# Supplementary material for: Integrated application of transcriptomics and metabolomics yields insights into population-asynchronous ovary development in Coilia nasus
Source: Sci Rep. 2016 Aug 22;6:31835. doi: 10.1038/srep31835 (PMC4992829; doi:10.1038/srep31835)
Supplement: Supplementary Dataset 1 [file srep31835-s2.xlsx]

## Sheet: Table D1
	Analyte	Similarity	R.T. (minutes)	Count		QC_2				QC_3				QC_4				QC_5				QC_6				QC_7				A1_1				A8_1				A4_1				A6_1				A7_1
Peak		NA	Average		Mass	Class	R.T. (minutes)	NA	Area	Class	R.T. (minutes)	NA	Area	Class	R.T. (minutes)	NA	Area	Class	R.T. (minutes)	NA	Area	Class	R.T. (minutes)	NA	Area	Class	R.T. (minutes)	NA	Area	Class	R.T. (minutes)	NA	Area	Class	R.T. (minutes)	NA	Area	Class	R.T. (minutes)	NA	Area	Class	R.T. (minutes)	NA	Area	Class	R.T. (minutes)	NA	Area
Analyte 2	1	0	7.77497,0	30	77	Class1	7.76167,0	0	6.24231e+06	Class1	7.7775,0	0	2.54265e+06	Class1	7.76917,0	0	5.39271e+06	Class1	7.76583,0	0	7.77869e+06	Class1	7.77083,0	0	3.54575e+06	Class1	7.77083,0	0	4.31747e+06	Class2	7.775,0	0	2.05172e+06	Class2	7.77917,0	0	996852	Class2	7.76667,0	0	3.88346e+06	Class2	7.7825,0	0	1.03499e+06	Class2	7.76917,0	0	4.15768e+06
Analyte 5	3	0	7.80357,0	21	83	Class1	7.79,0	0	22119.1			0		Class1	7.79833,0	0	25303.6	Class1	7.79417,0	0	30565.6	Class1	7.8025,0	0	23855.7			0		Class2	7.80583,0	0	20091.7	Class2	7.80917,0	0	11692.1	Class2	7.795,0	0	29895.8			0				0
Analyte 6	4	0	7.81031,0	32	171	Class1	7.80333,0	0	1.00487e+07	Class1	7.81833,0	0	6.3367e+06	Class1	7.80917,0	0	9.76797e+06	Class1	7.80667,0	0	1.17519e+07	Class1	7.81417,0	0	9.10982e+06	Class1	7.815,0	0	1.06346e+07	Class2	7.81417,0	0	6.57343e+06	Class2	7.8175,0	0	4.06703e+06	Class2	7.80417,0	0	7.69583e+06	Class2	7.8175,0	0	5.97137e+06	Class2	7.80833,0	0	1.32201e+07
Analyte 7	5	0	7.83472,0	30	107	Class1	7.825,0	0	1.9348e+06	Class1	7.84083,0	0	1.12173e+06	Class1	7.83083,0	0	1.89354e+06	Class1	7.82667,0	0	2.47253e+06	Class1	7.8325,0	0	1.48964e+06	Class1	7.8325,0	0	1781678	Class2	7.8375,0	0	976473	Class2	7.84083,0	0	690039	Class2	7.82583,0	0	1.56259e+06	Class2	7.8425,0	0	821625	Class2	7.82917,0	0	1.67942e+06
Analyte 8	6	0	7.84742,0	30	30	Class1	7.84167,0	0	362351	Class1	7.85417,0	0	258984	Class1	7.84167,0	0	453885	Class1	7.83917,0	0	596013	Class1	7.845,0	0	381020	Class1	7.84667,0	0	471582	Class2	7.84917,0	0	223327	Class2	7.8525,0	0	187211	Class2	7.83833,0	0	398932	Class2	7.85167,0	0	210967	Class2	7.84083,0	0	417148
Analyte 10	7	0	7.87253,0	32	176	Class1	7.86667,0	0	992822	Class1	7.8825,0	0	495570	Class1	7.87333,0	0	903000	Class1	7.87,0	0	1.24238e+06	Class1	7.875,0	0	636770	Class1	7.87833,0	0	805705	Class2	7.87833,0	0	428044	Class2	7.88167,0	0	337100	Class2	7.8675,0	0	764970	Class2	7.88167,0	0	369972	Class2	7.87167,0	0	820785
Analyte 12	8	0	7.92128,0	30	163	Class1	7.91417,0	0	83708.4	Class1	7.93,0	0	34824.2	Class1	7.92083,0	0	67707.3	Class1	7.91833,0	0	109194	Class1	7.9225,0	0	46265.3	Class1	7.92417,0	0	66745	Class2	7.925,0	0	40695.7	Class2	7.92833,0	0	24541.6	Class2	7.915,0	0	67555.7	Class2	7.92833,0	0	26291.7	Class2	7.91917,0	0	116905
Analyte 13	9	0	7.94492,0	30	221	Class1	7.93667,0	0	131838	Class1	7.95167,0	0	42063	Class1	7.94167,0	0	92771.4	Class1	7.94,0	0	145847	Class1	7.9475,0	0	105883	Class1	7.94917,0	0	146165	Class2	7.945,0	0	37676.3	Class2	7.9475,0	0	41998.7	Class2	7.935,0	0	140196	Class2	7.94583,0	0	86543.3	Class2	7.93833,0	0	92308.5
Analyte 14	10	0	7.94988,0	28	144	Class1	7.94,0	0	144025	Class1	7.95667,0	0	59575.1	Class1	7.945,0	0	123979	Class1	7.95167,0	0	200464	Class1	7.95,0	0	85845.6			0		Class2	7.9525,0	0	58361.5	Class2	7.955,0	0	49994	Class2	7.94167,0	0	105631	Class2	7.955,0	0	61925.6	Class2	7.945,0	0	115807
Analyte 15	11	0	7.98229,0	28	56	Class1	7.97917,0	0	46173.4	Class1	7.99083,0	0	27493.3	Class1	7.97917,0	0	48767.8	Class1	7.9775,0	0	78176.1	Class1	7.98417,0	0	35006.5	Class1	7.98583,0	0	46264.1			0		Class2	7.98667,0	0	17057.1	Class2	7.97,0	0	38498.9	Class2	7.98167,0	0	20955.6	Class2	7.975,0	0	42710.3
Analyte 16	12	0	7.99315,0	9	146	Class1	7.99,0	0	5500.79			0				0		Class1	7.99583,0	0	7545.41			0		Class1	8.00083,0	0	4798.89			0				0				0				0		Class2	7.99583,0	0	5043.61
Analyte 17	13	0	8.01636,0	19	114	Class1	8.01083,0	0	15106.5			0				0		Class1	8.015,0	0	17961.2	Class1	8.02167,0	0	9548.46	Class1	8.02,0	0	10693.2	Class2	8.02083,0	0	5782.9			0		Class2	8.00833,0	0	11252.3			0		Class2	8.015,0	0	10461.6
Analyte 18	14	0	8.02933,0	15	116	Class1	8.02833,0	0	9315.82			0		Class1	8.03333,0	0	7227.46	Class1	8.02667,0	0	11928.5			0				0		Class2	8.03083,0	0	11217.9			0				0				0		Class2	8.02667,0	0	20845.6
Analyte 19	15	0	8.04553,0	25	130	Class1	8.03833,0	0	58791.4	Class1	8.0525,0	0	24915.6	Class1	8.08833,0	0	0	Class1	8.0425,0	0	87001.5	Class1	8.04833,0	0	44423.7	Class1	8.04833,0	0	56648.2	Class2	8.04583,0	0	28536.9	Class2	8.05167,0	0	24480.1	Class2	8.03833,0	0	49375.4	Class2	8.05083,0	0	29134.6	Class2	8.04167,0	0	55745
Analyte 25	16	0	8.14304,0	28	87	Class1	8.14333,0	0	14331	Class1	8.15167,0	0	9933.1	Class1	8.14167,0	0	16600.4	Class1	8.14,0	0	27159.2	Class1	8.14333,0	0	14030.2	Class1	8.14917,0	0	16904.8	Class2	8.14833,0	0	9225.01	Class2	8.14333,0	0	7523.61	Class2	8.13083,0	0	14159.1	Class2	8.145,0	0	7395.6	Class2	8.13667,0	0	15621.3
Analyte 26	17	0	8.16039,0	28	281	Class1	8.15417,0	0	14556.9	Class1	8.16667,0	0	7282.4	Class1	8.16,0	0	11479.1	Class1	8.15667,0	0	18905.1	Class1	8.165,0	0	8829.36	Class1	8.165,0	0	13339.4	Class2	8.15833,0	0	8450.84	Class2	8.16583,0	0	6917.65	Class2	8.15417,0	0	15412.1	Class2	8.16333,0	0	8663.58	Class2	8.15333,0	0	15158.1
Analyte 27	18	0	8.2155,0	10	248	Class1	8.22083,0	0	5140.52			0		Class1	8.22167,0	0	4036.17	Class1	8.22083,0	0	4932.3			0				0				0				0		Class2	8.21333,0	0	4177.4			0		Class2	8.21833,0	0	5670.66
Analyte 29	19	0	8.36047,0	30	121	Class1	8.35667,0	0	144296	Class1	8.3675,0	0	69158.7	Class1	8.35917,0	0	154825	Class1	8.35583,0	0	253270	Class1	8.3625,0	0	105630	Class1	8.36417,0	0	152787	Class2	8.36,0	0	58690.8	Class2	8.365,0	0	45915	Class2	8.35,0	0	99643.4	Class2	8.35667,0	0	53892.7	Class2	8.355,0	0	130177
Analyte 32	20	0	8.37664,0	32	147	Class1	8.37333,0	0	903394	Class1	8.38583,0	0	411489	Class1	8.3775,0	0	941674	Class1	8.37583,0	0	1.44354e+06	Class1	8.3825,0	0	788853	Class1	8.385,0	0	1.06179e+06	Class2	8.37917,0	0	442365	Class2	8.38167,0	0	297306	Class2	8.37,0	0	696082	Class2	8.3775,0	0	250031	Class2	8.37417,0	0	961887
Analyte 36	23	0	8.45479,0	32	207	Class1	8.45083,0	0	98662	Class1	8.46167,0	0	43308	Class1	8.45417,0	0	109491	Class1	8.45333,0	0	199018	Class1	8.45833,0	0	89279.4	Class1	8.46167,0	0	144361	Class2	8.45583,0	0	48629.8	Class2	8.45833,0	0	28091.1	Class2	8.44833,0	0	82706.8	Class2	8.45583,0	0	46998.9	Class2	8.45083,0	0	110371
Analyte 38	25	0	8.53978,0	19	129	Class1	8.54083,0	0	19245.8			0		Class1	8.5425,0	0	25711	Class1	8.53833,0	0	35020	Class1	8.545,0	0	19508.8	Class1	8.54833,0	0	25469.9			0				0		Class2	8.54083,0	0	11467			0		Class2	8.5425,0	0	15086.6
Analyte 39	26	0	8.55023,0	32	174	Class1	8.55,0	0	49237	Class1	8.56083,0	0	19877.9	Class1	8.5525,0	0	50588.3	Class1	8.55083,0	0	90763.3	Class1	8.55833,0	0	38797.9	Class1	8.55667,0	0	56323.1	Class2	8.555,0	0	15533.2	Class2	8.5575,0	0	13942	Class2	8.54667,0	0	35293.7	Class2	8.55583,0	0	13556.7	Class2	8.55083,0	0	43485.2
Analyte 40	27	352	8.64076,0	32	207	Class1	8.63667,0	0	77879.4	Class1	8.6475,0	0	31340.4	Class1	8.64167,0	0	77942.6	Class1	8.63917,0	0	138076	Class1	8.645,0	0	58954.5	Class1	8.6475,0	0	90030.9	Class2	8.6425,0	0	24442	Class2	8.64417,0	0	19631.8	Class2	8.635,0	0	53552.6	Class2	8.64167,0	0	28399.5	Class2	8.6375,0	0	71086.3
Analyte 41	28	0	8.6512,0	9	221	Class1	8.64583,0	0	8558.59			0				0		Class1	8.6525,0	0	10504.4			0		Class1	8.6575,0	0	8523.33			0				0				0				0		Class2	8.64417,0	0	6986.74
2-hydroxypyridine	29	205	8.71109,0	29	214	Class1	8.7075,0	0	13198.6	Class1	8.715,0	0	7734.21	Class1	8.71083,0	177	14358.6	Class1	8.70833,0	0	23553.7	Class1	8.71417,0	0	12350.7	Class1	8.7175,0	0	16395.7	Class2	8.71167,0	0	6545.13	Class2	8.71417,0	0	2926.51	Class2	8.70333,0	0	10693.7	Class2	8.7075,0	0	3827.2	Class2	8.70583,0	0	13940
Analyte 45	30	877.5	8.7425,0	32	152	Class1	8.74083,0	0	1.34479e+06	Class1	8.75167,0	0	563468	Class1	8.74417,0	0	1.36106e+06	Class1	8.74167,0	0	2.10388e+06	Class1	8.74667,0	0	921007	Class1	8.75083,0	0	1.28698e+06	Class2	8.74583,0	0	540395	Class2	8.7475,0	0	340504	Class2	8.73667,0	0	805377	Class2	8.74417,0	0	259247	Class2	8.74,0	0	1.18869e+06
lactic acid	31	891.094	8.81031,0	32	117	Class1	8.81,0	916	1.78997e+06	Class1	8.81917,0	913	818400	Class1	8.8125,0	895	1.92422e+06	Class1	8.81,0	917	2.86626e+06	Class1	8.81667,0	909	1.37115e+06	Class1	8.81917,0	915	1.884e+06	Class2	8.8125,0	914	239129	Class2	8.81417,0	895	463009	Class2	8.805,0	877	809676	Class2	8.81417,0	901	1.91981e+06	Class2	8.80917,0	911	2.69899e+06
Analyte 47	32	321.167	8.84188,0	31	221	Class1	8.83917,0	0	73137.1	Class1	8.84833,0	384	34087.4	Class1	8.8425,0	0	85748.3	Class1	8.84,0	342	137899	Class1	8.845,0	285	63566.8	Class1	8.84833,0	296	89969.6	Class2	8.84167,0	0	19664.1	Class2	8.84667,0	0	23894	Class2	8.835,0	0	61379.8	Class2	8.84083,0	0	20782.7	Class2	8.8375,0	0	84905.9
Analyte 48	33	0	8.86789,0	28	174	Class1	8.86667,0	0	15599.3	Class1	8.87417,0	0	8813.25	Class1	8.86583,0	0	18963.6	Class1	8.865,0	0	31027.5	Class1	8.87083,0	0	13846.6	Class1	8.875,0	0	19657.1	Class2	8.87333,0	0	5020.28	Class2	8.87,0	0	6444.73	Class2	8.86,0	0	14938.4			0		Class2	8.86417,0	0	19226.3
unknown	34	424.318	8.91478,0	26	147	Class1	8.91333,0	479	53843.6	Class1	8.92083,0	521	18160.2	Class1	8.91667,0	0	44829.5	Class1	8.915,0	533	70159.9	Class1	8.9175,0	470	32139.8	Class1	8.92,0	0	51478.5	Class2	8.91583,0	316	13936.6			0		Class2	8.90667,0	493	36328.2			0		Class2	8.91083,0	389	54273.9
Analyte 51	35	0	8.96968,0	13	151	Class1	8.965,0	0	12085.2	Class1	8.975,0	0	5157.07	Class1	8.9675,0	0	16620.6	Class1	8.96667,0	0	21173.7	Class1	8.97167,0	0	5355.26	Class1	8.97583,0	0	10714			0				0				0				0		Class2	8.965,0	0	8760.31
glycolic acid	36	601.538	9.00318,0	16	147			0				0		Class1	9.005,0	782	28608.4	Class1	9.00167,0	744	44296.3	Class1	9.005,0	468	20631.6	Class1	9.00917,0	0	28005			0				0				0				0		Class2	9,0	607	19513.4
Analyte 53	37	166	9.02586,0	28	303	Class1	9.02583,0	0	15167.4	Class1	9.03417,0	0	6810.54	Class1	9.02583,0	0	19834.4	Class1	9.02417,0	0	32877.7	Class1	9.02833,0	0	19907.1	Class1	9.0325,0	0	27722.8			0		Class2	9.0275,0	0	6389.07	Class2	9.02083,0	0	15942.6			0		Class2	9.0225,0	0	12260.8
Analyte 54	38	326	9.03461,0	15	73	Class1	9.0325,0	0	101121			0		Class1	9.03333,0	326	73664.2	Class1	9.03917,0	0	117687	Class1	9.03667,0	0	84422.6	Class1	9.04083,0	0	122398			0				0				0				0		Class2	9.0375,0	0	46102.1
Analyte 55	39	13	9.07859,0	26	317	Class1	9.07667,0	0	10443.9	Class1	9.085,0	0	2721.41	Class1	9.07917,0	0	9680.34	Class1	9.08,0	0	13059.2	Class1	9.08167,0	13	11361.3	Class1	9.085,0	0	20549			0		Class2	9.08,0	0	2766.94	Class2	9.07167,0	0	18363.1			0		Class2	9.07333,0	0	12929.7
Analyte 57	41	0	9.24151,0	21	151			0		Class1	9.2575,0	0	10341.3	Class1	9.2525,0	0	21731.3	Class1	9.24833,0	0	29637.9	Class1	9.25917,0	0	14996.7	Class1	9.2625,0	0	22683.6			0				0				0				0		Class2	9.24167,0	0	16179.6
alanine 1	42	876.562	9.33362,0	32	116	Class1	9.33333,0	881	5.53447e+06	Class1	9.34083,0	874	2.89804e+06	Class1	9.335,0	878	6.23941e+06	Class1	9.33333,0	878	8.28287e+06	Class1	9.33833,0	877	5.00577e+06	Class1	9.34167,0	877	6.44486e+06	Class2	9.335,0	889	2.56989e+06	Class2	9.33667,0	873	1.93786e+06	Class2	9.32917,0	876	4.41487e+06	Class2	9.335,0	882	3.02223e+06	Class2	9.33167,0	877	5.68478e+06
Analyte 61	43	614.833	9.45167,0	28	154	Class1	9.45333,0	674	24005.1	Class1	9.45917,0	0	11352.1	Class1	9.45083,0	553	28498.5	Class1	9.45167,0	393	41706.3	Class1	9.45583,0	698	22525.6	Class1	9.45833,0	0	36300.9	Class2	9.455,0	0	9512.55			0		Class2	9.4475,0	432	25867.7	Class2	9.45083,0	570	9725.25	Class2	9.44917,0	863	77267.5
Analyte 62	44	0	9.48778,0	24	245	Class1	9.49167,0	0	13061.3			0		Class1	9.48583,0	0	15517.1	Class1	9.48667,0	0	22272.9	Class1	9.49167,0	0	13073	Class1	9.495,0	0	18466.6	Class2	9.48833,0	0	7616.87			0		Class2	9.485,0	0	11411.2	Class2	9.485,0	0	6166.97	Class2	9.48417,0	0	17544.4
Analyte 63	45	316.5	9.51544,0	32	116	Class1	9.51583,0	0	204756	Class1	9.52417,0	0	91811.1	Class1	9.5175,0	0	215943	Class1	9.51583,0	0	308155	Class1	9.52083,0	0	169135	Class1	9.5225,0	0	226150	Class2	9.51833,0	289	106916	Class2	9.51917,0	0	69921.7	Class2	9.5125,0	0	218941	Class2	9.51667,0	280	92591.6	Class2	9.515,0	0	273062
unknown	46	726.4	9.55875,0	30	102	Class1	9.5575,0	836	315325	Class1	9.56417,0	742	109136	Class1	9.55667,0	767	167553	Class1	9.5575,0	834	174514	Class1	9.56083,0	692	86574.7	Class1	9.565,0	851	105403	Class2	9.55833,0	869	273243	Class2	9.56,0	610	63776.8	Class2	9.5525,0	877	336228	Class2	9.55667,0	810	135248	Class2	9.555,0	826	301519
2-hydroxybutanoic acid	47	578.083	9.59087,0	24	131	Class1	9.59167,0	819	43218.6	Class1	9.59667,0	491	24047.8	Class1	9.5925,0	848	42122.6	Class1	9.59083,0	832	64578.9	Class1	9.5975,0	819	35624.4	Class1	9.59833,0	770	44836.6	Class2	9.5925,0	308	17495.2	Class2	9.5925,0	661	10625.2	Class2	9.5875,0	615	43061.6	Class2	9.5875,0	478	24416.4	Class2	9.58917,0	875	164317
Analyte 66	48	0	9.6618,0	25	267	Class1	9.6125,0	0	28029.6	Class1	9.61917,0	0	12329.7	Class1	9.60917,0	0	31654.9	Class1	9.6125,0	0	56611.3	Class1	9.615,0	0	45328.1	Class1	9.62,0	0	80829.7			0				0				0				0				0
Analyte 69	50	284	9.70686,0	13	267	Class1	9.70667,0	0	17123.5	Class1	9.70833,0	0	9016.35	Class1	9.7075,0	0	18273.5	Class1	9.70583,0	322	24517.6	Class1	9.71083,0	0	12524.6	Class1	9.71333,0	0	14575.4	Class2	9.705,0	0	8372.46	Class2	9.70333,0	0	6040.85	Class2	9.70167,0	0	18975.8	Class2	9.70333,0	0	9601.85	Class2	9.7025,0	246	20113.7
Analyte 72	52	0	9.76206,0	32	130	Class1	9.76333,0	0	1.74616e+06	Class1	9.76833,0	0	1.12053e+06	Class1	9.7625,0	0	2.12788e+06	Class1	9.76167,0	0	2.9747e+06	Class1	9.76583,0	0	1.63813e+06	Class1	9.76917,0	0	2.08009e+06	Class2	9.7625,0	0	623693	Class2	9.76333,0	0	526731	Class2	9.75833,0	0	1.62012e+06	Class2	9.76,0	0	489134	Class2	9.76,0	0	1.6975e+06
Analyte 74	53	142	9.8015,0	5	168	Class1	9.80083,0	0	7996.77	Class1	9.81,0	0	5453.99	Class1	9.79917,0	0	10517.5			0				0				0				0				0				0				0				0
3-Hydroxypropionic acid 1	54	516.719	9.8168,0	32	89	Class1	9.81667,0	511	1.07816e+06	Class1	9.8225,0	519	622060	Class1	9.8175,0	519	1.15158e+06	Class1	9.81667,0	528	1.60196e+06	Class1	9.82,0	516	903168	Class1	9.82333,0	516	1.19406e+06	Class2	9.8175,0	513	477162	Class2	9.81833,0	516	334539	Class2	9.8125,0	521	860955	Class2	9.81583,0	525	498678	Class2	9.815,0	523	1.184e+06
unknown	55	427.95	9.86284,0	29	41	Class1	9.8625,0	398	182877	Class1	9.86833,0	454	127844	Class1	9.86333,0	431	258138	Class1	9.86167,0	413	302676	Class1	9.86583,0	462	216072	Class1	9.86833,0	458	262770	Class2	9.8625,0	464	140171	Class2	9.86417,0	0	78434.5	Class2	9.85917,0	460	262533	Class2	9.86167,0	0	75747.7	Class2	9.86167,0	460	371898
Analyte 77	56	195.812	9.88818,0	27	89	Class1	9.88917,0	0	45280.9	Class1	9.89333,0	0	28314.6	Class1	9.88917,0	228	59208.4	Class1	9.8875,0	318	86621.4	Class1	9.89,0	0	44237.4	Class1	9.89333,0	0	56220.4	Class2	9.88833,0	119	21807.3	Class2	9.88833,0	51	8429.69	Class2	9.88417,0	272	40031			0		Class2	9.88667,0	114	45857.1
3-hydroxybutyric acid	57	365.536	9.97239,0	31	281	Class1	9.97167,0	365	102820	Class1	9.975,0	371	65484.2	Class1	9.97083,0	394	128411	Class1	9.97083,0	0	203291	Class1	9.97417,0	397	108785	Class1	9.97833,0	373	150369	Class2	9.97083,0	335	33954.1			0		Class2	9.9725,0	419	41588.6	Class2	9.97083,0	0	20218	Class2	9.97,0	394	55657.4
Analyte 79	58	367	9.97705,0	13	179	Class1	9.97667,0	0	12912.4	Class1	9.98,0	0	7720.32			0		Class1	9.975,0	0	19468.9	Class1	9.98167,0	0	10434.2			0		Class2	9.97917,0	288	7968.75	Class2	9.975,0	381	4820.63			0		Class2	9.97333,0	276	3696.32			0
3-Hydroxypyridine	59	736.375	9.98737,0	32	152	Class1	9.99333,0	844	161132	Class1	9.99417,0	837	119666	Class1	9.9875,0	854	257825	Class1	9.98583,0	835	345557	Class1	9.98833,0	858	189260	Class1	9.99083,0	822	237025	Class2	9.98917,0	738	87733.2	Class2	9.99,0	809	46979.3	Class2	9.9825,0	905	124123	Class2	9.98583,0	780	35854.6	Class2	9.98417,0	700	173610
Analyte 81	60	209	10.0182,0	16	215	Class1	10.0175,0	232	5152.82			0		Class1	10.02,0	0	7481.7	Class1	10.0167,0	0	8374.57	Class1	10.0183,0	0	5635.73	Class1	10.0233,0	0	5703.26			0				0		Class2	10.0175,0	0	6232.52			0		Class2	10.0175,0	0	5948.88
unknown	61	295.133	10.0561,0	24	145	Class1	10.0567,0	266	34183.8	Class1	10.0608,0	288	19764.4	Class1	10.0567,0	280	40713.6	Class1	10.055,0	362	53705	Class1	10.06,0	437	31060.8			0		Class2	10.0558,0	0	13122.8	Class2	10.0567,0	0	11065.2			0		Class2	10.0542,0	0	28872.5	Class2	10.0542,0	377	160138
unknown	62	201.75	10.0689,0	20	146	Class1	10.0683,0	0	17186.3			0		Class1	10.0708,0	0	28481.2	Class1	10.0692,0	0	49065.9	Class1	10.0725,0	227	38070.5	Class1	10.0758,0	209	52790.3	Class2	10.0658,0	0	7968.84			0		Class2	10.0658,0	0	19310.1			0		Class2	10.065,0	229	71891.7
5-aminovaleric acid lactam	63	242.667	10.0754,0	9	128	Class1	10.0767,0	255	54177.2	Class1	10.08,0	0	27926.3	Class1	10.075,0	0	49200.4	Class1	10.0742,0	0	59948.8			0				0				0		Class2	10.075,0	0	11715.5			0				0				0
glutaraldehyde 2	64	267.375	10.0896,0	31	58	Class1	10.0925,0	281	230501	Class1	10.0958,0	312	168397	Class1	10.09,0	359	308134	Class1	10.0892,0	518	349432	Class1	10.0917,0	0	272108	Class1	10.095,0	209	338494	Class2	10.0908,0	0	110106	Class2	10.09,0	68	69010.5	Class2	10.0858,0	65	372304	Class2	10.0842,0	0	17975	Class2	10.0867,0	275	81040.1
Analyte 87	65	0	10.1002,0	31	207	Class1	10.1008,0	0	66112.4	Class1	10.1042,0	0	37848.7	Class1	10.1008,0	0	74231.4	Class1	10.0992,0	0	102378	Class1	10.1033,0	0	66528.1	Class1	10.1058,0	0	90411.6	Class2	10.0992,0	0	63036.7	Class2	10.1,0	0	41413.6	Class2	10.0967,0	0	104389	Class2	10.0975,0	0	67788.9	Class2	10.0975,0	0	126439
unknown	66	244	10.1243,0	28	221	Class1	10.1242,0	0	63924.1	Class1	10.1275,0	0	37079.4	Class1	10.1242,0	0	70988.8	Class1	10.1225,0	0	100985			0		Class1	10.13,0	0	81172.3	Class2	10.1233,0	0	42869.6	Class2	10.1242,0	0	28381.8	Class2	10.12,0	0	76036.6	Class2	10.1225,0	0	37050.9	Class2	10.1225,0	0	92996.9
sulfuric acid	67	502.885	10.1327,0	26	73	Class1	10.1317,0	499	1.82759e+06	Class1	10.1367,0	529	1.22367e+06	Class1	10.1325,0	475	2.21248e+06	Class1	10.1317,0	499	2.79149e+06	Class1	10.135,0	471	2.0763e+06	Class1	10.1383,0	496	2.59823e+06	Class2	10.1308,0	530	1.31837e+06	Class2	10.1358,0	504	893435	Class2	10.1258,0	408	2.03058e+06	Class2	10.1267,0	500	974279	Class2	10.135,0	437	2.25869e+06
Lactamide 1	68	268.708	10.1399,0	32	100	Class1	10.1392,0	0	403020	Class1	10.145,0	0	255054	Class1	10.14,0	0	539222	Class1	10.1392,0	185	746614	Class1	10.1433,0	280	458691	Class1	10.1467,0	282	630635	Class2	10.14,0	0	186466	Class2	10.1408,0	229	118074	Class2	10.1358,0	314	327893	Class2	10.14,0	45	112347	Class2	10.1475,0	200	451593
N-Methyl-DL-alanine	69	761.281	10.1657,0	32	130	Class1	10.1658,0	785	347035	Class1	10.17,0	773	211637	Class1	10.1658,0	762	411645	Class1	10.165,0	799	554357	Class1	10.1683,0	792	332251	Class1	10.1717,0	746	431651	Class2	10.1658,0	807	272450	Class2	10.1667,0	779	255218	Class2	10.1617,0	876	440077	Class2	10.1633,0	516	51890.4	Class2	10.1642,0	770	174219
4-HYDROXYPYRIDINE	70	611.833	10.1934,0	32	152	Class1	10.2067,0	374	49854.9	Class1	10.2,0	539	38443.3	Class1	10.1942,0	594	83255.4	Class1	10.1925,0	781	121293	Class1	10.1917,0	723	60979.2	Class1	10.1958,0	820	85076.4	Class2	10.1958,0	665	35130.7	Class2	10.1983,0	582	20156.6	Class2	10.1908,0	768	43899.9	Class2	10.1933,0	0	15313.3	Class2	10.1908,0	515	69657.2
2-Ketovaleric acid 1	71	230.177	10.2116,0	22	158			0				0		Class1	10.21,0	0	9316.27	Class1	10.2125,0	266	11790.2	Class1	10.2183,0	132	5602.38	Class1	10.2167,0	0	8043.14	Class2	10.2133,0	157	13642.6			0		Class2	10.2075,0	0	8785.76	Class2	10.2092,0	192	4024.72	Class2	10.2125,0	243	40969.1
unknown	72	246	10.2631,0	15	130			0				0		Class1	10.2642,0	0	9445.18	Class1	10.2642,0	0	11448.2	Class1	10.2658,0	0	8434.03			0				0				0		Class2	10.2567,0	288	9953.98			0		Class2	10.26,0	0	9286.41
Methyl Phosphate	73	855.219	10.2765,0	32	241	Class1	10.2817,0	852	1.25908e+06	Class1	10.2833,0	855	1.64982e+06	Class1	10.2775,0	852	3.71246e+06	Class1	10.2767,0	856	4.92867e+06	Class1	10.2758,0	858	1.67409e+06	Class1	10.2792,0	863	2.06625e+06	Class2	10.2758,0	856	1.15797e+06	Class2	10.2767,0	853	787540	Class2	10.2717,0	858	1.004e+06	Class2	10.2733,0	859	235233	Class2	10.2725,0	861	1.55923e+06
Analyte 97	74	186.4	10.2945,0	28	207			0		Class1	10.3083,0	0	22435.6	Class1	10.2992,0	0	47823.4	Class1	10.3,0	0	66453.8	Class1	10.3083,0	0	42660.2	Class1	10.3067,0	0	47754.9	Class2	10.3008,0	0	30632.4	Class2	10.2975,0	0	21435	Class2	10.29,0	0	46120.6	Class2	10.2858,0	0	27958.9			0
Analyte 98	75	269	10.3123,0	29	221	Class1	10.3125,0	0	61957.8	Class1	10.3167,0	0	42027.5	Class1	10.3125,0	318	78580.6	Class1	10.3108,0	0	102640	Class1	10.3142,0	220	49588.7	Class1	10.3183,0	0	54675	Class2	10.3125,0	0	47807.9			0		Class2	10.3092,0	0	76020.4	Class2	10.31,0	0	35408.2	Class2	10.31,0	0	89922.6
alpha-ketoisocaproic acid 2	76	434.621	10.3262,0	29	89	Class1	10.3292,0	522	111091	Class1	10.3308,0	516	72442.7	Class1	10.3258,0	515	148646	Class1	10.3258,0	417	185063	Class1	10.3292,0	494	106243	Class1	10.3325,0	436	139512	Class2	10.3292,0	284	46000.9	Class2	10.3225,0	316	29521.8	Class2	10.3233,0	308	57730.7	Class2	10.325,0	535	99604.1	Class2	10.3233,0	460	114304
Analyte 100	77	378.667	10.3599,0	29	147	Class1	10.3583,0	342	67736.4	Class1	10.365,0	383	110286	Class1	10.3608,0	385	266215	Class1	10.3583,0	365	387459	Class1	10.3658,0	0	239356	Class1	10.3658,0	0	336461			0		Class2	10.3592,0	441	61105.3	Class2	10.355,0	0	251916			0		Class2	10.3575,0	356	311711
unknown	78	470.714	10.3742,0	14	241			0				0				0		Class1	10.37,0	528	111464	Class1	10.3792,0	0	25853.1	Class1	10.3817,0	0	31446.3			0				0		Class2	10.3708,0	346	19912.8			0				0
unknown	79	320.7	10.3835,0	32	211	Class1	10.3875,0	367	370345	Class1	10.3892,0	269	245344	Class1	10.3842,0	343	559891	Class1	10.3833,0	350	678510	Class1	10.3833,0	282	440599	Class1	10.3867,0	280	573609	Class2	10.3825,0	332	190546	Class2	10.3833,0	236	102778	Class2	10.3792,0	395	289277	Class2	10.38,0	0	82537.7	Class2	10.38,0	306	300102
Analyte 104	81	332.25	10.4244,0	32	281	Class1	10.4242,0	0	47970.7	Class1	10.4283,0	0	31976.1	Class1	10.4233,0	0	68255.6	Class1	10.4225,0	0	103607	Class1	10.4267,0	343	70696.6	Class1	10.43,0	0	107065	Class2	10.4242,0	0	37923.9	Class2	10.425,0	0	26414.7	Class2	10.4208,0	0	62237.1	Class2	10.4217,0	0	45746.3	Class2	10.4225,0	374	83065.9
phenylacetaldehyde 1	82	170.778	10.4392,0	28	132	Class1	10.4475,0	336	87381.6	Class1	10.4433,0	145	51923.9	Class1	10.4392,0	104	106396	Class1	10.4383,0	196	139500	Class1	10.4425,0	25	82566.2	Class1	10.44,0	236	115199	Class2	10.4383,0	235	55652	Class2	10.4383,0	0	26438.1	Class2	10.4358,0	0	61751.7			0		Class2	10.4367,0	247	81122.7
Analyte 106	83	358.154	10.4564,0	32	188	Class1	10.4575,0	0	41846.3	Class1	10.4617,0	0	25586.7	Class1	10.4558,0	0	59978.5	Class1	10.455,0	389	80318.6	Class1	10.46,0	0	47051.4	Class1	10.4617,0	0	67753.6	Class2	10.4575,0	383	28152.7	Class2	10.4583,0	347	16039.8	Class2	10.4533,0	0	40088.2	Class2	10.4533,0	0	17110.3	Class2	10.4542,0	0	77376.6
Analyte 107	84	313	10.4674,0	30	142	Class1	10.4683,0	0	25126.5	Class1	10.4725,0	0	14450.4	Class1	10.4675,0	0	31641.6	Class1	10.4683,0	0	42121.8	Class1	10.4717,0	346	21333.5	Class1	10.4642,0	0	33270.1	Class2	10.4692,0	0	69178.9	Class2	10.4708,0	0	13086.1	Class2	10.4658,0	0	47228.2	Class2	10.4658,0	342	12508.1	Class2	10.4667,0	0	60016.5
Analyte 108	85	79	10.4915,0	12	210			0				0		Class1	10.4908,0	0	6704.4	Class1	10.4908,0	0	7873.5			0		Class1	10.4975,0	0	8105.89			0				0		Class2	10.4867,0	0	3739.7			0		Class2	10.4933,0	0	6610.17
Analyte 109	86	194	10.5061,0	30	166	Class1	10.51,0	0	49514.4	Class1	10.5117,0	0	37928.8	Class1	10.5067,0	0	71645.6	Class1	10.5058,0	0	92866	Class1	10.5075,0	0	53957.6	Class1	10.51,0	0	66236.6	Class2	10.5067,0	0	32143	Class2	10.5067,0	0	17269.1	Class2	10.4992,0	0	58005.9	Class2	10.5075,0	194	6379.85	Class2	10.5025,0	0	57002.2
unknown	87	193.556	10.5283,0	10	99			0		Class1	10.5308,0	219	84831.8	Class1	10.5258,0	0	135922	Class1	10.5233,0	293	155902	Class1	10.5275,0	129	80063.9	Class1	10.5308,0	238	95196.7			0				0				0				0				0
Analyte 111	88	121.667	10.5368,0	29	151	Class1	10.5383,0	0	78797.6	Class1	10.5417,0	0	64233.7	Class1	10.5358,0	0	131786	Class1	10.535,0	0	177216	Class1	10.5375,0	0	93135.4	Class1	10.5408,0	0	117997	Class2	10.5375,0	0	53339.8	Class2	10.5383,0	0	32664.8	Class2	10.5325,0	0	113593			0		Class2	10.5333,0	0	132502
Analyte 112	89	216.588	10.5511,0	25	174	Class1	10.5517,0	249	56309.1	Class1	10.555,0	0	40278.9	Class1	10.5508,0	199	90689	Class1	10.5492,0	321	127255	Class1	10.5533,0	213	86722	Class1	10.5558,0	287	110111	Class2	10.5525,0	0	21575.6			0				0				0		Class2	10.5483,0	362	251257
Analyte 113	90	247.889	10.5593,0	30	207	Class1	10.5583,0	0	41077	Class1	10.5625,0	106	33981.2	Class1	10.5658,0	0	71376.1	Class1	10.5617,0	330	86769.3	Class1	10.5742,0	318	59993.8	Class1	10.5767,0	261	72567.8	Class2	10.5625,0	197	35949.9	Class2	10.5558,0	0	32136.1	Class2	10.55,0	0	69230.5	Class2	10.5483,0	0	48965.8	Class2	10.5583,0	0	83153.3
Analyte 114	91	211.375	10.5926,0	27	143	Class1	10.5958,0	198	14456.7	Class1	10.5983,0	237	11404.3	Class1	10.5933,0	0	22817.2	Class1	10.5908,0	156	28807.5	Class1	10.595,0	248	14254.9	Class1	10.5975,0	228	20382.1			0				0		Class2	10.5892,0	0	15505.7	Class2	10.5892,0	36	9776.57	Class2	10.59,0	0	21057.5
Analyte 115	92	184.8	10.6031,0	28	226	Class1	10.6058,0	248	8320.89			0		Class1	10.6033,0	144	15822.3	Class1	10.6017,0	0	18251.7	Class1	10.6067,0	0	33719.1	Class1	10.6083,0	262	47205.7	Class2	10.6033,0	0	32601.3	Class2	10.6042,0	176	20162.2	Class2	10.6,0	0	63996.4	Class2	10.6008,0	163	42519.8	Class2	10.6008,0	180	56438.2
malonic acid 1	93	426.654	10.6224,0	32	281	Class1	10.6233,0	460	24542.9	Class1	10.6283,0	473	16423.1	Class1	10.6208,0	431	29032.1	Class1	10.6217,0	431	36408.1	Class1	10.6258,0	310	17232.3	Class1	10.6283,0	0	18508.4	Class2	10.62,0	462	8609.54	Class2	10.6217,0	0	9647.51	Class2	10.6183,0	343	18610.8	Class2	10.6217,0	0	10518	Class2	10.62,0	447	19818.5
valine	95	944.312	10.7081,0	32	144	Class1	10.7083,0	950	8.3806e+06	Class1	10.7125,0	945	5845576	Class1	10.7083,0	954	1.07166e+07	Class1	10.7075,0	954	1.32474e+07	Class1	10.7117,0	950	8.68745e+06	Class1	10.7142,0	949	1.08139e+07	Class2	10.7075,0	940	5.7919e+06	Class2	10.7092,0	938	5.20767e+06	Class2	10.7058,0	950	9.24539e+06	Class2	10.7058,0	936	4.44375e+06	Class2	10.7067,0	954	10754161
Analyte 119	96	296.667	10.714,0	12	38	Class1	10.7175,0	0	21608	Class1	10.72,0	0	9807.09	Class1	10.7175,0	0	22988	Class1	10.7108,0	0	22875.1	Class1	10.715,0	0	16467.7			0		Class2	10.7117,0	356	10329.4			0				0				0		Class2	10.7108,0	261	17955
Analyte 120	97	217.778	10.7689,0	29	56	Class1	10.7708,0	0	107670	Class1	10.7717,0	0	109186	Class1	10.7675,0	0	162646	Class1	10.7675,0	198	188940	Class1	10.7708,0	219	147941	Class1	10.7733,0	0	152500	Class2	10.77,0	239	88344.9	Class2	10.7767,0	0	51088.2	Class2	10.765,0	0	126128	Class2	10.7667,0	0	38242.4	Class2	10.7667,0	0	268379
Analyte 121	98	254.182	10.7837,0	32	130	Class1	10.785,0	0	33852.7	Class1	10.7883,0	0	28603.4	Class1	10.7833,0	0	55525.1	Class1	10.7833,0	0	72634.5	Class1	10.7867,0	243	43013	Class1	10.7892,0	294	53900.2	Class2	10.7875,0	0	18120.1	Class2	10.7833,0	229	17147.4	Class2	10.78,0	0	44374.4	Class2	10.7825,0	0	14234.8	Class2	10.7833,0	0	51805.5
Analyte 124	100	0	10.8479,0	26	147			0				0		Class1	10.8492,0	0	201661			0		Class1	10.8525,0	0	180109	Class1	10.855,0	0	209429			0		Class2	10.8467,0	0	47119	Class2	10.8442,0	0	110120			0		Class2	10.8483,0	0	388070
Analyte 125	101	247	10.8365,0	25	211	Class1	10.85,0	0	43120.6	Class1	10.8475,0	0	33632.4	Class1	10.84,0	0	68733.5	Class1	10.8392,0	0	79869.2	Class1	10.835,0	0	55462.5	Class1	10.8375,0	0	71523.2			0		Class2	10.8358,0	0	22910.3	Class2	10.8308,0	0	65382.9	Class2	10.8308,0	0	20620.8	Class2	10.83,0	0	193187
unknown	102	219.875	10.8534,0	30	57	Class1	10.8533,0	0	100419	Class1	10.8575,0	0	85545.5	Class1	10.8533,0	0	138174	Class1	10.8525,0	0	158579	Class1	10.8567,0	234	122216	Class1	10.8592,0	0	139621	Class2	10.8533,0	0	72065.2	Class2	10.8533,0	0	35811.2	Class2	10.8492,0	0	50217.5	Class2	10.8517,0	0	331336	Class2	10.8525,0	274	689018
hydroxyurea	103	311.75	10.8961,0	26	227	Class1	10.8942,0	0	25835	Class1	10.9008,0	0	18361.3	Class1	10.895,0	0	29874.3	Class1	10.8975,0	0	37832.8	Class1	10.8992,0	0	24310.1	Class1	10.9042,0	0	26719.6	Class2	10.8942,0	0	11619.9	Class2	10.8983,0	0	10307.1	Class2	10.8908,0	0	19776.5			0		Class2	10.8933,0	0	29416
Analyte 129	105	326.909	10.9339,0	15	244	Class1	10.9392,0	285	4656.35	Class1	10.94,0	0	4988.33	Class1	10.9358,0	348	7011.84	Class1	10.935,0	391	7526.56	Class1	10.9383,0	361	5458.09	Class1	10.9375,0	0	5988.79			0				0				0				0		Class2	10.9308,0	216	8907.75
unknown	108	308.1	11.0169,0	25	117	Class1	11.0217,0	0	34424.9	Class1	11.0233,0	273	25609.2	Class1	11.0175,0	305	53874.8			0		Class1	11.0217,0	254	40059.8			0		Class2	11.0167,0	311	18041.1	Class2	11.0142,0	201	14625	Class2	11.0067,0	0	33574			0		Class2	11.0117,0	334	46689
4-hydroxybutyrate	109	324.6	11.046,0	20	191	Class1	11.0517,0	394	9355.02	Class1	11.0508,0	0	5067.43	Class1	11.0475,0	0	9114.3	Class1	11.0592,0	429	9071.02	Class1	11.0533,0	348	6250.08	Class1	11.0517,0	254	8605.05			0				0		Class2	11.0458,0	347	5608			0		Class2	11.0467,0	0	9084.01
norvaline	111	221.454	11.1242,0	23	213	Class1	11.1217,0	149	7339.8	Class1	11.1292,0	192	5647.88	Class1	11.1242,0	238	11206.3	Class1	11.12,0	0	11136.7			0				0				0				0		Class2	11.1167,0	0	7965.72	Class2	11.1225,0	0	3773.04	Class2	11.1308,0	205	7977.35
2-ketoadipate 3	113	299.546	11.1448,0	30	96	Class1	11.1475,0	201	74468.4	Class1	11.1483,0	0	46967.6	Class1	11.145,0	0	85273.8	Class1	11.1375,0	0	87774.2	Class1	11.1475,0	283	158140	Class1	11.15,0	131	173515	Class2	11.1458,0	372	80680.6	Class2	11.1458,0	323	46703.6	Class2	11.1433,0	367	138576	Class2	11.1425,0	301	53437.2	Class2	11.1433,0	383	126806
Analyte 140	114	169.118	11.1766,0	26	284	Class1	11.1767,0	0	12661.6	Class1	11.18,0	180	9906.97	Class1	11.175,0	184	16919.8	Class1	11.1767,0	215	17175.7	Class1	11.18,0	153	13931.8	Class1	11.1833,0	222	17116.3			0				0				0		Class2	11.1758,0	0	4907.21	Class2	11.175,0	0	8108.31
benzoic acid	115	208.2	11.2595,0	25	196	Class1	11.2608,0	0	9422.08	Class1	11.2667,0	0	6344.97	Class1	11.2567,0	227	12741	Class1	11.2583,0	0	11237.5	Class1	11.2608,0	0	9511.84	Class1	11.2642,0	0	10861.6	Class2	11.2608,0	0	6932.61			0		Class2	11.2567,0	203	16276.3			0		Class2	11.2592,0	0	13818.1
Analyte 143	117	542.889	11.2998,0	32	205	Class1	11.3,0	0	2.0338e+06	Class1	11.3042,0	0	1.67432e+06	Class1	11.2992,0	0	2.72335e+06	Class1	11.2992,0	542	2.82415e+06	Class1	11.3042,0	0	2.32031e+06	Class1	11.3067,0	0	2.70582e+06	Class2	11.2992,0	0	889784	Class2	11.3008,0	0	1.73906e+06	Class2	11.2975,0	570	1.53465e+06	Class2	11.2992,0	0	1.32778e+06	Class2	11.3008,0	0	3.32502e+06
Ethanolamine	119	852.312	11.3484,0	32	174	Class1	11.3483,0	874	1.24187e+07	Class1	11.3517,0	869	1.01301e+07	Class1	11.3475,0	834	1.58278e+07	Class1	11.3475,0	877	1.68285e+07	Class1	11.3508,0	840	1.4208e+07	Class1	11.3533,0	807	1.65468e+07	Class2	11.3467,0	851	5.80171e+06	Class2	11.3475,0	786	4.58472e+06	Class2	11.345,0	904	1.14598e+07	Class2	11.345,0	734	2.69192e+06	Class2	11.3467,0	879	1.38665e+07
unknown	120	490.667	11.3771,0	30	158	Class1	11.3708,0	673	9.98894e+06	Class1	11.375,0	481	8.52156e+06	Class1	11.37,0	252	1.13857e+07	Class1	11.37,0	552	1.18478e+07	Class1	11.3742,0	702	1.10888e+07	Class1	11.3767,0	766	1.23227e+07	Class2	11.3725,0	243	9.24381e+06	Class2	11.3725,0	251	8.24764e+06	Class2	11.3683,0	789	1.1609e+07	Class2	11.3708,0	290	8.22038e+06	Class2	11.3692,0	318	1.58338e+07
phosphate	122	875.933	11.4196,0	30	283			0		Class1	11.4292,0	883	6.27869e+06	Class1	11.44,0	859	7.96352e+06	Class1	11.4233,0	900	8.21386e+06	Class1	11.4275,0	729	7.39699e+06	Class1	11.4317,0	821	7.87888e+06			0		Class2	11.4183,0	925	4.39169e+06	Class2	11.4133,0	926	6.23952e+06	Class2	11.4158,0	623	4.43954e+06	Class2	11.42,0	930	7.22131e+06
Analyte 151	123	75.75	11.4375,0	15	79			0				0		Class1	11.4458,0	0	1.02604e+06	Class1	11.4433,0	0	1.23202e+06	Class1	11.4492,0	0	415486	Class1	11.4517,0	0	1.39932e+06			0				0		Class2	11.4333,0	14	414159			0		Class2	11.44,0	0	295047
unknown	124	436	11.4835,0	30	192	Class1	11.485,0	0	1.05244e+06	Class1	11.49,0	0	805530	Class1	11.4875,0	0	1.19881e+06	Class1	11.485,0	0	1.51346e+06	Class1	11.4933,0	0	1.00443e+06	Class1	11.4958,0	0	1.18744e+06	Class2	11.4867,0	0	618698	Class2	11.4808,0	0	590671	Class2	11.4758,0	0	1.08248e+06	Class2	11.475,0	0	693597	Class2	11.4825,0	0	1.1153e+06
Analyte 154	126	190.182	11.5272,0	26	204	Class1	11.5275,0	141	27703.6	Class1	11.5317,0	179	17337	Class1	11.5283,0	0	26422.4	Class1	11.5275,0	0	31167.1	Class1	11.5317,0	0	31364.5	Class1	11.5333,0	291	37623.4	Class2	11.5275,0	0	21111.7	Class2	11.5267,0	0	9217.81	Class2	11.5233,0	0	41280.5			0				0
Analyte 155	127	217.9	11.5376,0	29	341			0		Class1	11.54,0	0	28258.1	Class1	11.5375,0	0	40109.5	Class1	11.5375,0	0	54241.7	Class1	11.5433,0	239	40450.8	Class1	11.545,0	0	43595	Class2	11.5358,0	0	49025.8	Class2	11.5358,0	0	29603.6	Class2	11.5342,0	263	52325.8	Class2	11.5375,0	0	51292	Class2	11.5375,0	189	62000.3
N-cyclohexylformamide 1	128	279.393	11.5916,0	32	98	Class1	11.595,0	258	51707.6	Class1	11.5967,0	145	49377.4	Class1	11.5942,0	241	80926.2	Class1	11.5917,0	307	90363.5	Class1	11.5958,0	340	68855.3	Class1	11.5983,0	238	84968.2	Class2	11.5933,0	261	148369	Class2	11.5892,0	0	45518.6	Class2	11.5883,0	240	62589	Class2	11.5875,0	228	24131	Class2	11.59,0	0	89432.4
Analyte 157	129	223.2	11.6243,0	16	150	Class1	11.625,0	0	29202.1			0		Class1	11.6267,0	247	19329.5	Class1	11.6258,0	148	21790.6			0		Class1	11.6325,0	0	23556.1	Class2	11.6217,0	0	11644.9			0		Class2	11.6208,0	0	23601.3			0		Class2	11.625,0	0	9753.07
Isoleucine	130	884.281	11.6577,0	32	158	Class1	11.6583,0	923	5.57027e+06	Class1	11.6617,0	913	4.4396e+06	Class1	11.6583,0	899	6.82457e+06	Class1	11.6575,0	886	7.69881e+06	Class1	11.6625,0	902	6.00775e+06	Class1	11.6658,0	842	7.09327e+06	Class2	11.6575,0	933	4.73255e+06	Class2	11.6575,0	936	4.60115e+06	Class2	11.655,0	937	6.62516e+06	Class2	11.6542,0	803	3.61502e+06	Class2	11.6567,0	937	8.68083e+06
Analyte 159	131	285.286	11.6635,0	15	341	Class1	11.6692,0	214	193903			0		Class1	11.6658,0	0	286631	Class1	11.665,0	0	392598	Class1	11.6658,0	0	444002	Class1	11.67,0	0	747405			0				0				0				0				0
threonine 2	134	281.897	11.7358,0	29	130	Class1	11.7367,0	322	34373.3	Class1	11.7392,0	269	33003.8	Class1	11.7358,0	279	53168.3	Class1	11.7367,0	273	55362	Class1	11.7408,0	331	45716.4	Class1	11.7425,0	233	55532.5	Class2	11.7367,0	323	29588.2	Class2	11.735,0	268	25550.4	Class2	11.7325,0	347	55114.9	Class2	11.7317,0	237	24361.4	Class2	11.7342,0	309	56211.6
proline	135	926.844	11.815,0	32	142	Class1	11.815,0	940	6.62987e+06	Class1	11.8183,0	944	5.45819e+06	Class1	11.8158,0	930	8.23488e+06	Class1	11.8142,0	935	8.60803e+06	Class1	11.8192,0	920	7.48836e+06	Class1	11.8217,0	945	8.67851e+06	Class2	11.8167,0	931	8.14742e+06	Class2	11.815,0	943	5.99245e+06	Class2	11.8125,0	944	13729124	Class2	11.8125,0	939	4.89235e+06	Class2	11.8133,0	942	6.58458e+06
1,4-Cyclohexanedione 1	137	216.4	11.8435,0	11	110			0				0		Class1	11.8317,0	0	21020.1			0		Class1	11.8367,0	0	15814.6	Class1	11.8367,0	0	21435.3			0				0				0				0				0
Glycine-d5	138	276.769	11.8556,0	23	466			0		Class1	11.865,0	0	6549.22			0		Class1	11.8617,0	361	8045.43	Class1	11.8508,0	255	8824.22	Class1	11.8525,0	0	11052.8			0		Class2	11.855,0	0	7414.47	Class2	11.8525,0	0	12417.5	Class2	11.86,0	408	12515.5	Class2	11.8542,0	351	11718.3
glycine 2	139	906	11.8654,0	32	174	Class1	11.8658,0	909	5.9093e+06	Class1	11.8683,0	911	5.47028e+06	Class1	11.865,0	921	8.5099e+06	Class1	11.865,0	913	9.10486e+06	Class1	11.87,0	904	7.99477e+06	Class1	11.8725,0	911	9.42049e+06	Class2	11.8658,0	906	5.80323e+06	Class2	11.8642,0	897	2.75256e+06	Class2	11.8617,0	913	6.80816e+06	Class2	11.8633,0	912	8.31889e+06	Class2	11.8642,0	912	1.00335e+07
succinic acid	140	875.969	11.9149,0	32	247	Class1	11.9167,0	896	88927.5	Class1	11.9183,0	885	76456.3	Class1	11.915,0	809	114314	Class1	11.9142,0	886	106616	Class1	11.9183,0	906	96998.1	Class1	11.9208,0	894	118424	Class2	11.9133,0	893	18400.4	Class2	11.9133,0	886	45684	Class2	11.9117,0	910	71306.9	Class2	11.9125,0	927	267013	Class2	11.9133,0	918	92751
unknown	142	405.032	11.99,0	31	174	Class1	11.9883,0	499	18665.9	Class1	11.9917,0	375	19555.7	Class1	11.99,0	336	32535.5	Class1	11.9892,0	351	33924.2	Class1	11.9942,0	503	31770.5	Class1	11.9958,0	472	40162.1	Class2	11.99,0	329	17514.6	Class2	11.9892,0	419	7929.98	Class2	11.9858,0	313	20412.2			0		Class2	11.9892,0	325	25310.9
2,3-Dihydroxypyridine	143	603.75	12.0087,0	32	240	Class1	12.0092,0	665	52456.6	Class1	12.0117,0	668	54937.9	Class1	12.0083,0	572	87816.7	Class1	12.0075,0	627	90576.7	Class1	12.0133,0	618	72671.8	Class1	12.015,0	629	90546.7	Class2	12.0083,0	517	43137.1	Class2	12.0075,0	681	35556.1	Class2	12.0058,0	579	63551.1	Class2	12.005,0	418	31771.8	Class2	12.0075,0	653	82543.5
Norleucine 1	144	266.136	12.0404,0	30	130	Class1	12.0425,0	356	92241.5	Class1	12.0433,0	0	69446.1	Class1	12.0408,0	267	98938.7	Class1	12.04,0	219	97804.3	Class1	12.0442,0	357	134439	Class1	12.0467,0	192	150736	Class2	12.04,0	344	95405.2	Class2	12.04,0	0	71131.9	Class2	12.0375,0	184	172352	Class2	12.0383,0	0	82421.3	Class2	12.0392,0	451	148383
Thymol	147	311.6	12.0557,0	13	209			0		Class1	12.065,0	0	25328.5	Class1	12.055,0	301	33329.8	Class1	12.0567,0	0	34016.5	Class1	12.0617,0	169	29440.5	Class1	12.0625,0	0	36251.6	Class2	12.0367,0	391	5462.54			0				0		Class2	12.0342,0	320	5944.24	Class2	12.0558,0	318	52818.6
unknown	148	298.75	12.067,0	17	150	Class1	12.0708,0	0	38209.4	Class1	12.0708,0	0	30042.7	Class1	12.0708,0	0	38499.9	Class1	12.0675,0	0	41809.6	Class1	12.0733,0	234	40787.1	Class1	12.0725,0	189	46232.2			0		Class2	12.0667,0	176	13648.3			0				0				0
4-Acetylbutyric acid 2	149	220.714	12.082,0	8	254			0		Class1	12.0842,0	238	8009.88	Class1	12.0792,0	5	9912.32	Class1	12.08,0	185	10322.5			0				0				0				0				0				0				0
Analyte 180	150	277	12.114,0	32	89	Class1	12.1183,0	243	42624.2	Class1	12.1192,0	246	44643.5	Class1	12.1167,0	332	63983	Class1	12.1175,0	295	80092.9	Class1	12.1208,0	289	56855.3	Class1	12.1225,0	316	74957.2	Class2	12.1133,0	0	40538.9	Class2	12.1125,0	238	33052	Class2	12.1108,0	256	57953.6	Class2	12.1092,0	280	45121.8	Class2	12.1125,0	309	65614.6
Itaconic acid	153	365.846	12.2142,0	32	221	Class1	12.2142,0	376	20129.9	Class1	12.2175,0	0	18547.1	Class1	12.2125,0	266	29184.6	Class1	12.2133,0	372	31591.8	Class1	12.2175,0	358	36537.3	Class1	12.2192,0	351	47840.8	Class2	12.2142,0	282	22113.3	Class2	12.2117,0	456	16183.3	Class2	12.2108,0	207	30052.3	Class2	12.2108,0	0	30665.7	Class2	12.2117,0	301	37536.6
unknown	155	353.107	12.236,0	30	215	Class1	12.24,0	441	28594.9	Class1	12.2408,0	378	28660.5	Class1	12.2358,0	482	42511.3	Class1	12.2358,0	487	38036.1	Class1	12.2367,0	336	49832.9	Class1	12.2408,0	454	52802.7	Class2	12.2375,0	257	16872.8	Class2	12.2417,0	457	17083.5	Class2	12.2333,0	308	30094.5			0		Class2	12.235,0	210	51045.2
uracil	156	867.844	12.2571,0	32	99	Class1	12.2592,0	893	552799	Class1	12.26,0	901	547570	Class1	12.2567,0	901	793345	Class1	12.2567,0	900	736893	Class1	12.26,0	892	714476	Class1	12.2608,0	914	799241	Class2	12.2567,0	901	372563	Class2	12.2558,0	886	258861	Class2	12.255,0	899	448571	Class2	12.2542,0	929	2.09422e+06	Class2	12.255,0	896	1.36207e+06
picolinic acid	157	209.762	12.2867,0	31	152	Class1	12.29,0	0	11815.4	Class1	12.2875,0	157	13818.9	Class1	12.2883,0	227	22887	Class1	12.2858,0	217	19800.5	Class1	12.29,0	248	36880.2	Class1	12.2933,0	232	43952.9	Class2	12.2875,0	0	32962.1	Class2	12.285,0	0	22860.4	Class2	12.285,0	273	46974.3	Class2	12.2825,0	253	45410.1	Class2	12.2842,0	0	51809.6
unknown	158	344.692	12.3112,0	15	299			0				0		Class1	12.3092,0	422	57423.7	Class1	12.3108,0	320	51003.5	Class1	12.3133,0	226	56002.5	Class1	12.3158,0	265	39272.5	Class2	12.3108,0	347	19401.1			0				0				0				0
fumaric acid	159	827.188	12.3155,0	32	245	Class1	12.3167,0	900	226236	Class1	12.3175,0	866	221833	Class1	12.315,0	847	306916	Class1	12.3142,0	853	262476	Class1	12.3183,0	843	289722	Class1	12.3192,0	820	327379	Class2	12.3142,0	811	157659	Class2	12.315,0	840	178635	Class2	12.3125,0	823	307617	Class2	12.3125,0	828	127842	Class2	12.3133,0	864	306796
Pyrrole-2-Carboxylic Acid	160	176.5	12.4328,0	11	139	Class1	12.3558,0	0	5761.81			0		Class1	12.4517,0	107	11644.2			0				0		Class1	12.4567,0	78	10846.5	Class2	12.4467,0	252	3284.38			0		Class2	12.3467,0	0	6167.59			0		Class2	12.4442,0	0	870.606
unknown	161	197.2	12.3566,0	29	186			0		Class1	12.3625,0	212	148144	Class1	12.355,0	169	186315	Class1	12.3608,0	0	135217	Class1	12.3475,0	0	240299	Class1	12.3542,0	60	231471	Class2	12.3675,0	360	98380.8	Class2	12.3717,0	322	83706.8	Class2	12.3575,0	198	172482	Class2	12.3683,0	268	60026.5	Class2	12.3692,0	383	88573.5
serine 1	162	905.281	12.3761,0	32	204	Class1	12.3775,0	919	5.31001e+06	Class1	12.3783,0	924	4.94556e+06	Class1	12.3758,0	919	6.30896e+06	Class1	12.375,0	921	6.02405e+06	Class1	12.3792,0	925	7.13807e+06	Class1	12.3817,0	926	7.70098e+06	Class2	12.3767,0	925	7.03107e+06	Class2	12.375,0	910	3.75426e+06	Class2	12.3742,0	922	6.86136e+06	Class2	12.3733,0	926	5.00887e+06	Class2	12.3758,0	928	9.37474e+06
Analyte 195	163	156.938	12.3858,0	24	58	Class1	12.385,0	0	326618	Class1	12.3858,0	262	352561	Class1	12.3842,0	224	470266	Class1	12.3833,0	126	462960	Class1	12.3875,0	53	528387	Class1	12.3892,0	0	562164			0		Class2	12.3825,0	219	227167	Class2	12.3892,0	87	381941			0		Class2	12.3908,0	173	319689
Citraconic acid 4	165	459.065	12.4274,0	32	243	Class1	12.4342,0	423	30141.9	Class1	12.4275,0	560	31901.7	Class1	12.4317,0	424	49721.3	Class1	12.4242,0	528	36858.8	Class1	12.4342,0	415	82456.6	Class1	12.4367,0	440	51971.6	Class2	12.425,0	595	32657	Class2	12.43,0	493	15602.2	Class2	12.4292,0	361	18755.4	Class2	12.4175,0	498	12700.8	Class2	12.4192,0	393	24986
cyclohexylamine	167	236.793	12.4728,0	32	241	Class1	12.4725,0	222	67777.2	Class1	12.475,0	283	76071.7	Class1	12.4725,0	209	90710.3	Class1	12.4717,0	210	90672	Class1	12.4758,0	197	80207.2	Class1	12.4775,0	253	84099.8	Class2	12.4725,0	303	81053.6	Class2	12.4717,0	159	87272.2	Class2	12.47,0	280	114574	Class2	12.4708,0	244	22717.9	Class2	12.4708,0	427	82621.3
Pelargonic acid	169	549.321	12.5041,0	32	117	Class1	12.5058,0	843	102569	Class1	12.505,0	792	123020	Class1	12.5025,0	810	158097	Class1	12.5033,0	865	162756	Class1	12.5058,0	735	153377	Class1	12.5083,0	872	168116	Class2	12.5025,0	567	26304.3	Class2	12.5017,0	476	21232.8	Class2	12.5008,0	313	36639.2	Class2	12.4983,0	620	26605.5	Class2	12.5025,0	390	47218
unknown	170	284.32	12.5237,0	30	255	Class1	12.5233,0	327	10750.5	Class1	12.5242,0	333	14369.5	Class1	12.5225,0	255	18736.8	Class1	12.5258,0	294	15683.5	Class1	12.5283,0	430	16785.6	Class1	12.5317,0	361	20434.9	Class2	12.525,0	345	7051.46	Class2	12.5242,0	337	9846.75	Class2	12.52,0	252	18402.5	Class2	12.5233,0	291	10856.9	Class2	12.5225,0	255	19456
2,3-Dimethylsuccinic acid	171	511.13	12.5408,0	28	147	Class1	12.5392,0	505	41779.4	Class1	12.5417,0	514	41796.3	Class1	12.5433,0	556	122990	Class1	12.545,0	614	151287	Class1	12.5408,0	503	67826.8	Class1	12.545,0	518	125732	Class2	12.5408,0	582	84678.5	Class2	12.5433,0	476	68343.1	Class2	12.5392,0	562	102967	Class2	12.5367,0	545	90426.8	Class2	12.5358,0	528	102607
unknown	172	301	12.5554,0	32	221	Class1	12.5558,0	357	42472.8	Class1	12.5583,0	356	40141	Class1	12.5542,0	0	48754	Class1	12.555,0	0	50769.6	Class1	12.5592,0	0	34913.9	Class1	12.56,0	0	41704.3	Class2	12.5533,0	0	22376.5	Class2	12.5558,0	0	23307.9	Class2	12.5542,0	151	34619	Class2	12.5533,0	0	28791.3	Class2	12.5542,0	268	36698.5
3-Cyanoalanine	174	196.862	12.5985,0	29	340	Class1	12.6,0	125	62709.2	Class1	12.6008,0	224	74033.2	Class1	12.5975,0	171	81331.9	Class1	12.5975,0	229	29091.7	Class1	12.6017,0	230	71845.3	Class1	12.6033,0	178	98858.6	Class2	12.5992,0	132	10606.4	Class2	12.5983,0	231	39771	Class2	12.5967,0	248	69932.7			0				0
Analyte 211	175	220.333	12.6213,0	31	152	Class1	12.6208,0	0	16859.3	Class1	12.6233,0	0	21932.9	Class1	12.6208,0	0	25382.6	Class1	12.62,0	0	23328.7	Class1	12.6242,0	0	22689.6	Class1	12.6258,0	0	24417.2	Class2	12.6208,0	0	26977.1	Class2	12.62,0	0	23963.4	Class2	12.6192,0	0	37871.5	Class2	12.6183,0	0	33756.8	Class2	12.62,0	0	45378.1
cycloleucine 1	176	704.355	12.6335,0	32	156	Class1	12.6342,0	750	441534	Class1	12.6358,0	793	457857	Class1	12.6333,0	719	520365	Class1	12.6317,0	768	514844	Class1	12.6367,0	720	572290	Class1	12.6383,0	735	592656	Class2	12.6325,0	781	964095	Class2	12.6333,0	807	398307	Class2	12.6317,0	819	860321	Class2	12.6308,0	793	1490318	Class2	12.6325,0	822	4.45643e+06
Analyte 214	177	234	12.6427,0	11	141	Class1	12.6558,0	0	9111.12	Class1	12.6592,0	0	7424.93			0				0		Class1	12.655,0	216	13838.8	Class1	12.6542,0	270	15982.3			0				0		Class2	12.65,0	224	10939.4			0		Class2	12.6508,0	226	39077.2
3-Hydroxynorvaline 2	178	489.32	12.6826,0	32	219	Class1	12.6842,0	0	1.53191e+06	Class1	12.6842,0	0	1.68544e+06	Class1	12.6825,0	475	2.00146e+06	Class1	12.6808,0	488	1.85308e+06	Class1	12.6858,0	440	2.2544e+06	Class1	12.6875,0	0	2.36989e+06	Class2	12.6825,0	467	2.10639e+06	Class2	12.6825,0	471	1.88446e+06	Class2	12.6808,0	477	2.30296e+06	Class2	12.68,0	472	2.63994e+06	Class2	12.6817,0	473	4.25472e+06
Aminooxyacetic acid	179	268.85	12.6891,0	30	151	Class1	12.6942,0	0	305309	Class1	12.6917,0	0	335628	Class1	12.6875,0	293	404637	Class1	12.6892,0	0	389611	Class1	12.6917,0	270	402884	Class1	12.6925,0	250	441026	Class2	12.6875,0	258	119802	Class2	12.6892,0	227	144641	Class2	12.6875,0	148	119472	Class2	12.6858,0	0	46606.5			0
Analyte 218	180	388.778	12.7764,0	32	147	Class1	12.7775,0	0	209684	Class1	12.7783,0	0	230935	Class1	12.7758,0	0	299227	Class1	12.775,0	0	260915	Class1	12.7783,0	0	287347	Class1	12.7792,0	0	337205	Class2	12.7758,0	0	370370	Class2	12.7758,0	0	223877	Class2	12.775,0	0	193524	Class2	12.7725,0	404	244734	Class2	12.7742,0	0	353844
resorcinol	181	349.094	12.7882,0	32	240	Class1	12.79,0	345	100231	Class1	12.79,0	342	131966	Class1	12.7875,0	267	163865	Class1	12.7867,0	386	153418	Class1	12.7908,0	322	166158	Class1	12.7917,0	337	178779	Class2	12.7883,0	315	126460	Class2	12.7875,0	349	97590.2	Class2	12.7858,0	364	133802	Class2	12.7858,0	284	72634.2	Class2	12.7867,0	425	152266
4-Methyl-5-thiazolethanol	182	253.571	12.8703,0	30	73	Class1	12.8775,0	0	106042	Class1	12.875,0	379	127881	Class1	12.8742,0	259	142759	Class1	12.8742,0	0	145480	Class1	12.8675,0	268	104630	Class1	12.8625,0	316	134496	Class2	12.8717,0	195	100762	Class2	12.8717,0	215	65453.8	Class2	12.87,0	0	69184.2			0				0
Analyte 223	183	188.85	12.949,0	30	157	Class1	12.9542,0	135	26903.4	Class1	12.95,0	187	36486.4	Class1	12.9483,0	219	49373.4	Class1	12.9467,0	205	42863.1	Class1	12.95,0	0	47657.2	Class1	12.9525,0	0	51634.4	Class2	12.95,0	194	30231.6	Class2	12.9492,0	0	24589.9	Class2	12.9475,0	0	32110.4			0				0
hydroquinone	184	219.95	12.9572,0	23	179			0		Class1	12.9592,0	297	13649.1	Class1	12.9583,0	252	18562			0		Class1	12.9608,0	241	15436.7	Class1	12.9608,0	322	19153.3			0		Class2	12.9558,0	0	8544.34	Class2	12.9558,0	56	10804.2			0		Class2	12.9533,0	228	11013.7
unknown	185	341.031	12.9729,0	32	113	Class1	12.9767,0	366	829572	Class1	12.9742,0	293	1.0511e+06	Class1	12.9725,0	368	1.31964e+06	Class1	12.9725,0	344	1.12267e+06	Class1	12.9742,0	340	1.49569e+06	Class1	12.975,0	321	1.71415e+06	Class2	12.9725,0	358	1.19789e+06	Class2	12.9725,0	367	794546	Class2	12.9708,0	327	906453	Class2	12.9708,0	328	149922	Class2	12.9708,0	356	978886
thymine	186	370.5	12.9778,0	14	70			0		Class1	12.9792,0	0	84871.9			0		Class1	12.9842,0	294	89801.4	Class1	12.9767,0	319	130238	Class1	12.9792,0	380	156875			0		Class2	12.98,0	0	58266	Class2	12.975,0	385	87730.8			0		Class2	12.9742,0	475	76643.5
Analyte 228	187	286.1	13.0103,0	29	327	Class1	13.0175,0	0	5252.97	Class1	13.0083,0	224	4276.85	Class1	13.0067,0	0	4564.61			0		Class1	13.0125,0	219	6909.24	Class1	13.0142,0	0	8004.46	Class2	13.0125,0	0	8395.48	Class2	13.01,0	237	6252.35	Class2	13.0108,0	0	9277.81	Class2	13.0067,0	0	10384.7	Class2	13.0092,0	301	9231.93
3-aminopropionitrile 1	188	511.107	13.0307,0	30	239	Class1	13.0308,0	494	56939.4	Class1	13.03,0	628	69269	Class1	13.0242,0	700	72612.6	Class1	13.0283,0	602	61914.7	Class1	13.0358,0	449	50889.3	Class1	13.0383,0	510	52561	Class2	13.0325,0	593	52452	Class2	13.025,0	742	36028.6	Class2	13.0242,0	541	37396.1	Class2	13.02,0	635	16281.1	Class2	13.035,0	0	38814.4
Analyte 231	189	176.333	13.0467,0	32	174	Class1	13.0483,0	0	41643.3	Class1	13.0475,0	0	42797.6	Class1	13.0442,0	135	50533.8	Class1	13.0433,0	0	47784.7	Class1	13.0467,0	215	70052.2	Class1	13.0467,0	0	76043.4	Class2	13.0475,0	0	134808	Class2	13.0492,0	0	34344.7	Class2	13.0467,0	0	46910.5	Class2	13.0433,0	179	47984.7	Class2	13.0425,0	0	116996
Analyte 232	190	198.923	13.0658,0	31	191	Class1	13.0692,0	0	102962	Class1	13.0683,0	241	114185	Class1	13.0658,0	253	115357	Class1	13.065,0	300	117578	Class1	13.0675,0	0	113985	Class1	13.0675,0	184	128612	Class2	13.0667,0	0	87220.8	Class2	13.0658,0	0	79505.6	Class2	13.0642,0	0	90923.5	Class2	13.0633,0	0	43251.1	Class2	13.0642,0	0	86375.7
N-Ethylglycine 1	191	327.88	13.1451,0	30	174	Class1	13.1492,0	423	29508.9	Class1	13.1475,0	338	48586.6	Class1	13.1492,0	0	58459.8	Class1	13.1458,0	383	58023	Class1	13.1458,0	310	28990.4	Class1	13.1467,0	389	46982.7	Class2	13.14,0	271	21559.1	Class2	13.1467,0	211	8355.58	Class2	13.1417,0	249	21520.9	Class2	13.1308,0	289	15413	Class2	13.1417,0	0	37103.5
Analyte 234	192	273.2	13.1533,0	22	211	Class1	13.1625,0	0	26797.5			0				0		Class1	13.1542,0	0	21787	Class1	13.1533,0	336	37497.9			0		Class2	13.1558,0	248	28641.5	Class2	13.155,0	0	16742.7	Class2	13.1517,0	0	35216.3	Class2	13.15,0	0	7648.81	Class2	13.155,0	0	14925.1
Analyte 237	194	192.5	13.1815,0	6	220	Class1	13.1967,0	196	57009.1	Class1	13.1817,0	0	87653.2	Class1	13.1775,0	0	96155.3	Class1	13.18,0	0	41525.2	Class1	13.1758,0	189	105084	Class1	13.1775,0	0	90639.5			0				0				0				0				0
2-Methylglutaric Acid	195	501.516	13.2104,0	31	172	Class1	13.2125,0	477	69493.7	Class1	13.2117,0	537	94455.4	Class1	13.2083,0	539	108023	Class1	13.2092,0	551	92412	Class1	13.2117,0	554	120447	Class1	13.2125,0	617	127394	Class2	13.2125,0	516	157843	Class2	13.2108,0	542	65378.7	Class2	13.2092,0	553	75527.4	Class2	13.2067,0	512	79606	Class2	13.2083,0	531	158365
unknown	196	240	13.2182,0	32	156	Class1	13.2242,0	0	79469.2	Class1	13.2208,0	180	99517.9	Class1	13.2183,0	207	113935	Class1	13.2167,0	221	105499	Class1	13.2175,0	300	158404	Class1	13.2192,0	215	169921	Class2	13.2183,0	237	385253	Class2	13.2183,0	206	107498	Class2	13.2167,0	0	125980	Class2	13.2158,0	228	94692.9	Class2	13.215,0	249	245639
Analyte 240	197	246.75	13.2288,0	28	281	Class1	13.245,0	279	9263.94			0				0		Class1	13.2417,0	0	11642.5	Class1	13.2475,0	0	14686.2			0		Class2	13.2408,0	0	19665.2	Class2	13.24,0	0	17477.6	Class2	13.2417,0	258	20624	Class2	13.1758,0	0	8849.76	Class2	13.2375,0	266	20169.9
beta-Alanine 2	198	746.625	13.266,0	32	174	Class1	13.2667,0	771	47334.2	Class1	13.2683,0	844	62481.6	Class1	13.265,0	844	71481.7	Class1	13.265,0	872	67970.4	Class1	13.2675,0	832	79201.7	Class1	13.2683,0	878	80112	Class2	13.2667,0	794	65132.1	Class2	13.265,0	791	38894.9	Class2	13.2633,0	862	129849	Class2	13.2633,0	817	71311.8	Class2	13.2633,0	818	95138.1
unknown	199	418.636	13.2575,0	26	218	Class1	13.2708,0	453	5148.97	Class1	13.2542,0	475	14321.5	Class1	13.2533,0	0	16947.6	Class1	13.2508,0	232	5582.78	Class1	13.2558,0	393	30573.7	Class1	13.2592,0	442	29398.5	Class2	13.2533,0	423	19914.7	Class2	13.2525,0	323	24194.1	Class2	13.2583,0	409	40265.2	Class2	13.2558,0	524	10853	Class2	13.25,0	405	4527.12
Analyte 247	200	201.5	13.3357,0	14	139	Class1	13.3417,0	0	5112.61	Class1	13.3367,0	0	4720.07	Class1	13.3317,0	189	5266.32	Class1	13.3358,0	0	5857.8	Class1	13.3333,0	0	8505.42	Class1	13.3358,0	0	7656.16	Class2	13.3358,0	0	13957.5			0				0				0				0
unknown	201	348.909	13.3458,0	17	104			0		Class1	13.3575,0	375	41916.7	Class1	13.3508,0	269	40321.6	Class1	13.3517,0	364	50335			0		Class1	13.3633,0	0	30715.1	Class2	13.3642,0	326	15884.4	Class2	13.3508,0	224	24505.8			0				0				0
unknown	202	477.188	13.3673,0	32	174	Class1	13.3692,0	471	153268	Class1	13.3692,0	413	189786	Class1	13.3667,0	478	220777	Class1	13.3667,0	524	204299	Class1	13.3692,0	426	229077	Class1	13.3692,0	533	247772	Class2	13.3667,0	436	172088	Class2	13.3658,0	425	171242	Class2	13.365,0	470	217851	Class2	13.365,0	435	184401	Class2	13.365,0	523	201010
Analyte 251	203	220	13.3831,0	6	152	Class1	13.3817,0	0	10735.6	Class1	13.3842,0	273	13605.6	Class1	13.3808,0	0	14634.3	Class1	13.3817,0	167	12967.1	Class1	13.385,0	0	15594.9	Class1	13.385,0	0	18068.5			0				0				0				0				0
Erythrose 1	206	504.781	13.5014,0	32	147	Class1	13.5017,0	502	1.583e+06	Class1	13.5025,0	501	1.54533e+06	Class1	13.5,0	535	1.76567e+06	Class1	13.5,0	509	1.69412e+06	Class1	13.5033,0	508	1.98624e+06	Class1	13.505,0	508	2.08182e+06	Class2	13.5008,0	503	1.52614e+06	Class2	13.5008,0	493	1.30956e+06	Class2	13.4992,0	489	1.6078e+06	Class2	13.4983,0	499	1.84722e+06	Class2	13.4992,0	499	2.01667e+06
3,4-Dihydroxypyridine	207	290.933	13.5372,0	19	240	Class1	13.5408,0	247	4192.01			0		Class1	13.54,0	0	8293.12	Class1	13.5383,0	140	4303.46	Class1	13.5358,0	367	7380.86	Class1	13.54,0	312	6456.09			0		Class2	13.5358,0	320	5684.95	Class2	13.5367,0	288	5122.26			0		Class2	13.5408,0	261	5071.42
Analyte 258	208	192.375	13.5499,0	28	323	Class1	13.5508,0	0	7766.56	Class1	13.5525,0	0	8529.97	Class1	13.5475,0	127	9394.51	Class1	13.5508,0	0	6940.36	Class1	13.5517,0	107	9365.74	Class1	13.5525,0	0	10472.9	Class2	13.5508,0	164	7911.27	Class2	13.5492,0	257	6677.73	Class2	13.5492,0	178	6537.08	Class2	13.5492,0	289	3646.12	Class2	13.5517,0	0	4945.2
Analyte 259	209	218.5	13.5665,0	32	243	Class1	13.57,0	0	12627.8	Class1	13.5708,0	225	30544	Class1	13.5658,0	0	58252.3	Class1	13.5667,0	0	35800.4	Class1	13.5683,0	0	30650.8	Class1	13.5683,0	261	23168.2	Class2	13.5675,0	0	15716.4	Class2	13.565,0	0	19711.7	Class2	13.5633,0	265	22832.2	Class2	13.5642,0	0	17951.7	Class2	13.5642,0	0	24616.4
Analyte 260	210	312.263	13.6053,0	31	281	Class1	13.6042,0	320	224494	Class1	13.605,0	295	233800	Class1	13.6017,0	354	366135	Class1	13.6025,0	298	389260	Class1	13.605,0	313	713066	Class1	13.6067,0	345	1.05702e+06	Class2	13.6025,0	0	11256.5	Class2	13.6025,0	317	38076.9	Class2	13.6025,0	0	31072.8	Class2	13.6008,0	0	26262.7	Class2	13.6017,0	0	43943.8
Analyte 261	211	291.8	13.6201,0	12	55	Class1	13.625,0	264	32314.8	Class1	13.6258,0	269	45582.8	Class1	13.6225,0	238	49336.3	Class1	13.6225,0	307	46757.2	Class1	13.625,0	374	56135.1	Class1	13.6242,0	348	53970.5			0				0				0				0				0
3-Aminoisobutyric acid 1	213	545.875	13.6757,0	32	174	Class1	13.6767,0	580	205093	Class1	13.6767,0	532	253499	Class1	13.675,0	563	282545	Class1	13.6742,0	554	256767	Class1	13.6775,0	463	330276	Class1	13.6783,0	543	331186	Class2	13.6758,0	529	244441	Class2	13.675,0	562	245102	Class2	13.6733,0	550	279115	Class2	13.6733,0	539	322068	Class2	13.6742,0	524	370823
unknown	214	305.25	13.6908,0	27	275	Class1	13.6933,0	391	32483.8	Class1	13.6933,0	357	37694.3	Class1	13.6892,0	0	38218	Class1	13.6908,0	310	35574.9	Class1	13.6925,0	281	57194.9	Class1	13.6942,0	259	61472.5	Class2	13.6908,0	0	26385.1	Class2	13.6892,0	0	20048.4	Class2	13.6892,0	353	32257.3	Class2	13.6892,0	443	840784	Class2	13.69,0	321	66961.6
Aminomalonic acid	216	523.8	13.7229,0	28	218	Class1	13.72,0	712	32881.8	Class1	13.7308,0	362	39048.7	Class1	13.7183,0	519	42035.5	Class1	13.72,0	569	37491	Class1	13.7508,0	0	387.48	Class1	13.72,0	559	59479.2	Class2	13.7275,0	245	54937.2	Class2	13.7242,0	471	29256.8	Class2	13.7175,0	666	64840.2			0		Class2	13.7167,0	713	70233.3
unknown	217	367.125	13.7376,0	32	71	Class1	13.7425,0	371	7.31073e+06	Class1	13.7417,0	340	9.56231e+06	Class1	13.7383,0	377	1.13976e+07	Class1	13.7375,0	395	1.01644e+07	Class1	13.7383,0	361	13689224	Class1	13.7375,0	390	1.29801e+07	Class2	13.7383,0	366	1.2563e+07	Class2	13.7375,0	338	7.80372e+06	Class2	13.735,0	380	1.34105e+07	Class2	13.7342,0	353	1.02914e+07	Class2	13.735,0	372	9.72802e+06
Analyte 270	218	244.6	13.7581,0	32	252	Class1	13.7667,0	0	120771	Class1	13.7625,0	304	175093	Class1	13.7575,0	0	191074	Class1	13.7583,0	0	163294	Class1	13.7558,0	0	211828	Class1	13.7575,0	0	220545	Class2	13.76,0	0	177377	Class2	13.7583,0	0	193205	Class2	13.755,0	0	161117	Class2	13.755,0	0	77729	Class2	13.7567,0	0	96207.6
unknown	219	484.133	13.7963,0	31	174	Class1	13.7967,0	316	44787.4	Class1	13.7983,0	535	56073.3	Class1	13.7958,0	513	62024.2	Class1	13.7958,0	602	56294.4	Class1	13.7975,0	551	81045.9	Class1	13.7983,0	535	78013.5	Class2	13.7967,0	565	52811.1	Class2	13.7958,0	531	65121.5	Class2	13.795,0	565	47996.7			0		Class2	13.7942,0	556	161309
Analyte 273	221	267.556	13.8407,0	30	155			0		Class1	13.8442,0	0	22317	Class1	13.8417,0	219	24343.4	Class1	13.8425,0	0	18243.8	Class1	13.8425,0	334	48341.6	Class1	13.8408,0	270	45500.7	Class2	13.8408,0	0	75130	Class2	13.8417,0	0	84576.2	Class2	13.8392,0	0	99717.5	Class2	13.8392,0	0	33280.9	Class2	13.84,0	0	110716
L-Malic acid	222	901.625	13.8473,0	32	147	Class1	13.8492,0	925	1.29174e+06	Class1	13.8483,0	933	1.49627e+06	Class1	13.8467,0	922	1.67886e+06	Class1	13.8475,0	913	1.51822e+06	Class1	13.8492,0	916	1.87146e+06	Class1	13.8492,0	912	1.96512e+06	Class2	13.8475,0	925	1.15023e+06	Class2	13.8475,0	899	1.81397e+06	Class2	13.845,0	913	1.57519e+06	Class2	13.845,0	916	2.63201e+06	Class2	13.8458,0	919	2.04609e+06
Threitol	224	685.438	13.9797,0	32	217	Class1	13.9792,0	850	17256.8	Class1	13.98,0	761	25257.2	Class1	13.9767,0	610	25466.4	Class1	13.9783,0	825	22630.7	Class1	13.9817,0	809	26773.5	Class1	13.9808,0	858	25359.2	Class2	13.9867,0	405	18125.2	Class2	13.9775,0	820	22070.4	Class2	13.9758,0	662	20932.7	Class2	13.9767,0	827	39173.2	Class2	13.9775,0	785	42361.3
Analyte 279	225	184.444	13.9959,0	31	174	Class1	13.9975,0	237	40306.6	Class1	13.9975,0	0	57268.2	Class1	13.9958,0	0	65918.2	Class1	13.9942,0	0	56893.3	Class1	13.9975,0	171	80115.8	Class1	13.9975,0	0	78589.7	Class2	13.9967,0	123	53493.6	Class2	13.9967,0	129	17799.6	Class2	13.9942,0	125	67700.9	Class2	13.9942,0	236	289164	Class2	13.995,0	0	284183
Analyte 282	227	259.444	14.0378,0	32	156	Class1	14.0542,0	242	494267	Class1	14.0408,0	0	793838	Class1	14.0358,0	0	854431	Class1	14.0375,0	0	681615	Class1	14.035,0	0	834755	Class1	14.0367,0	0	798717	Class2	14.0383,0	243	1.09168e+06	Class2	14.0358,0	0	1.20725e+06	Class2	14.0333,0	0	1.21154e+06	Class2	14.0317,0	0	1.39377e+06	Class2	14.0325,0	0	1.22364e+06
5,6-dihydrouracil 1	228	311.708	14.0774,0	29	243	Class1	14.0775,0	314	7043.21	Class1	14.0792,0	0	4585.94	Class1	14.0817,0	246	5886.74	Class1	14.0775,0	303	4727.98	Class1	14.0792,0	400	11783.9	Class1	14.08,0	384	16922.8	Class2	14.0775,0	275	7561.82	Class2	14.0717,0	197	6424.52			0		Class2	14.0725,0	371	9176.6	Class2	14.0775,0	274	13899.3
MALONAMIDE 1	229	323.957	14.1384,0	29	184	Class1	14.1425,0	450	14223	Class1	14.1417,0	376	20326.7	Class1	14.1392,0	357	24136.7	Class1	14.1392,0	0	20950.6	Class1	14.1408,0	348	36586.2	Class1	14.14,0	354	34616.4	Class2	14.14,0	0	22714.1	Class2	14.1383,0	362	28087.7	Class2	14.1367,0	367	49328.7	Class2	14.135,0	326	56316.2	Class2	14.1358,0	319	71198.1
4-Hydroxy-6-methyl-2-pyrone	230	223.655	14.1526,0	32	57	Class1	14.1542,0	276	142973	Class1	14.1542,0	326	220196	Class1	14.1508,0	277	267638	Class1	14.1517,0	175	223856	Class1	14.155,0	276	336254	Class1	14.1558,0	53	302446	Class2	14.1533,0	0	163776	Class2	14.1525,0	225	161725	Class2	14.1517,0	270	193723	Class2	14.1492,0	152	133253	Class2	14.1508,0	286	168357
nicotinamide	232	769.871	14.1867,0	31	179	Class1	14.1967,0	890	170831	Class1	14.1883,0	848	221086	Class1	14.1842,0	851	244209	Class1	14.1858,0	755	219566	Class1	14.185,0	859	308778	Class1	14.1858,0	816	316387	Class2	14.185,0	885	531183	Class2	14.1883,0	792	153371	Class2	14.1842,0	861	220099	Class2	14.1783,0	830	714318	Class2	14.1817,0	783	416693
N-Acetyl-L-leucine 1	233	333.438	14.2087,0	32	84	Class1	14.2108,0	284	962259	Class1	14.2108,0	275	1.13372e+06	Class1	14.2075,0	335	1.32506e+06	Class1	14.2083,0	326	1.19161e+06	Class1	14.2117,0	320	1.82175e+06	Class1	14.2108,0	355	1.87737e+06	Class2	14.2117,0	352	5.13652e+06	Class2	14.2083,0	211	1.70936e+06	Class2	14.2067,0	344	1.73685e+06	Class2	14.2058,0	277	980431	Class2	14.2067,0	353	2.13036e+06
asparagine 4	234	581.588	14.2241,0	18	115			0				0				0		Class1	14.2317,0	678	106813	Class1	14.2183,0	711	261419	Class1	14.2283,0	640	292484	Class2	14.2292,0	366	577667	Class2	14.2283,0	646	238111	Class2	14.2183,0	647	248151	Class2	14.2233,0	631	263036	Class2	14.22,0	790	472019
aspartic acid 1	235	862.906	14.2328,0	32	232	Class1	14.2358,0	892	1.84238e+06	Class1	14.2375,0	861	1.96631e+06	Class1	14.235,0	863	2.03701e+06	Class1	14.2342,0	833	1.85103e+06	Class1	14.2375,0	895	3.17256e+06	Class1	14.2383,0	892	3.2852e+06	Class2	14.235,0	817	4.28192e+06	Class2	14.2358,0	884	3.69485e+06	Class2	14.2317,0	871	2.99311e+06	Class2	14.2308,0	901	2.80046e+06	Class2	14.2308,0	870	2.28663e+06
unknown	236	201.562	14.2906,0	19	186	Class1	14.2917,0	137	10247.5	Class1	14.2925,0	235	14627.8	Class1	14.2892,0	137	15408.8	Class1	14.2883,0	199	11658.8	Class1	14.29,0	335	17613.7	Class1	14.2917,0	156	17246			0		Class2	14.2867,0	178	12415.6	Class2	14.2833,0	260	10989.9			0		Class2	14.2867,0	276	18832.1
Analyte 299	237	221.125	14.3103,0	32	221	Class1	14.31,0	0	53256.5	Class1	14.3125,0	0	61045.4	Class1	14.31,0	0	68951.4	Class1	14.31,0	331	63106.3	Class1	14.3125,0	203	66301	Class1	14.3117,0	0	78902.3	Class2	14.3092,0	189	37458.6	Class2	14.3092,0	0	46719.2	Class2	14.3092,0	156	54442.8	Class2	14.3075,0	0	44569.6	Class2	14.3092,0	0	40116.8
trans-4-hydroxy-L-proline 2	238	683.688	14.3258,0	32	230	Class1	14.3292,0	699	68003.3	Class1	14.33,0	728	74214.7	Class1	14.3292,0	724	81010.3	Class1	14.3275,0	717	73618.3	Class1	14.3308,0	754	120661	Class1	14.3317,0	712	121324	Class2	14.3275,0	653	170999	Class2	14.3275,0	699	66695.2	Class2	14.3258,0	686	96174.6	Class2	14.3233,0	699	83155.4	Class2	14.325,0	582	42349.3
methionine 1	239	863.906	14.3446,0	32	176	Class1	14.3458,0	868	643498	Class1	14.3467,0	862	718176	Class1	14.3442,0	862	779325	Class1	14.3442,0	899	730068	Class1	14.3467,0	904	1.22828e+06	Class1	14.3467,0	878	1.24134e+06	Class2	14.345,0	875	2.14242e+06	Class2	14.3442,0	887	937323	Class2	14.3433,0	895	1.3829e+06	Class2	14.3425,0	891	564803	Class2	14.3442,0	899	2.02567e+06
unknown	240	344.852	14.3564,0	30	299	Class1	14.3617,0	301	38480.7	Class1	14.3625,0	263	99123.7	Class1	14.3592,0	239	124337	Class1	14.3583,0	0	123672	Class1	14.3575,0	330	141562	Class1	14.3567,0	404	97447.9	Class2	14.3567,0	379	81712.4	Class2	14.3567,0	0	64361.7	Class2	14.3508,0	297	139990	Class2	14.3525,0	425	26239.9	Class2	14.355,0	332	60891.2
unknown	241	481.379	14.3681,0	30	447			0		Class1	14.3708,0	492	14037.5	Class1	14.3692,0	176	15341.9	Class1	14.3692,0	523	14685.9	Class1	14.37,0	439	19149.5	Class1	14.37,0	530	20241.9	Class2	14.3708,0	628	10580.3	Class2	14.3667,0	523	15268.1	Class2	14.365,0	416	18201.4	Class2	14.365,0	522	17405.6	Class2	14.3675,0	328	15149.9
oxoproline	245	913.594	14.467,0	32	156	Class1	14.475,0	936	4.86796e+07	Class1	14.4758,0	940	5.59102e+07	Class1	14.4733,0	942	6.1787e+07	Class1	14.4717,0	764	6.0132e+07	Class1	14.4758,0	769	67754298	Class1	14.4758,0	771	7.03722e+07	Class2	14.4708,0	926	67350936	Class2	14.4717,0	938	7.21648e+07	Class2	14.4667,0	941	6.339e+07	Class2	14.4642,0	927	5.02164e+07	Class2	14.4642,0	930	5.40342e+07
Cytosin	247	654.071	14.4804,0	28	254			0		Class1	14.4867,0	656	120345	Class1	14.4842,0	699	238791	Class1	14.4833,0	675	143696	Class1	14.4875,0	560	172347	Class1	14.4867,0	650	128629			0		Class2	14.4833,0	514	86312.8	Class2	14.4783,0	522	78836.1	Class2	14.4775,0	694	130886	Class2	14.4775,0	628	135785
Analyte 311	248	215.083	14.4999,0	18	245	Class1	14.5017,0	0	43025.9			0				0		Class1	14.5,0	38	47036.5	Class1	14.5025,0	244	69405.1	Class1	14.5025,0	261	66392	Class2	14.5,0	159	52738.9	Class2	14.4992,0	39	47980.8	Class2	14.5,0	0	33234.2	Class2	14.4983,0	0	56413.4	Class2	14.5,0	381	33239.8
unknown	251	228.611	14.5507,0	27	185	Class1	14.5517,0	27	48430.9	Class1	14.5525,0	0	61608	Class1	14.5508,0	228	72989.9	Class1	14.5508,0	216	64048.7			0		Class1	14.5533,0	147	95760.1	Class2	14.5517,0	0	63853.3	Class2	14.5508,0	235	46971.3	Class2	14.5508,0	246	38028.1	Class2	14.5483,0	0	115807	Class2	14.5508,0	196	33412.7
Analyte 315	252	219.5	14.5598,0	11	292	Class1	14.565,0	0	4298	Class1	14.5617,0	0	5028.89	Class1	14.5575,0	0	5726.93	Class1	14.5583,0	0	4290.91			0		Class1	14.5608,0	0	5949.57			0				0		Class2	14.5583,0	0	5426.02	Class2	14.56,0	235	7104.16			0
Analyte 316	253	189.25	14.5725,0	32	199	Class1	14.5742,0	0	14872.1	Class1	14.575,0	0	54486.3	Class1	14.5725,0	0	68830.3	Class1	14.5725,0	256	65093.2	Class1	14.575,0	0	173583	Class1	14.575,0	144	186150	Class2	14.5717,0	0	31697.5	Class2	14.5733,0	252	48094	Class2	14.5725,0	0	42343	Class2	14.57,0	0	19495.6	Class2	14.5708,0	0	55660.2
pyrogallol	255	305.667	14.586,0	10	239	Class1	14.5892,0	0	7005.84			0		Class1	14.5858,0	280	14659.2	Class1	14.5867,0	361	10839.3			0				0				0		Class2	14.585,0	309	8462.36	Class2	14.5867,0	273	8611.63	Class2	14.5842,0	286	7744.52			0
Analyte 319	256	157.259	14.606,0	27	254			0		Class1	14.6083,0	120	14336.3	Class1	14.6067,0	150	21994.2	Class1	14.6083,0	135	13313.2	Class1	14.6108,0	215	22583.4			0		Class2	14.6067,0	259	12795.3	Class2	14.6083,0	151	13017.1	Class2	14.6042,0	178	10367	Class2	14.6042,0	134	16871.7	Class2	14.6042,0	95	14974.6
Analyte 320	257	131.091	14.6224,0	32	263	Class1	14.6233,0	151	124938	Class1	14.6233,0	109	138108	Class1	14.6217,0	0	111115	Class1	14.6225,0	191	79692.4	Class1	14.6267,0	161	53139.7	Class1	14.625,0	0	48563	Class2	14.6217,0	0	90125.8	Class2	14.6208,0	0	88925.7	Class2	14.6208,0	90	75929.7	Class2	14.6208,0	0	67971.3	Class2	14.6208,0	0	57126.6
Menthone 1	258	223	14.651,0	13	89	Class1	14.65,0	0	11699.7	Class1	14.6542,0	0	15616.7	Class1	14.65,0	0	15425.9			0				0				0				0				0				0				0				0
L-cysteine	260	742	14.6751,0	32	220	Class1	14.6758,0	833	59257	Class1	14.675,0	823	63241.8	Class1	14.6742,0	823	64570.4	Class1	14.6742,0	756	65247.7	Class1	14.6775,0	841	94467.2	Class1	14.6758,0	853	101791	Class2	14.6758,0	829	193125	Class2	14.6742,0	853	155984	Class2	14.6733,0	816	151079	Class2	14.6725,0	802	62243.5	Class2	14.6742,0	680	148253
Analyte 328	262	173.6	14.7309,0	16	196			0		Class1	14.7392,0	0	12568.1			0				0		Class1	14.73,0	148	13609.9	Class1	14.735,0	202	9795.18			0				0				0				0		Class2	14.7267,0	0	8400.28
creatine	264	917.375	14.7758,0	32	115	Class1	14.7767,0	899	4.57582e+06	Class1	14.7767,0	925	5.44832e+06	Class1	14.775,0	899	5.82174e+06	Class1	14.775,0	904	5.30181e+06	Class1	14.7775,0	896	6.53848e+06	Class1	14.7775,0	898	6.41887e+06	Class2	14.7767,0	897	8.88051e+06	Class2	14.775,0	920	8.90028e+06	Class2	14.775,0	927	7.02758e+06	Class2	14.7742,0	929	9.16966e+06	Class2	14.7742,0	929	6.35776e+06
Analyte 332	266	306.667	14.7961,0	7	247			0		Class1	14.7975,0	0	12162.3	Class1	14.7967,0	0	10168.9			0				0		Class1	14.7967,0	0	13678.8	Class2	14.7958,0	340	20217.7			0		Class2	14.7958,0	331	9798.71			0				0
Analyte 333	267	267.143	14.8581,0	9	244	Class1	14.8575,0	0	13883.7	Class1	14.8617,0	0	9079.13			0				0				0		Class1	14.86,0	264	27253.5			0				0				0				0				0
unknown	268	532.156	14.8713,0	32	120	Class1	14.8817,0	441	287771	Class1	14.8733,0	569	360833	Class1	14.8692,0	680	415257	Class1	14.8717,0	564	385582	Class1	14.87,0	499	322747	Class1	14.8692,0	447	361810	Class2	14.8717,0	534	326981	Class2	14.8692,0	461	251868	Class2	14.875,0	327	325491	Class2	14.8675,0	648	462892	Class2	14.87,0	633	449478
Analyte 335	269	0	14.9086,0	32	217	Class1	14.91,0	0	161283	Class1	14.9092,0	0	187541	Class1	14.9067,0	0	225533	Class1	14.9075,0	0	199477	Class1	14.91,0	0	247753	Class1	14.9083,0	0	251484	Class2	14.9092,0	0	1.15475e+06	Class2	14.9083,0	0	177270	Class2	14.9083,0	0	442081	Class2	14.9083,0	0	2.74501e+06	Class2	14.9075,0	0	2.36211e+06
4-Hydroxyphenylethanol	270	301.952	14.9266,0	24	179	Class1	14.9283,0	339	24576.9	Class1	14.93,0	440	31127.9	Class1	14.9258,0	284	25891.9	Class1	14.9267,0	270	17618.8	Class1	14.925,0	212	9286.62	Class1	14.9275,0	379	6310.12	Class2	14.9283,0	312	24268.8	Class2	14.9275,0	386	27415.5	Class2	14.9242,0	0	21176.6	Class2	14.9258,0	229	20365	Class2	14.9242,0	316	21145.3
3-Methylthiopropylamine	271	351.188	14.966,0	32	268	Class1	14.9675,0	227	380259	Class1	14.9675,0	390	319454	Class1	14.9658,0	379	287039	Class1	14.965,0	362	380371	Class1	14.9667,0	405	343759	Class1	14.9675,0	366	422206	Class2	14.9675,0	378	653922	Class2	14.9658,0	384	214864	Class2	14.965,0	281	237264	Class2	14.9625,0	236	52485	Class2	14.9642,0	229	201755
Analyte 342	273	0	14.9898,0	26	217	Class1	14.9933,0	0	10574.1	Class1	14.99,0	0	12299.9	Class1	14.9875,0	0	15869.6	Class1	14.9883,0	0	12839.5			0		Class1	14.99,0	0	16955.5	Class2	14.9892,0	0	16586.5	Class2	14.9883,0	0	27984.3	Class2	14.9892,0	0	50178.2			0		Class2	14.9883,0	0	51214.5
Analyte 343	274	0	15.001,0	14	159			0				0		Class1	14.9975,0	0	8775.63	Class1	15.0025,0	0	7557.51	Class1	15.0042,0	0	10253.7	Class1	15.0042,0	0	7905.94	Class2	15,0	0	12903.7	Class2	15.0017,0	0	8809.48			0		Class2	15.0008,0	0	42846.9			0
Analyte 346	277	155	15.0645,0	29	142	Class1	15.0667,0	0	26531.8	Class1	15.0658,0	0	34031.4	Class1	15.0633,0	0	41949.5	Class1	15.0633,0	0	42216.3	Class1	15.065,0	148	58646.6	Class1	15.0633,0	0	71087.6	Class2	15.0642,0	0	27977.5	Class2	15.065,0	0	38489.1	Class2	15.0642,0	136	29927.1	Class2	15.0625,0	174	27287.7	Class2	15.0633,0	175	19598.2
Analyte 348	278	225.25	15.0825,0	30	192	Class1	15.0933,0	0	36002.2	Class1	15.0867,0	0	47090.2	Class1	15.0817,0	0	50551.4	Class1	15.0833,0	0	44789.6	Class1	15.0825,0	0	59052.6	Class1	15.0817,0	250	61139.3	Class2	15.0842,0	0	54781.4	Class2	15.0742,0	0	62469	Class2	15.0825,0	0	52899	Class2	15.0808,0	333	58345.5	Class2	15.0825,0	0	56976.7
Digitoxose 1	279	385.75	15.1049,0	32	258	Class1	15.1058,0	0	37255.4	Class1	15.1058,0	0	55307.5	Class1	15.1042,0	0	61559.7	Class1	15.105,0	0	44997.4	Class1	15.1058,0	401	64819.6	Class1	15.1042,0	0	69492	Class2	15.105,0	0	29534.9	Class2	15.1042,0	0	44137.7	Class2	15.1042,0	0	79785.6	Class2	15.1042,0	337	27853.6	Class2	15.1042,0	0	23878.4
unknown	281	274.812	15.125,0	19	104			0		Class1	15.1333,0	246	20080	Class1	15.1208,0	0	39833.5	Class1	15.1325,0	221	39460.4	Class1	15.1217,0	295	40932.9	Class1	15.1275,0	187	41321.1	Class2	15.1333,0	243	46967.7	Class2	15.1258,0	340	53566.1	Class2	15.1258,0	225	50966.1	Class2	15.1225,0	344	54712.9	Class2	15.1242,0	273	53810.3
unknown	282	335.484	15.1565,0	31	83	Class1	15.1567,0	408	127535	Class1	15.1583,0	262	104039	Class1	15.1558,0	232	120476	Class1	15.1567,0	224	111829	Class1	15.1592,0	252	133806	Class1	15.1583,0	434	109485	Class2	15.1567,0	237	120673	Class2	15.155,0	322	147408	Class2	15.1558,0	489	146643	Class2	15.1517,0	322	107080	Class2	15.1567,0	332	123096
1,2,4-Benzenetriol	283	431.143	15.1645,0	21	239	Class1	15.1642,0	466	21098	Class1	15.1658,0	621	33526.9	Class1	15.1633,0	537	37660.1	Class1	15.1642,0	565	29909	Class1	15.1642,0	441	23433.8			0				0		Class2	15.1617,0	196	30532.1			0		Class2	15.16,0	527	23889.5	Class2	15.1608,0	312	33116.3
pimelic acid	285	280.5	15.1766,0	10	129			0		Class1	15.185,0	0	68349.7	Class1	15.175,0	298	110816	Class1	15.1758,0	350	68307.1			0		Class1	15.1808,0	300	102487			0		Class2	15.175,0	326	117477	Class2	15.1708,0	219	101090	Class2	15.1733,0	256	129899	Class2	15.1808,0	182	96192
Analyte 359	286	273.962	15.2019,0	31	204	Class1	15.2033,0	249	19985.6	Class1	15.2017,0	225	31467.2	Class1	15.2008,0	172	29469.5			0		Class1	15.2025,0	245	34082.9	Class1	15.2025,0	0	35053.9	Class2	15.2008,0	330	41176.3	Class2	15.2008,0	212	28765.6	Class2	15.2,0	0	26513.7	Class2	15.2025,0	0	36172.5	Class2	15.1992,0	359	66724.3
beta-Glutamic acid 1	287	416.875	15.2254,0	32	57	Class1	15.2267,0	402	140311	Class1	15.2275,0	414	188030	Class1	15.225,0	234	229364	Class1	15.225,0	348	224857	Class1	15.2283,0	440	314969	Class1	15.2267,0	420	309336	Class2	15.2267,0	694	175821	Class2	15.2233,0	414	188916	Class2	15.225,0	496	214583	Class2	15.2233,0	742	179534	Class2	15.2233,0	492	231230
unknown	289	315.464	15.2563,0	28	188	Class1	15.2592,0	452	134818	Class1	15.2583,0	389	157313	Class1	15.2558,0	393	154286	Class1	15.2567,0	490	178033	Class1	15.2583,0	332	170960	Class1	15.2567,0	434	190751	Class2	15.2558,0	282	30546.7	Class2	15.2567,0	261	30168.2	Class2	15.2558,0	168	31022.6	Class2	15.2533,0	266	1016.21			0
Analyte 366	291	394.833	15.2884,0	32	211	Class1	15.2908,0	417	876687	Class1	15.2925,0	481	1.40455e+06	Class1	15.2942,0	387	1.57005e+06	Class1	15.2883,0	0	1.23477e+06	Class1	15.2867,0	0	2.39972e+06	Class1	15.2858,0	0	1.73862e+06	Class2	15.29,0	451	1.6232e+06	Class2	15.2883,0	0	1.6038e+06	Class2	15.2867,0	375	2.48587e+06	Class2	15.2867,0	407	1.16113e+06	Class2	15.285,0	0	1.4732e+06
glutamic acid	292	779.667	15.2952,0	27	246	Class1	15.2967,0	714	274145	Class1	15.2958,0	833	304543			0		Class1	15.2942,0	840	292361	Class1	15.2967,0	872	596181	Class1	15.2958,0	840	597391	Class2	15.2958,0	752	512678	Class2	15.2958,0	846	645320	Class2	15.295,0	754	575428	Class2	15.2942,0	739	448157	Class2	15.2933,0	871	384455
Analyte 369	293	223.091	15.3316,0	23	217			0		Class1	15.335,0	0	25590.4	Class1	15.3308,0	0	23195.5	Class1	15.3308,0	0	23240.5	Class1	15.3333,0	247	41489.6			0		Class2	15.3333,0	165	21418.8	Class2	15.3317,0	225	34207.1	Class2	15.3317,0	246	52991.8	Class2	15.3308,0	241	19855.1			0
D-erythronolactone 2	294	285.421	15.3537,0	30	355	Class1	15.355,0	286	110436	Class1	15.355,0	284	131767	Class1	15.3525,0	0	183908	Class1	15.3525,0	0	203022	Class1	15.3558,0	299	400916	Class1	15.3542,0	0	599069	Class2	15.3458,0	197	8351.82	Class2	15.3525,0	0	27568.9	Class2	15.3458,0	222	21962.8	Class2	15.3533,0	268	20893.1	Class2	15.3542,0	0	25640.8
2-Hydroxybiphenyl	296	223.042	15.4301,0	32	113	Class1	15.4342,0	0	4.85656e+06	Class1	15.4308,0	218	6.99985e+06	Class1	15.4283,0	222	7.43195e+06	Class1	15.4283,0	229	6.0191e+06	Class1	15.43,0	224	8.87706e+06	Class1	15.4292,0	222	9.98209e+06	Class2	15.4317,0	0	3.50042e+06	Class2	15.4283,0	229	5.22806e+06	Class2	15.4283,0	239	4.55815e+06	Class2	15.4308,0	0	386249	Class2	15.4283,0	0	2.33796e+06
Analyte 373	297	261.6	15.4379,0	18	194			0		Class1	15.4392,0	145	5034.42	Class1	15.4333,0	243	4834.63	Class1	15.4325,0	242	5437.37	Class1	15.435,0	289	10140.5	Class1	15.4375,0	181	9159.39	Class2	15.4383,0	332	12955.1	Class2	15.4383,0	234	12538.3	Class2	15.4367,0	308	13543.3			0		Class2	15.435,0	0	15457.1
Analyte 374	298	272.714	15.4653,0	27	204	Class1	15.4667,0	0	9215.76	Class1	15.4658,0	256	14027.3			0		Class1	15.4633,0	200	11645.5	Class1	15.4675,0	348	14653.1			0		Class2	15.4667,0	0	23782.2	Class2	15.4658,0	511	10956.6	Class2	15.4667,0	0	10693.3	Class2	15.4633,0	319	20618.8	Class2	15.4633,0	224	30691.5
cyclohexylsulfamic acid 2	299	257.68	15.4893,0	26	88			0				0		Class1	15.49,0	220	42608.8	Class1	15.4933,0	155	29259.6	Class1	15.4892,0	237	42425	Class1	15.4908,0	41	43106.3	Class2	15.4983,0	220	98030.8			0		Class2	15.49,0	312	49001.1	Class2	15.4883,0	206	38303.2	Class2	15.4867,0	154	96612.4
toluenesulfonic acid	300	352.815	15.5314,0	29	229	Class1	15.5325,0	392	50191.8	Class1	15.5342,0	364	60988	Class1	15.5292,0	0	64781.9	Class1	15.5308,0	399	59460.2	Class1	15.5325,0	400	95733.7	Class1	15.5308,0	460	100092	Class2	15.5317,0	418	117607	Class2	15.53,0	0	54997.3	Class2	15.5308,0	344	39628.5	Class2	15.5292,0	489	98555.7	Class2	15.53,0	340	63558
phenylalanine 1	301	857.125	15.5473,0	32	218	Class1	15.5492,0	837	1.02024e+06	Class1	15.5483,0	846	1.08164e+06	Class1	15.5458,0	855	1.09053e+06	Class1	15.5467,0	871	1.01344e+06	Class1	15.5483,0	868	2.00353e+06	Class1	15.5475,0	884	2.01308e+06	Class2	15.5483,0	876	2.53985e+06	Class2	15.5458,0	862	1.23687e+06	Class2	15.5467,0	884	1.78596e+06	Class2	15.5467,0	896	2.61225e+06	Class2	15.5467,0	879	2.65489e+06
Fluorene	302	260	15.6261,0	23	73	Class1	15.6325,0	385	47341.9	Class1	15.6258,0	163	46277.9	Class1	15.6317,0	314	25703.1	Class1	15.6308,0	229	40846	Class1	15.6342,0	258	49652.8	Class1	15.63,0	313	60408.5	Class2	15.6258,0	223	28646.7	Class2	15.6292,0	232	17380.2			0				0		Class2	15.57,0	415	168291
1,3-diaminopropane	303	748.594	15.6879,0	32	174	Class1	15.6883,0	530	46707.2	Class1	15.6883,0	812	58093.1	Class1	15.685,0	869	64960.1	Class1	15.6867,0	879	57552.2	Class1	15.69,0	823	78555.1	Class1	15.6875,0	749	81854.4	Class2	15.6883,0	865	100638	Class2	15.6867,0	673	49836.2	Class2	15.6867,0	811	47366.9	Class2	15.6858,0	838	66248.3	Class2	15.6858,0	839	81794.6
N-acetyl-L-aspartic acid 1	304	294.704	15.7039,0	29	114	Class1	15.705,0	279	13920.1	Class1	15.7067,0	341	17147.4	Class1	15.705,0	206	22118.2	Class1	15.7025,0	208	19114.1	Class1	15.705,0	258	24545.2	Class1	15.7033,0	223	26213.6	Class2	15.7058,0	0	15875	Class2	15.7042,0	444	15270.5	Class2	15.7083,0	355	8914.76	Class2	15.7017,0	479	5118.83	Class2	15.7042,0	251	12173.8
lauric acid	305	713.656	15.7235,0	32	117	Class1	15.7258,0	819	117956	Class1	15.725,0	860	168126	Class1	15.7225,0	763	184207	Class1	15.7233,0	850	162908	Class1	15.7242,0	817	201237	Class1	15.7233,0	801	196294	Class2	15.725,0	807	96353	Class2	15.7242,0	706	79739.5	Class2	15.7233,0	792	94295.4	Class2	15.7217,0	733	45581.4	Class2	15.7225,0	806	84792.9
Analyte 386	306	241.938	15.7776,0	32	211	Class1	15.7883,0	0	97780.4	Class1	15.7842,0	283	219334	Class1	15.7808,0	320	259111	Class1	15.78,0	401	200267	Class1	15.7733,0	0	457668	Class1	15.7708,0	0	276614	Class2	15.78,0	166	261367	Class2	15.7775,0	0	267197	Class2	15.7758,0	141	430734	Class2	15.7717,0	258	323828	Class2	15.7742,0	210	342680
Lyxose 2	307	875.375	15.7929,0	32	103	Class1	15.7942,0	888	2.52356e+06	Class1	15.7933,0	875	3.34317e+06	Class1	15.7917,0	872	3.57612e+06	Class1	15.7925,0	866	3.32617e+06	Class1	15.7942,0	863	3.90085e+06	Class1	15.7933,0	881	3.89902e+06	Class2	15.795,0	835	6.01427e+06	Class2	15.7917,0	874	3.60594e+06	Class2	15.7925,0	894	6.57506e+06	Class2	15.7942,0	927	1.81108e+07	Class2	15.7942,0	927	1.47526e+07
1,2-Cyclohexanedione 4	310	219.562	15.8374,0	28	185	Class1	15.8392,0	283	12418.7	Class1	15.8383,0	0	17155.3	Class1	15.8367,0	0	18875.4	Class1	15.8375,0	0	21257.5	Class1	15.8383,0	223	22421.6	Class1	15.8367,0	0	22387.4	Class2	15.8408,0	0	26010.5			0		Class2	15.8375,0	0	14020			0				0
Analyte 393	312	287.5	15.8852,0	32	221	Class1	15.8858,0	0	29249	Class1	15.8867,0	0	32996.9	Class1	15.8858,0	0	36573.4	Class1	15.8842,0	0	40403.3	Class1	15.8867,0	0	44358.3	Class1	15.8858,0	0	59878.5	Class2	15.8867,0	0	28594.8	Class2	15.8842,0	0	24265	Class2	15.8833,0	0	24371.3	Class2	15.8842,0	0	29261.8	Class2	15.8842,0	0	26863.8
unknown	313	248.45	15.8947,0	25	214	Class1	15.8975,0	301	5511.2			0		Class1	15.8967,0	0	7436.08	Class1	15.8975,0	188	5771.85	Class1	15.8933,0	88	5390.98	Class1	15.8942,0	229	5785.14	Class2	15.8967,0	284	10062.5	Class2	15.8933,0	258	11269.8	Class2	15.8933,0	0	6401.08			0		Class2	15.8908,0	182	7444.99
Adipamide 3	316	270.818	15.974,0	27	93	Class1	15.9733,0	212	1.08243e+07	Class1	15.9792,0	0	3.01322e+06	Class1	15.9817,0	0	2.49551e+06	Class1	15.98,0	0	2.25059e+06	Class1	15.9683,0	223	2.26922e+06	Class1	15.965,0	0	2.10332e+06	Class2	15.9767,0	363	1.11393e+07	Class2	15.975,0	0	3.12202e+06	Class2	15.9717,0	0	2.18902e+06	Class2	15.9708,0	381	2.48169e+06	Class2	15.9658,0	182	2.45888e+06
taurine	317	822.846	15.9921,0	26	326	Class1	15.9817,0	875	1.91643e+06	Class1	16.0117,0	837	157043			0		Class1	16.04,0	582	51263.8	Class1	15.9825,0	853	1.67869e+06	Class1	15.9783,0	839	2.15111e+06	Class2	15.9825,0	876	5.92374e+06	Class2	15.9933,0	859	397334	Class2	15.9875,0	881	753321	Class2	15.9825,0	853	1.16288e+06	Class2	15.98,0	835	2.78628e+06
unknown	318	210.5	16.0683,0	27	83	Class1	16.07,0	0	8450.55	Class1	16.0675,0	0	18687.7	Class1	16.07,0	253	17812.8	Class1	16.07,0	0	15173.1	Class1	16.0725,0	186	33008.3	Class1	16.0717,0	0	27310.7	Class2	16.0658,0	0	16056.1	Class2	16.0658,0	0	12498.8			0				0				0
Analyte 404	319	134.375	16.0898,0	20	258	Class1	16.0933,0	0	10397.6	Class1	16.09,0	0	10871.3	Class1	16.0883,0	99	13618.1	Class1	16.09,0	10	11071.3	Class1	16.0925,0	238	16679.6			0		Class2	16.0917,0	0	10377.3	Class2	16.0892,0	0	20334.7	Class2	16.0908,0	0	23017.5	Class2	16.0883,0	0	18487.3	Class2	16.0892,0	0	20358.6
3,6-Anhydro-D-galactose 1	320	350.412	16.1155,0	27	311	Class1	16.1158,0	328	5217.99	Class1	16.1142,0	318	7321.24	Class1	16.115,0	0	10478.1			0		Class1	16.1158,0	0	10237.2			0		Class2	16.12,0	309	6062.32	Class2	16.1175,0	333	6912.65	Class2	16.1133,0	262	8519.68			0		Class2	16.115,0	0	3917.99
Analyte 406	321	315.25	16.1219,0	31	241	Class1	16.1258,0	0	28683.4	Class1	16.125,0	357	42103	Class1	16.1225,0	328	50061.9	Class1	16.1225,0	314	43433	Class1	16.1225,0	0	53037	Class1	16.1192,0	0	55936	Class2	16.1225,0	106	46868.2	Class2	16.1217,0	359	26823.5	Class2	16.1217,0	0	35792.7			0		Class2	16.1208,0	216	17674.8
Analyte 407	322	177.222	16.1756,0	32	160	Class1	16.1742,0	17	13159.5	Class1	16.1767,0	209	20279.7	Class1	16.1725,0	209	23305.3	Class1	16.1742,0	215	18633.4	Class1	16.1767,0	152	40701.9	Class1	16.175,0	24	44192.2	Class2	16.1767,0	139	111067	Class2	16.1758,0	0	35127	Class2	16.175,0	193	46723.9	Class2	16.1742,0	174	40927.6	Class2	16.175,0	177	115055
xylitol	324	752.484	16.2086,0	32	103	Class1	16.2108,0	816	54362.2	Class1	16.2092,0	762	75113.8	Class1	16.2108,0	448	82058.7	Class1	16.2083,0	664	64067.9	Class1	16.2108,0	805	72760.9	Class1	16.2092,0	833	80085.7	Class2	16.2092,0	775	95504.4	Class2	16.2075,0	687	75380.8	Class2	16.2075,0	803	66014.9	Class2	16.2058,0	827	92014.1	Class2	16.2067,0	829	103985
Levoglucosan	325	335.174	16.2277,0	24	204	Class1	16.23,0	528	25462.9	Class1	16.2292,0	400	48759	Class1	16.2267,0	395	39662.5	Class1	16.2275,0	568	29815.6			0		Class1	16.2292,0	237	21629.6	Class2	16.2283,0	403	43308.3	Class2	16.2258,0	248	32090.6	Class2	16.2292,0	199	38817			0		Class2	16.2292,0	499	61299.8
unknown	326	230.69	16.2428,0	30	200	Class1	16.2458,0	235	32977.3	Class1	16.245,0	166	52020.2	Class1	16.2425,0	231	57345.3	Class1	16.2425,0	186	48003.7	Class1	16.2442,0	208	61535.4	Class1	16.2433,0	266	64798.9	Class2	16.2442,0	249	36277.1	Class2	16.2425,0	334	74615.4	Class2	16.2425,0	255	133195	Class2	16.2408,0	251	25375.1	Class2	16.2408,0	0	36896.5
N-alpha-Acetyl-L-ornithine 3	327	327.125	16.2497,0	32	57	Class1	16.2525,0	327	162717	Class1	16.2508,0	331	231568	Class1	16.2483,0	373	246579	Class1	16.2492,0	373	213813	Class1	16.2517,0	446	318962	Class1	16.25,0	434	287859	Class2	16.2508,0	249	279296	Class2	16.25,0	354	138664	Class2	16.2492,0	292	168544	Class2	16.2467,0	319	321295	Class2	16.2475,0	505	178288
beta-Glycerophosphoric acid	328	907.312	16.2986,0	32	243	Class1	16.3017,0	900	776183	Class1	16.3008,0	910	1.15866e+06	Class1	16.2983,0	921	1.32977e+06	Class1	16.2992,0	909	1.15531e+06	Class1	16.2992,0	905	1.5593e+06	Class1	16.2983,0	927	1.50114e+06	Class2	16.2983,0	914	1.07081e+06	Class2	16.2992,0	890	2.09365e+06	Class2	16.2975,0	919	1.98227e+06	Class2	16.2958,0	903	506620	Class2	16.2967,0	854	1.26119e+06
unknown	329	375.741	16.3064,0	30	89	Class1	16.31,0	385	46359.8	Class1	16.3083,0	355	68317	Class1	16.3058,0	361	76799.5	Class1	16.3092,0	358	74380	Class1	16.3067,0	398	85079	Class1	16.305,0	0	82322.3	Class2	16.3092,0	287	73270.2	Class2	16.305,0	408	82633.9			0				0		Class2	16.2992,0	528	33608.3
unknown	330	364.706	16.3272,0	22	97	Class1	16.3333,0	368	14812.3	Class1	16.3275,0	361	26656.5			0		Class1	16.3258,0	0	22981.9	Class1	16.3267,0	322	37969.9	Class1	16.3258,0	245	34974			0		Class2	16.3275,0	354	27318.4			0				0				0
fucose 1	331	587.929	16.3694,0	32	117	Class1	16.35,0	598	110137	Class1	16.3492,0	611	161022	Class1	16.3433,0	694	172959	Class1	16.3483,0	669	153755	Class1	16.3508,0	601	188912	Class1	16.3492,0	755	186409	Class2	16.4117,0	0	13179.8	Class2	16.3467,0	538	227223	Class2	16.3475,0	588	237293	Class2	16.345,0	704	235401	Class2	16.3467,0	792	324055
5-Aminovaleric acid 3	332	285.193	16.3667,0	31	200	Class1	16.3692,0	303	82879.8	Class1	16.3692,0	292	143207	Class1	16.3667,0	309	154345	Class1	16.3667,0	227	135562	Class1	16.3675,0	291	164015	Class1	16.3658,0	315	173891	Class2	16.3683,0	261	71887.2	Class2	16.3667,0	289	186125	Class2	16.3658,0	291	262840	Class2	16.3642,0	280	81659.3	Class2	16.365,0	278	114211
6-deoxy-D-glucose 1	334	273.727	16.4548,0	27	244	Class1	16.4583,0	246	10654.7	Class1	16.4592,0	0	15675.2	Class1	16.455,0	353	14110.4	Class1	16.4558,0	0	13543.2	Class1	16.4567,0	275	21568.4	Class1	16.4567,0	0	24382	Class2	16.455,0	342	26172.4	Class2	16.4542,0	336	22460.3	Class2	16.4533,0	230	38989.7	Class2	16.4508,0	369	9496.81			0
Diglycerol 2	335	332.895	16.4692,0	30	73	Class1	16.4725,0	425	144067	Class1	16.4725,0	0	178622	Class1	16.47,0	320	194905	Class1	16.4717,0	242	173720	Class1	16.4717,0	0	215370	Class1	16.47,0	0	241942	Class2	16.4708,0	402	192992	Class2	16.4692,0	276	122948	Class2	16.4708,0	0	79741			0		Class2	16.455,0	422	138013
Analyte 427	338	201.8	16.5481,0	7	315			0				0				0		Class1	16.5467,0	176	7729.47	Class1	16.5483,0	0	8771.62	Class1	16.5492,0	282	10698.5	Class2	16.5492,0	136	10159	Class2	16.5467,0	221	13368.4	Class2	16.5517,0	0	9849.32			0		Class2	16.545,0	194	28293.6
Analyte 430	340	352	16.5823,0	32	154	Class1	16.59,0	0	7.29062e+06	Class1	16.5842,0	357	9.92664e+06	Class1	16.5817,0	0	1.07849e+07	Class1	16.5825,0	0	9.42966e+06	Class1	16.5825,0	0	9.25057e+06	Class1	16.5817,0	0	9.79075e+06	Class2	16.585,0	0	7.61122e+06	Class2	16.5817,0	0	8.73871e+06	Class2	16.5817,0	347	8.56088e+06	Class2	16.58,0	0	6.9072e+06	Class2	16.585,0	0	6.63014e+06
putrescine 2	341	947.344	16.5954,0	32	174	Class1	16.5975,0	932	19308694	Class1	16.5983,0	954	2.40354e+07	Class1	16.5958,0	953	2.50493e+07	Class1	16.5958,0	954	2.39206e+07	Class1	16.5992,0	957	29245816	Class1	16.5975,0	956	2.94321e+07	Class2	16.5958,0	954	2.00621e+07	Class2	16.5942,0	951	2.29829e+07	Class2	16.595,0	955	2.05966e+07	Class2	16.5942,0	947	2.68766e+07	Class2	16.5967,0	938	4.63762e+07
unknown	343	387.04	16.6667,0	29	180	Class1	16.6692,0	603	68096.1	Class1	16.6708,0	427	102098			0		Class1	16.6642,0	524	134517	Class1	16.6658,0	504	117635	Class1	16.6617,0	591	160454	Class2	16.6858,0	498	68249.5	Class2	16.6783,0	293	63041.1	Class2	16.6783,0	287	68213.9			0		Class2	16.6825,0	244	62787.6
D-(glycerol 1-phosphate)	344	870.812	16.6755,0	32	357	Class1	16.6767,0	868	5.17958e+06	Class1	16.6767,0	876	7.19426e+06	Class1	16.6742,0	878	8.12313e+06	Class1	16.6742,0	843	7.59145e+06	Class1	16.6758,0	838	8.5458e+06	Class1	16.675,0	881	8.66406e+06	Class2	16.675,0	880	6.19667e+06	Class2	16.6733,0	879	6.38652e+06	Class2	16.6742,0	876	7.36531e+06	Class2	16.6675,0	872	3.31734e+06	Class2	16.6733,0	883	7.61009e+06
unknown	345	247.177	16.7047,0	18	198	Class1	16.7058,0	250	39267.9	Class1	16.7042,0	301	89371.2	Class1	16.7042,0	347	60035.4	Class1	16.7033,0	199	56370.4	Class1	16.7067,0	181	63154.1	Class1	16.7042,0	215	101952	Class2	16.7058,0	139	90179.2	Class2	16.7033,0	265	78078.1			0				0				0
Analyte 438	346	189.278	16.7416,0	21	191	Class1	16.7492,0	0	78551.9	Class1	16.7442,0	0	93784.5			0		Class1	16.7433,0	0	95212.4	Class1	16.7383,0	318	113624	Class1	16.7417,0	125	114178	Class2	16.7442,0	124	168180	Class2	16.7425,0	205	62537.1	Class2	16.735,0	305	27731.3	Class2	16.7367,0	179	34791.6	Class2	16.74,0	173	78800.3
ornithine 2	348	678.812	16.7731,0	32	174	Class1	16.7775,0	417	71777.2	Class1	16.7758,0	700	109252	Class1	16.7717,0	728	123921	Class1	16.7717,0	685	109840	Class1	16.7733,0	727	151272	Class1	16.7717,0	720	144492	Class2	16.775,0	738	169642	Class2	16.7725,0	742	137080	Class2	16.7725,0	799	194178	Class2	16.77,0	698	55951.4	Class2	16.7725,0	739	42166.7
unknown	349	306.033	16.8075,0	32	271	Class1	16.8083,0	302	736719	Class1	16.8083,0	294	938798	Class1	16.8067,0	306	986486	Class1	16.8075,0	298	915178	Class1	16.8092,0	314	1.04118e+06	Class1	16.8083,0	301	1.03194e+06	Class2	16.8092,0	320	1.39604e+06	Class2	16.8075,0	304	657042	Class2	16.8075,0	342	1.18733e+06	Class2	16.8033,0	0	31796.7	Class2	16.8067,0	329	1.80381e+06
4-hydroxy-3-methoxybenzoic acid;	350	238.727	16.8232,0	11	386			0		Class1	16.8183,0	253	2791.72	Class1	16.8217,0	215	2739.56			0		Class1	16.8267,0	305	3179.23			0		Class2	16.8242,0	292	5377.16			0		Class2	16.8233,0	181	4180.11			0				0
unknown	351	313.188	16.8405,0	32	140	Class1	16.8408,0	305	284227	Class1	16.8417,0	274	310371	Class1	16.84,0	301	316246	Class1	16.8392,0	369	298696	Class1	16.8425,0	344	484774	Class1	16.84,0	338	477635	Class2	16.8425,0	248	289416	Class2	16.8392,0	382	469856	Class2	16.8408,0	349	659278	Class2	16.8375,0	349	281861	Class2	16.84,0	404	384096
uracil-5-carboxylic acid	352	361.783	16.8518,0	25	287			0		Class1	16.855,0	0	53991.5	Class1	16.85,0	345	55305.1	Class1	16.8517,0	444	51393.2	Class1	16.8575,0	334	63458.1	Class1	16.8525,0	313	59720.6	Class2	16.8508,0	475	76643.2	Class2	16.8517,0	335	41852.2	Class2	16.8525,0	312	32212.9			0		Class2	16.8492,0	323	23759.7
gentisic acid	353	397.619	16.8612,0	30	429	Class1	16.8625,0	308	33888.7	Class1	16.8617,0	385	42537.1	Class1	16.86,0	418	56870.3	Class1	16.8617,0	500	63047.8	Class1	16.8642,0	396	127371	Class1	16.8642,0	431	190018	Class2	16.86,0	0	3183.84	Class2	16.8575,0	0	9115.18	Class2	16.8642,0	260	8212.79	Class2	16.855,0	0	7990.01	Class2	16.8592,0	0	10814.6
O-Phosphorylethanolamine	355	902.25	16.9808,0	32	172	Class1	16.9833,0	888	4.59236e+06	Class1	16.9817,0	916	6.98556e+06	Class1	16.98,0	922	8.32425e+06	Class1	16.9808,0	922	8.04947e+06	Class1	16.9825,0	921	9.59526e+06	Class1	16.9825,0	923	1.00788e+07	Class2	16.9808,0	913	5.54511e+06	Class2	16.9817,0	909	7.47211e+06	Class2	16.9808,0	922	7.24981e+06	Class2	16.9758,0	907	4.41011e+06	Class2	16.9775,0	900	4.98984e+06
IS	357	368.531	17.0071,0	32	218	Class1	17.0075,0	349	15120765	Class1	17.0067,0	350	16935793	Class1	17.0058,0	349	18294158	Class1	17.0058,0	367	17391338	Class1	17.01,0	379	25074920	Class1	17.0092,0	375	25754276	Class2	17.0083,0	384	19924226	Class2	17.0067,0	365	17797449	Class2	17.0075,0	383	19424400	Class2	17.005,0	390	19868505	Class2	17.0067,0	383	20235896
Farnesal 2	358	229.75	17.0145,0	24	36	Class1	17.0142,0	258	523544	Class1	17.0117,0	230	645133	Class1	17.0125,0	273	637776			0		Class1	17.0175,0	255	936708	Class1	17.0167,0	275	913095	Class2	17.0167,0	179	776973			0		Class2	17.0133,0	179	691695	Class2	17.0125,0	252	912506	Class2	17.0125,0	201	732149
2-Deoxy-D-galactose 2	359	245.111	17.0529,0	21	276	Class1	17.0508,0	329	4548.48	Class1	17.0525,0	67	7176.14	Class1	17.05,0	0	8287.06	Class1	17.0558,0	215	6311.68	Class1	17.0525,0	236	7831.56	Class1	17.0533,0	230	7858.73	Class2	17.0525,0	258	6807.89	Class2	17.0508,0	254	6438.65	Class2	17.055,0	281	10045.3	Class2	17.0508,0	316	12568.9	Class2	17.0525,0	326	7904.03
Quinoline-4-carboxylic acid	360	241.318	17.0677,0	26	82	Class1	17.0692,0	242	22638.6	Class1	17.0692,0	299	32502.9	Class1	17.0658,0	294	33478.6	Class1	17.0667,0	262	31489.6	Class1	17.0683,0	298	35981.7	Class1	17.0675,0	255	37839.2	Class2	17.0708,0	197	33851.3	Class2	17.0683,0	243	24431.3			0				0				0
9-Fluorenone 2	361	238.133	17.0864,0	30	313	Class1	17.0858,0	105	11631.5	Class1	17.0867,0	204	17621.8	Class1	17.0842,0	165	15820.1	Class1	17.085,0	151	16452.9	Class1	17.0817,0	210	18786	Class1	17.0858,0	197	18407.3	Class2	17.0875,0	274	16509.9	Class2	17.0858,0	191	13993.1	Class2	17.0858,0	182	12208.9	Class2	17.0858,0	411	6601.32	Class2	17.0858,0	222	18108.1
farnesol 1	362	253.75	17.0899,0	9	143	Class1	17.09,0	213	15565.8			0		Class1	17.09,0	270	29107.4			0				0		Class1	17.09,0	254	31261.9			0				0				0				0				0
3-phosphoglycerate	363	320.737	17.1128,0	24	213	Class1	17.115,0	392	20024.8	Class1	17.1142,0	0	34094.3	Class1	17.1117,0	323	28669.8	Class1	17.1125,0	310	30851.5	Class1	17.1142,0	299	41493.2	Class1	17.1117,0	428	40289.6	Class2	17.115,0	282	40726.7	Class2	17.1125,0	0	31495			0				0		Class2	17.1125,0	504	28341
azelaic acid	364	384.903	17.1202,0	31	217			0		Class1	17.1217,0	381	39504	Class1	17.125,0	321	45709.6	Class1	17.1208,0	443	27515.1	Class1	17.1217,0	497	77899.4	Class1	17.12,0	375	41313.5	Class2	17.1208,0	431	33172.2	Class2	17.1183,0	415	33815	Class2	17.1208,0	303	41558.8	Class2	17.1183,0	364	26405	Class2	17.1192,0	487	58542.4
unknown	365	188.688	17.1482,0	30	87	Class1	17.1525,0	0	24708.2	Class1	17.1508,0	0	37527	Class1	17.1467,0	194	39220.5	Class1	17.1467,0	0	35180.9	Class1	17.15,0	0	43612	Class1	17.1475,0	0	46150.8	Class2	17.1475,0	0	62242.7	Class2	17.1467,0	0	35494.4	Class2	17.1483,0	155	35595.5			0		Class2	17.1467,0	293	66572.1
carbamoyl-aspartic acid 2	366	248.5	17.162,0	16	83	Class1	17.1675,0	280	9790.15	Class1	17.1608,0	198	5797.39	Class1	17.1617,0	0	13119.8			0		Class1	17.1658,0	183	19308.5			0				0		Class2	17.1642,0	205	16734.5	Class2	17.165,0	0	18165.8			0		Class2	17.1625,0	0	19501.4
shikimic acid	369	519.481	17.2401,0	28	273	Class1	17.24,0	640	95168.6	Class1	17.2392,0	345	106829	Class1	17.2367,0	464	116256	Class1	17.2383,0	467	108763	Class1	17.2392,0	409	154221	Class1	17.2383,0	571	165880	Class2	17.2425,0	520	16485.5	Class2	17.2383,0	0	19878.7	Class2	17.2375,0	488	28724.2			0		Class2	17.2392,0	409	364853
ornithine 1	372	692.9	17.2758,0	30	142	Class1	17.2758,0	689	139503	Class1	17.2758,0	538	137262	Class1	17.2733,0	619	144995	Class1	17.275,0	615	129598	Class1	17.2783,0	815	372824	Class1	17.2758,0	746	370443	Class2	17.2775,0	771	418835	Class2	17.2758,0	703	216620	Class2	17.2758,0	849	411224	Class2	17.2758,0	791	189146			0
Cysteinylglycine 3	373	202.214	17.286,0	26	256	Class1	17.2867,0	0	16269.4	Class1	17.2867,0	207	30553.8	Class1	17.2833,0	205	24375.4	Class1	17.285,0	237	25912.9	Class1	17.2875,0	160	32940.8	Class1	17.2842,0	185	28239	Class2	17.2875,0	286	22678.2	Class2	17.285,0	0	19518	Class2	17.2867,0	0	21745.8	Class2	17.2842,0	0	13242.4	Class2	17.2858,0	150	6469.35
citric acid	374	263.893	17.3055,0	30	221	Class1	17.305,0	333	26808.5	Class1	17.3067,0	265	34229.6	Class1	17.3042,0	254	36294.6	Class1	17.3058,0	281	40484.4	Class1	17.3075,0	273	52693.6	Class1	17.3058,0	299	70986.1	Class2	17.3075,0	290	24017.1	Class2	17.305,0	279	23882.4			0		Class2	17.3058,0	339	19107.2	Class2	17.3008,0	215	24773.2
10-Hydroxydecanoic acid	375	326.714	17.324,0	31	89	Class1	17.3267,0	336	82706	Class1	17.3242,0	258	110972	Class1	17.3217,0	283	126141	Class1	17.3225,0	267	111699	Class1	17.3233,0	324	128485	Class1	17.3233,0	233	132987	Class2	17.325,0	213	128194	Class2	17.3233,0	429	102622	Class2	17.3258,0	0	27516.8			0		Class2	17.3233,0	0	32332
3,4-dihydroxybenzoic acid	377	387	17.3575,0	27	193	Class1	17.3583,0	300	14168.8	Class1	17.3583,0	310	10531.8	Class1	17.355,0	440	13719.7	Class1	17.3583,0	457	9639.05	Class1	17.3583,0	417	5822.66	Class1	17.3542,0	236	6739.74	Class2	17.3583,0	438	12961.8	Class2	17.3575,0	342	8955.87	Class2	17.3575,0	520	11494.2			0		Class2	17.3567,0	293	9351.38
2-Amino-3-methoxybenzoic acid 1	379	354.75	17.4173,0	9	117	Class1	17.42,0	443	60643.3			0		Class1	17.4175,0	358	94190.9	Class1	17.4192,0	0	79454.6			0				0		Class2	17.4175,0	313	74785.8			0				0				0				0
S-carboxymethylcysteine 2	380	453.193	17.4223,0	32	235	Class1	17.4233,0	450	906425	Class1	17.4233,0	464	1.21935e+06	Class1	17.4208,0	449	1.22783e+06	Class1	17.4225,0	464	1159029	Class1	17.4233,0	470	1.46844e+06	Class1	17.4225,0	479	1.48065e+06	Class2	17.4233,0	468	1.1347e+06	Class2	17.4217,0	440	1.0777e+06	Class2	17.4225,0	0	468503	Class2	17.42,0	392	123257	Class2	17.4208,0	452	831612
hypoxanthine 1	381	590.684	17.4288,0	19	265	Class1	17.435,0	563	222539			0				0				0		Class1	17.43,0	571	461310	Class1	17.4258,0	560	537579	Class2	17.4283,0	693	823078			0		Class2	17.4283,0	720	817684	Class2	17.4208,0	886	6.405e+06	Class2	17.4233,0	807	5.49137e+06
citrulline 1	382	173	17.4978,0	31	87	Class1	17.5025,0	244	37619.3	Class1	17.5,0	108	39258.9	Class1	17.4958,0	0	48958.9	Class1	17.4975,0	319	41281.9	Class1	17.4983,0	152	55571.9	Class1	17.4967,0	220	56734	Class2	17.5,0	0	73538.9	Class2	17.4967,0	122	45670.8	Class2	17.4975,0	99	37803.5	Class2	17.4992,0	12	23476.4	Class2	17.4967,0	188	127824
Tagatose 1	384	255.767	17.5371,0	31	174	Class1	17.54,0	170	181992	Class1	17.5408,0	242	234213	Class1	17.5383,0	85	249546	Class1	17.5392,0	371	221509	Class1	17.5408,0	306	316528	Class1	17.5392,0	298	308621	Class2	17.5408,0	265	100106	Class2	17.5392,0	93	174646	Class2	17.5408,0	349	105805	Class2	17.5383,0	95	92234	Class2	17.4592,0	242	74288.4
N-Carbamylglutamate 2	385	445.4	17.5565,0	21	130	Class1	17.5475,0	415	33279.9	Class1	17.5492,0	506	44462.4			0				0		Class1	17.4583,0	491	10220.1	Class1	17.5492,0	0	61901	Class2	17.5525,0	421	34614.9	Class2	17.5492,0	470	36082.2			0				0				0
Methyl-beta-D-galactopyranoside	387	758.938	17.5568,0	32	204	Class1	17.5583,0	708	312581	Class1	17.5575,0	644	397568	Class1	17.5558,0	786	423664	Class1	17.5567,0	791	338842	Class1	17.5583,0	724	529657	Class1	17.5567,0	739	460896	Class2	17.5575,0	758	436668	Class2	17.5575,0	801	295510	Class2	17.5567,0	784	230589	Class2	17.5542,0	781	122122	Class2	17.555,0	803	448440
Atrazine-2-hydroxy 3	388	310.556	17.5937,0	19	114			0				0				0		Class1	17.595,0	231	50295.1	Class1	17.5933,0	304	55858.1	Class1	17.5925,0	262	60558.9			0				0		Class2	17.5925,0	338	42760.5	Class2	17.5883,0	346	138166	Class2	17.5925,0	319	143426
unknown	389	356.75	17.6252,0	4	203	Class1	17.625,0	378	9027.02	Class1	17.6258,0	480	13771.4			0				0				0		Class1	17.6308,0	362	15789.6			0				0				0				0		Class2	17.6192,0	207	17520
unknown	390	379.421	17.6252,0	20	375	Class1	17.6308,0	340	10137			0		Class1	17.6233,0	321	9764.68	Class1	17.6233,0	484	8310.41	Class1	17.6242,0	417	12072.1			0		Class2	17.6242,0	436	7810.6			0				0				0				0
Myristic Acid	391	929.906	17.6356,0	32	117	Class1	17.6375,0	926	1.89549e+06	Class1	17.6367,0	942	2.6205e+06	Class1	17.635,0	922	2.82187e+06	Class1	17.635,0	936	2.48264e+06	Class1	17.6375,0	935	3.31062e+06	Class1	17.635,0	934	3.01408e+06	Class2	17.635,0	927	2.55453e+06	Class2	17.6358,0	938	3.1278e+06	Class2	17.6367,0	930	3.5133e+06	Class2	17.6317,0	930	1.43544e+06	Class2	17.635,0	906	4.33039e+06
Dehydroascorbic Acid 1	392	723.452	17.6483,0	31	173	Class1	17.65,0	528	92598.6	Class1	17.65,0	710	131835	Class1	17.6467,0	681	131704	Class1	17.6475,0	665	117927	Class1	17.6492,0	722	143397	Class1	17.6475,0	667	148007	Class2	17.6492,0	859	319007	Class2	17.6475,0	804	269086	Class2	17.6508,0	817	411233	Class2	17.645,0	699	61200.8	Class2	17.6475,0	798	398944
1,5-Anhydroglucitol	393	475.097	17.6619,0	31	217	Class1	17.6633,0	358	49461.8	Class1	17.6633,0	587	67375.4	Class1	17.6608,0	487	65688.7	Class1	17.6617,0	414	57551.3	Class1	17.6658,0	535	70931.8	Class1	17.6633,0	363	77756.5	Class2	17.6642,0	477	106254	Class2	17.665,0	228	35247.1	Class2	17.6583,0	517	27329	Class2	17.6608,0	399	35951.5	Class2	17.6608,0	584	116032
unknown	394	299.182	17.6778,0	23	431	Class1	17.6767,0	228	6407.02	Class1	17.6792,0	365	9184.95			0		Class1	17.6775,0	174	8828.58	Class1	17.6817,0	145	9700.84	Class1	17.6767,0	327	9869.18	Class2	17.6775,0	316	12409.1	Class2	17.6792,0	300	12766.3			0				0		Class2	17.6767,0	461	8793.28
2,6-Diaminopimelic acid 2	395	442.2	17.7219,0	32	174	Class1	17.7258,0	446	1.26194e+06	Class1	17.7225,0	438	1.87257e+06	Class1	17.7217,0	446	2.02124e+06	Class1	17.7217,0	470	1.80736e+06	Class1	17.7225,0	458	2.36778e+06	Class1	17.7217,0	462	2.40457e+06	Class2	17.7242,0	452	2.53651e+06	Class2	17.7208,0	458	1.75508e+06	Class2	17.7225,0	441	2.17165e+06	Class2	17.7225,0	0	3.12597e+06	Class2	17.7258,0	0	5.5928e+06
unknown	396	416.516	17.7286,0	31	285	Class1	17.73,0	347	209000	Class1	17.73,0	443	296688	Class1	17.7267,0	423	313860	Class1	17.7275,0	452	277874	Class1	17.7292,0	444	321225	Class1	17.7283,0	443	316641	Class2	17.73,0	428	415121	Class2	17.7275,0	397	224551	Class2	17.7292,0	466	368810			0		Class2	17.7317,0	305	531738
4-hydroxyphenylpyruvate 2	397	308.546	17.7337,0	13	240	Class1	17.7408,0	279	15700.7	Class1	17.7342,0	237	26429.5	Class1	17.7333,0	335	30443.2			0				0				0		Class2	17.7367,0	352	36622.3			0				0				0				0
N-omega-Acetylhistamine	398	265.909	17.7501,0	12	160	Class1	17.7517,0	289	28830.1			0		Class1	17.75,0	253	45329.9	Class1	17.75,0	200	36702			0		Class1	17.75,0	346	51170			0		Class2	17.7525,0	231	2094.97			0				0				0
unknown	399	538.5	17.8178,0	23	155			0				0		Class1	17.8117,0	518	7904.83	Class1	17.8083,0	356	8652.76	Class1	17.8092,0	531	11292.9	Class1	17.81,0	598	10805.1			0		Class2	17.8125,0	495	11612.6	Class2	17.8133,0	574	15915.3	Class2	17.8183,0	463	1477.84	Class2	17.8175,0	0	14238.5
unknown	401	580.156	17.8238,0	32	204	Class1	17.825,0	497	129240	Class1	17.8225,0	823	173124	Class1	17.8208,0	747	176931	Class1	17.82,0	525	153482	Class1	17.8258,0	790	193630	Class1	17.8233,0	794	197059	Class2	17.825,0	725	667417	Class2	17.8233,0	801	137096	Class2	17.8242,0	772	205175	Class2	17.8225,0	328	47388.9	Class2	17.8233,0	640	1.03734e+06
fructose 1	402	503.156	17.8656,0	32	235	Class1	17.8683,0	367	87095.1	Class1	17.8675,0	492	134719	Class1	17.865,0	455	140870	Class1	17.8667,0	549	124020	Class1	17.8683,0	339	166954	Class1	17.8667,0	548	171419	Class2	17.8675,0	277	132742	Class2	17.8667,0	505	144307	Class2	17.8667,0	596	62558.8	Class2	17.7933,0	521	202.853	Class2	17.8658,0	555	131447
mannose 1	403	805.467	17.8754,0	30	319	Class1	17.875,0	842	43591.6	Class1	17.8817,0	841	64995	Class1	17.8783,0	806	66256.9	Class1	17.8792,0	869	57558.1	Class1	17.8733,0	802	70514.6	Class1	17.88,0	875	72742	Class2	17.8742,0	745	58826	Class2	17.8792,0	797	62697.2	Class2	17.8808,0	881	89222.6	Class2	17.8775,0	657	26613.9	Class2	17.8792,0	887	117054
glucose 1	404	924.562	17.9323,0	32	319	Class1	17.9333,0	933	1.83869e+06	Class1	17.9333,0	931	2.49889e+06	Class1	17.93,0	941	2.66391e+06	Class1	17.9317,0	940	2.40498e+06	Class1	17.935,0	932	2.89133e+06	Class1	17.9325,0	927	2.92514e+06	Class2	17.9358,0	935	5.11606e+06	Class2	17.9325,0	930	2.52047e+06	Class2	17.9342,0	950	4.98412e+06	Class2	17.9292,0	844	200667	Class2	17.9333,0	925	7.61642e+06
unknown	405	352.346	17.9398,0	27	233	Class1	17.9383,0	270	90214.1	Class1	17.9392,0	344	138474	Class1	17.9358,0	262	145824	Class1	17.9358,0	307	125829	Class1	17.9392,0	320	154098	Class1	17.9367,0	331	160931	Class2	17.9475,0	481	297268	Class2	17.9358,0	0	113132			0				0				0
Analyte 509	406	93.5	17.9517,0	11	204	Class1	17.95,0	61	765062	Class1	17.9517,0	131	982357	Class1	17.9508,0	62	1.00297e+06	Class1	17.9525,0	58	878994	Class1	17.9525,0	135	1.12935e+06			0				0				0				0				0		Class2	17.9508,0	29	2.63381e+06
D-Altrose 1	408	229.577	17.9711,0	27	258	Class1	17.9717,0	176	14661.4	Class1	17.9717,0	133	33050.2	Class1	17.9692,0	157	35850.5	Class1	17.9708,0	190	28778.6	Class1	17.9725,0	193	31631.4	Class1	17.9708,0	170	22886.9	Class2	17.9717,0	112	29078.1	Class2	17.9692,0	187	35232.8	Class2	17.9717,0	181	58813.9	Class2	17.9683,0	481	95188.9	Class2	17.97,0	127	63191.8
Gluconic lactone 2	409	482.435	17.9636,0	23	204	Class1	17.9792,0	181	106160	Class1	17.9783,0	67	141093			0		Class1	17.9742,0	143	129967	Class1	17.98,0	270	161968			0		Class2	17.9542,0	450	2.23685e+06	Class2	17.9775,0	134	81075.5			0				0				0
adenine	412	837	18.0097,0	32	264	Class1	18.0133,0	782	642117	Class1	18.0133,0	705	763838	Class1	18.01,0	746	849079	Class1	18.0117,0	833	740850	Class1	18.0083,0	806	1.21017e+06	Class1	18.0058,0	876	1.21779e+06	Class2	18.0083,0	814	1.18515e+06	Class2	18.0083,0	853	1.15225e+06	Class2	18.0092,0	874	1.66682e+06	Class2	18.0067,0	884	1.99852e+06	Class2	18.0075,0	835	1.73014e+06
unknown	414	312	18.0245,0	10	205	Class1	18.0258,0	314	36866.1			0				0				0		Class1	18.0258,0	304	111333	Class1	18.025,0	296	118374	Class2	18.02,0	399	36000.4			0		Class2	18.0258,0	325	116812			0		Class2	18.025,0	296	75226.1
Analyte 520	416	247.833	18.0829,0	32	57	Class1	18.085,0	0	302792	Class1	18.085,0	285	152959	Class1	18.0817,0	0	139063	Class1	18.0833,0	0	94987.8	Class1	18.0858,0	0	122448	Class1	18.0833,0	0	57559.7	Class2	18.0842,0	0	134000	Class2	18.0825,0	0	191326	Class2	18.0842,0	0	179180	Class2	18.0817,0	0	119755	Class2	18.0825,0	0	193508
tyrosine 2	417	810.188	18.1179,0	32	179	Class1	18.1233,0	841	928960	Class1	18.1192,0	799	1.41371e+06	Class1	18.1167,0	843	1.48176e+06	Class1	18.1183,0	739	1.37524e+06	Class1	18.1175,0	815	1.539e+06	Class1	18.1167,0	819	1.57241e+06	Class2	18.1208,0	706	2.04467e+06	Class2	18.1175,0	768	929188	Class2	18.1183,0	837	1.87253e+06	Class2	18.1142,0	841	1.50778e+06	Class2	18.1175,0	845	2.13434e+06
glucuronic acid 1	420	183.95	18.1731,0	22	290	Class1	18.1742,0	229	8712.59	Class1	18.1742,0	172	12748.9	Class1	18.1725,0	168	12270.1	Class1	18.1733,0	129	11499.7	Class1	18.1742,0	216	14221.6	Class1	18.1717,0	90	13558.8	Class2	18.175,0	176	36193.1	Class2	18.1725,0	289	17615.7			0		Class2	18.1717,0	156	17000.1	Class2	18.1708,0	153	17401.3
3,4-Dihydroxymandelic acid	421	368.16	18.1974,0	32	132	Class1	18.1958,0	352	61506	Class1	18.1958,0	462	81821.4	Class1	18.1933,0	483	85055.1	Class1	18.195,0	387	69961.7	Class1	18.1975,0	457	124569	Class1	18.1967,0	457	119962	Class2	18.2,0	289	113801	Class2	18.1992,0	0	108390	Class2	18.1992,0	225	130896	Class2	18.1967,0	273	60759.7	Class2	18.1983,0	253	158212
unknown	424	474.871	18.2402,0	31	244	Class1	18.2425,0	518	113770	Class1	18.2425,0	541	157025	Class1	18.24,0	466	161427	Class1	18.24,0	498	146746	Class1	18.2417,0	493	184338	Class1	18.24,0	502	191184	Class2	18.2425,0	519	180252	Class2	18.2392,0	465	72738.9	Class2	18.24,0	492	78139	Class2	18.2367,0	555	49111.3	Class2	18.2383,0	441	58488.3
mannitol	427	824.188	18.2835,0	32	319	Class1	18.2842,0	824	164638	Class1	18.2842,0	824	210666	Class1	18.2825,0	888	218089	Class1	18.2833,0	862	191551	Class1	18.2858,0	866	242981	Class1	18.2833,0	845	248120	Class2	18.285,0	876	357903	Class2	18.2833,0	859	184630	Class2	18.2833,0	872	283667	Class2	18.28,0	873	298343	Class2	18.2825,0	851	252804
Sedoheptulose	429	334	18.3627,0	29	147	Class1	18.3633,0	350	20970.5	Class1	18.3617,0	0	24392.2			0		Class1	18.3642,0	307	22772.3	Class1	18.3658,0	368	34338.1			0		Class2	18.3658,0	357	12269	Class2	18.3633,0	376	21098.8	Class2	18.365,0	329	17291.2	Class2	18.355,0	274	12147	Class2	18.3583,0	341	20335.6
unknown	432	624.556	18.4489,0	27	218	Class1	18.4475,0	474	115466	Class1	18.45,0	520	74332.8	Class1	18.4458,0	492	73457.7			0		Class1	18.4525,0	709	581010	Class1	18.45,0	714	582442	Class2	18.4517,0	784	973996	Class2	18.4475,0	655	115681	Class2	18.45,0	694	381038	Class2	18.4475,0	754	469818	Class2	18.45,0	804	659156
octanal 3	433	368.25	18.4654,0	32	91	Class1	18.4633,0	303	203801	Class1	18.4633,0	355	278431	Class1	18.4608,0	405	273417	Class1	18.4708,0	484	243742	Class1	18.4633,0	265	343331	Class1	18.4625,0	263	342614	Class2	18.4625,0	413	391980	Class2	18.4617,0	410	183103	Class2	18.4625,0	313	275612	Class2	18.53,0	0	5379.66	Class2	18.4617,0	323	494792
ascorbate	435	560.375	18.4822,0	32	244	Class1	18.4842,0	501	720062	Class1	18.485,0	607	1.01225e+06	Class1	18.4808,0	606	1.02148e+06	Class1	18.4817,0	554	954743	Class1	18.4833,0	571	1.17708e+06	Class1	18.4825,0	547	1.20465e+06	Class2	18.4842,0	609	1.11644e+06	Class2	18.4825,0	574	519349	Class2	18.4825,0	618	453114	Class2	18.4792,0	552	281782	Class2	18.4808,0	492	410468
pentadecanoic acid	437	768.25	18.5265,0	32	132	Class1	18.5283,0	763	81509.7	Class1	18.5275,0	680	132953	Class1	18.5242,0	755	128315	Class1	18.5258,0	733	108307	Class1	18.5283,0	800	167954	Class1	18.5258,0	771	149936	Class2	18.5283,0	802	137201	Class2	18.5258,0	756	175308	Class2	18.5275,0	805	171169	Class2	18.5242,0	792	83642.5	Class2	18.5258,0	775	241579
unknown	438	361	18.536,0	32	103	Class1	18.5375,0	265	224122	Class1	18.5358,0	309	308101	Class1	18.5317,0	516	355179	Class1	18.5367,0	205	312959	Class1	18.5375,0	642	434713	Class1	18.5358,0	379	364459	Class2	18.5367,0	286	365505	Class2	18.535,0	383	381857	Class2	18.5367,0	370	350023	Class2	18.5342,0	251	276830	Class2	18.535,0	356	403781
conduritol b epoxide 2	439	343.567	18.5521,0	32	72	Class1	18.555,0	421	394058	Class1	18.555,0	399	540119	Class1	18.5517,0	0	538128	Class1	18.5517,0	187	551267	Class1	18.5525,0	210	818674	Class1	18.55,0	379	772284	Class2	18.5542,0	328	591784	Class2	18.5525,0	423	429883	Class2	18.5533,0	249	635290	Class2	18.5475,0	427	81586.2	Class2	18.5525,0	190	349669
unknown	440	363.714	18.5853,0	14	204	Class1	18.5858,0	241	35834.4	Class1	18.5867,0	374	43000.5	Class1	18.5825,0	363	42448.8	Class1	18.5842,0	291	38110.6	Class1	18.5875,0	517	63033.5	Class1	18.5858,0	446	55599.4			0				0				0				0		Class2	18.585,0	268	24680.6
Analyte 548	441	186.15	18.6004,0	25	221			0		Class1	18.5975,0	317	68611.4			0		Class1	18.6008,0	19	77843.3	Class1	18.6008,0	262	97128.4	Class1	18.5975,0	23	134414			0		Class2	18.6017,0	90	44093.4	Class2	18.6025,0	297	53065.6	Class2	18.5933,0	250	20928.4	Class2	18.6042,0	0	62459.3
1-Hexadecanol	443	939.594	18.622,0	32	97	Class1	18.6242,0	937	1.26198e+07	Class1	18.6233,0	941	1.50401e+07	Class1	18.6217,0	944	1.6067e+07	Class1	18.6225,0	942	1.53316e+07	Class1	18.6258,0	927	1.62457e+07	Class1	18.6242,0	945	1.65247e+07	Class2	18.6267,0	942	1.78098e+07	Class2	18.6192,0	944	9.7972e+06	Class2	18.6258,0	942	17849499	Class2	18.6083,0	921	804801	Class2	18.6292,0	949	2.34228e+07
unknown	445	363.476	18.638,0	25	133	Class1	18.6392,0	339	173630			0		Class1	18.6367,0	384	247809	Class1	18.6367,0	269	231287			0		Class1	18.6375,0	359	265041	Class2	18.6408,0	0	220572	Class2	18.6383,0	306	159261			0				0		Class2	18.6358,0	403	105961
Analyte 556	448	0	18.7595,0	31	133	Class1	18.76,0	0	139763	Class1	18.7617,0	0	193940	Class1	18.7575,0	0	198355	Class1	18.7583,0	0	177816	Class1	18.76,0	0	229892	Class1	18.7592,0	0	225968	Class2	18.7592,0	0	192975	Class2	18.7592,0	0	136300	Class2	18.7592,0	0	48861.4			0		Class2	18.7567,0	0	60854.3
Analyte 557	449	373.273	18.7821,0	17	59			0				0		Class1	18.7833,0	374	303594			0		Class1	18.785,0	0	327871	Class1	18.7775,0	373	327755			0		Class2	18.7817,0	0	223560			0				0				0
Analyte 558	450	338.2	18.7855,0	30	129	Class1	18.7875,0	0	100428	Class1	18.785,0	339	143234	Class1	18.7858,0	0	155928	Class1	18.7833,0	365	135853			0		Class1	18.7875,0	0	190831	Class2	18.7867,0	0	165879	Class2	18.7858,0	349	122847	Class2	18.7858,0	0	76741.5	Class2	18.78,0	264	14864.6	Class2	18.7842,0	357	95961.6
unknown	452	402.567	18.8337,0	30	100	Class1	18.8342,0	397	30922.5	Class1	18.8358,0	371	43112.5	Class1	18.8333,0	350	42961.3	Class1	18.8325,0	363	42701.4	Class1	18.835,0	443	74980.1	Class1	18.8333,0	448	82028.7	Class2	18.8333,0	406	64846.6	Class2	18.8333,0	401	57536.2	Class2	18.8342,0	415	51827.5	Class2	18.8317,0	394	82481.6	Class2	18.8342,0	321	46526.5
Analyte 561	453	289.25	18.8618,0	32	369	Class1	18.8633,0	0	15351.7	Class1	18.8642,0	0	23983.8	Class1	18.86,0	0	23044.5	Class1	18.8608,0	0	19585	Class1	18.8625,0	0	44060.6	Class1	18.8617,0	0	40936	Class2	18.8633,0	0	100052	Class2	18.8608,0	0	39475.4	Class2	18.8625,0	0	55182.5	Class2	18.8608,0	289	11288.1	Class2	18.8608,0	299	44491.1
Analyte 563	455	333.111	18.8846,0	28	141	Class1	18.8883,0	0	17037.2	Class1	18.8925,0	0	25979.8	Class1	18.8842,0	0	22949.1	Class1	18.8842,0	263	22777.4			0		Class1	18.885,0	0	32677.7	Class2	18.8842,0	0	27053.7	Class2	18.8833,0	0	17800.3			0		Class2	18.8842,0	0	9338.47	Class2	18.8808,0	0	15729.8
pantothenic acid	456	883.438	18.8997,0	32	103	Class1	18.9008,0	891	454120	Class1	18.9017,0	872	638300	Class1	18.8992,0	894	632973	Class1	18.8983,0	914	584932	Class1	18.9017,0	916	787741	Class1	18.8983,0	906	777681	Class2	18.9,0	824	512613	Class2	18.9008,0	927	536816	Class2	18.9,0	888	515854	Class2	18.8975,0	931	458627	Class2	18.8983,0	837	447402
unknown	457	259.471	18.9111,0	32	57	Class1	18.9108,0	0	43446.1	Class1	18.9075,0	226	71019.3	Class1	18.9042,0	254	59484	Class1	18.9067,0	249	67562.9	Class1	18.9142,0	381	104186	Class1	18.9117,0	0	93404.1	Class2	18.9092,0	0	77012	Class2	18.905,0	0	43817.3	Class2	18.9058,0	0	65355.2	Class2	18.9092,0	183	37011	Class2	18.9142,0	0	59751.7
unknown	459	280.214	18.9722,0	32	87	Class1	18.975,0	235	30282.9	Class1	18.9742,0	257	50202.3	Class1	18.97,0	222	45983.6	Class1	18.9725,0	232	42936.3	Class1	18.9733,0	0	58176.3	Class1	18.9708,0	204	57606.2	Class2	18.9733,0	290	101417	Class2	18.9725,0	0	50684.1	Class2	18.9725,0	199	53751.3	Class2	18.97,0	0	15036.2	Class2	18.9717,0	193	157045
Analyte 570	460	429.714	19.0111,0	32	73	Class1	19.0117,0	0	4.82633e+06	Class1	19.0133,0	0	6.43878e+06	Class1	19.01,0	0	6.76023e+06	Class1	19.0108,0	0	6.59935e+06	Class1	19.0133,0	0	7.58782e+06	Class1	19.0108,0	0	7.64791e+06	Class2	19.0108,0	0	3.49457e+06	Class2	19.0108,0	0	4.90815e+06	Class2	19.0117,0	434	1.73567e+06	Class2	19.0083,0	0	1.43937e+06	Class2	19.0083,0	387	1.77502e+06
unknown	461	224.267	19.0561,0	23	87			0		Class1	19.0608,0	0	11865.1			0		Class1	19.0558,0	175	7555.77	Class1	19.0567,0	0	10123.2			0		Class2	19.0567,0	215	17567.4	Class2	19.0525,0	171	10623.8	Class2	19.0558,0	255	7733.96			0		Class2	19.0592,0	183	19668.2
cytidine-monophosphate 1	462	345.565	19.0657,0	32	117	Class1	19.0667,0	0	22825.3	Class1	19.0675,0	0	32844.2	Class1	19.0633,0	0	33637.5	Class1	19.0642,0	0	27388.4	Class1	19.0675,0	388	45981.8	Class1	19.0642,0	328	37651.7	Class2	19.0658,0	410	39909.6	Class2	19.0658,0	0	50270	Class2	19.0667,0	412	54573.2	Class2	19.0633,0	278	22428.2	Class2	19.0683,0	0	62989.3
Analyte 575	463	470	19.1102,0	31	243	Class1	19.1125,0	820	38772.7	Class1	19.1142,0	242	48768.7	Class1	19.1083,0	290	48218.8	Class1	19.1108,0	652	41647.3	Class1	19.11,0	297	85046.7	Class1	19.1075,0	360	80802.5	Class2	19.1092,0	857	59990.4	Class2	19.11,0	313	44801.4	Class2	19.11,0	344	45053.7	Class2	19.1133,0	0	29169.2	Class2	19.1092,0	340	57865.3
Analyte 576	464	0	19.1187,0	32	318	Class1	19.1192,0	0	427936	Class1	19.12,0	0	547140	Class1	19.1167,0	0	527896	Class1	19.1183,0	0	501182	Class1	19.12,0	0	615710	Class1	19.1183,0	0	606867	Class2	19.1183,0	0	353386	Class2	19.1192,0	0	630728	Class2	19.1183,0	0	62729.9	Class2	19.1167,0	0	1.1609e+06	Class2	19.1183,0	0	904927
beta-Hydroxymyristic acid	465	331.333	19.1372,0	29	87	Class1	19.14,0	0	26350.9	Class1	19.145,0	306	39590.1	Class1	19.1283,0	172	35267.5	Class1	19.1333,0	229	34324.1	Class1	19.1442,0	0	45838.9	Class1	19.1342,0	331	46936.3	Class2	19.1408,0	0	60991.6	Class2	19.1342,0	335	29499.3	Class2	19.14,0	0	36870.3	Class2	19.1808,0	379	0.005	Class2	19.14,0	327	71376.7
Analyte 578	466	213.9	19.1449,0	32	313	Class1	19.1458,0	0	172071	Class1	19.1467,0	0	251754	Class1	19.1425,0	0	252464	Class1	19.145,0	0	239334	Class1	19.1467,0	0	290650	Class1	19.1442,0	271	279848	Class2	19.1458,0	0	456214	Class2	19.1442,0	0	147383	Class2	19.145,0	0	360215	Class2	19.1425,0	184	14905.8	Class2	19.1442,0	0	556951
palmitoleic acid	467	868.062	19.1864,0	32	129	Class1	19.1883,0	833	125710	Class1	19.1875,0	900	185649	Class1	19.185,0	876	187780	Class1	19.1858,0	871	170491	Class1	19.1875,0	863	266611	Class1	19.185,0	885	223518	Class2	19.1867,0	855	202286	Class2	19.1867,0	895	252429	Class2	19.1875,0	881	200102	Class2	19.1842,0	777	77325.5	Class2	19.1858,0	845	378527
unknown	468	415.154	19.2272,0	31	313	Class1	19.2275,0	0	49947.8	Class1	19.2275,0	0	79503.5	Class1	19.225,0	0	77321.5	Class1	19.2267,0	0	72287.2	Class1	19.2292,0	0	93277.2	Class1	19.2267,0	320	88304.1	Class2	19.2267,0	0	146932	Class2	19.2267,0	540	52487.9	Class2	19.2275,0	0	114636			0		Class2	19.2267,0	489	178211
palmitoleic acid	469	935.781	19.2347,0	32	129	Class1	19.235,0	941	696598	Class1	19.2358,0	937	1.01623e+06	Class1	19.2333,0	942	1.0403e+06	Class1	19.2342,0	941	976800	Class1	19.2367,0	942	1.34462e+06	Class1	19.2342,0	949	1.19442e+06	Class2	19.2358,0	946	1.08706e+06	Class2	19.2342,0	915	1.17961e+06	Class2	19.235,0	949	1.19971e+06	Class2	19.2325,0	924	446007	Class2	19.2342,0	949	1.54001e+06
unknown	474	450.154	19.3231,0	22	369	Class1	19.3125,0	494	7393.13	Class1	19.3142,0	464	9848.49	Class1	19.3983,0	642	2541.12	Class1	19.3925,0	568	4065.74	Class1	19.3117,0	0	12474.1	Class1	19.315,0	328	11824	Class2	19.315,0	437	13035.7	Class2	19.3125,0	0	12052.8	Class2	19.3117,0	0	14990.9	Class2	19.3092,0	0	13159.4	Class2	19.3117,0	0	25345.2
palmitic acid	476	944.656	19.3889,0	32	132	Class1	19.3892,0	955	1.40784e+07	Class1	19.3892,0	951	1.91489e+07	Class1	19.3867,0	943	2.00445e+07	Class1	19.3875,0	933	1.86418e+07	Class1	19.3917,0	898	2.32455e+07	Class1	19.3883,0	950	2.10363e+07	Class2	19.3875,0	946	1.61776e+07	Class2	19.3908,0	952	2.41474e+07	Class2	19.3908,0	951	2.31274e+07	Class2	19.3825,0	950	1.08514e+07	Class2	19.3917,0	935	3.12839e+07
Analyte 590	478	232.75	19.4066,0	13	355	Class1	19.405,0	0	43465.8	Class1	19.4075,0	0	53115.6			0		Class1	19.4058,0	173	74262.3	Class1	19.4075,0	222	148161	Class1	19.4058,0	0	209698			0				0				0		Class2	19.4075,0	0	9956.32			0
Analyte 592	480	189.889	19.422,0	16	294			0				0		Class1	19.4225,0	0	40312.5			0		Class1	19.4192,0	0	74619.1	Class1	19.4175,0	305	76765.5			0		Class2	19.425,0	16	24024.9			0				0				0
unknown	481	394.031	19.4549,0	32	103	Class1	19.455,0	379	204817	Class1	19.4567,0	396	292265	Class1	19.4533,0	431	280522	Class1	19.4542,0	403	267018	Class1	19.4567,0	338	344415	Class1	19.4542,0	456	323119	Class2	19.4558,0	413	521367	Class2	19.4542,0	314	218004	Class2	19.455,0	403	413407	Class2	19.455,0	348	38667.5	Class2	19.455,0	404	554283
Glucoheptonic acid 2	482	452.379	19.4621,0	31	141	Class1	19.4608,0	464	25331.3	Class1	19.4658,0	482	36256.1	Class1	19.4608,0	401	32746	Class1	19.4608,0	430	31539			0		Class1	19.4608,0	477	42835.6	Class2	19.4617,0	323	37783.2	Class2	19.4625,0	372	38776.1	Class2	19.4617,0	0	39407.2	Class2	19.4608,0	443	18152.3	Class2	19.4608,0	444	60203.7
Analyte 595	483	206.833	19.4989,0	28	107	Class1	19.4992,0	0	14576.3	Class1	19.5008,0	155	25066.5	Class1	19.4967,0	271	23837.6	Class1	19.4975,0	0	20661	Class1	19.5025,0	271	27443.1	Class1	19.4983,0	187	24499.5			0		Class2	19.4992,0	0	14162	Class2	19.4983,0	221	23222.9	Class2	19.4958,0	0	36247.5			0
unknown	485	177.421	19.5297,0	29	173	Class1	19.53,0	82	14231.8	Class1	19.5317,0	226	24517.7	Class1	19.5275,0	0	23683.7	Class1	19.5292,0	0	23427.9	Class1	19.5317,0	275	27148.5	Class1	19.5292,0	0	28700.9	Class2	19.5292,0	0	21393.6	Class2	19.53,0	119	9897.84	Class2	19.5292,0	265	23377.5			0		Class2	19.5292,0	19	15408.3
Analyte 598	486	244	19.5492,0	10	152			0		Class1	19.5508,0	0	14204.2	Class1	19.5467,0	0	12723.7	Class1	19.5492,0	0	12068.1	Class1	19.5492,0	0	16101.7	Class1	19.5475,0	0	15434			0		Class2	19.5475,0	244	12362.5			0				0				0
N-Acetyl-D-galactosamine 1	487	833.906	19.6032,0	32	202	Class1	19.605,0	844	70509.8	Class1	19.6042,0	865	114688	Class1	19.6017,0	825	116569	Class1	19.6025,0	684	113951	Class1	19.605,0	909	141015	Class1	19.6042,0	933	137392	Class2	19.6042,0	880	117082	Class2	19.6033,0	870	106091	Class2	19.6042,0	853	149773	Class2	19.6017,0	886	163583	Class2	19.6025,0	864	169009
unknown	489	291.667	19.6238,0	31	107	Class1	19.625,0	0	58549.2	Class1	19.6242,0	0	95955.7	Class1	19.6217,0	0	90171.5	Class1	19.6233,0	139	93334.2	Class1	19.6258,0	0	102223	Class1	19.6242,0	430	95188	Class2	19.6242,0	0	94750.5	Class2	19.6242,0	0	58347.8	Class2	19.6242,0	403	101409	Class2	19.6225,0	0	158485	Class2	19.6225,0	272	57012.3
Guanidinosuccinic acid 4	490	246.385	19.629,0	17	218			0		Class1	19.6308,0	263	4085.36	Class1	19.6258,0	359	4671.21			0		Class1	19.6342,0	0	29198.9			0		Class2	19.6283,0	295	24498.9	Class2	19.6308,0	257	3593.9			0		Class2	19.6333,0	0	52363.5			0
myo-inositol	491	904	19.6899,0	32	305	Class1	19.6892,0	918	997113	Class1	19.69,0	924	1.281e+06	Class1	19.6883,0	917	1.28703e+06	Class1	19.6892,0	918	1.24757e+06	Class1	19.6925,0	913	1.44462e+06	Class1	19.6908,0	918	1.43379e+06	Class2	19.69,0	899	923810	Class2	19.69,0	921	1.71609e+06	Class2	19.69,0	910	1.15495e+06	Class2	19.69,0	934	3.10914e+06	Class2	19.6892,0	934	2.24794e+06
unknown	492	334.733	19.7002,0	18	81	Class1	19.6992,0	368	89943.3	Class1	19.7017,0	420	116562	Class1	19.6992,0	328	128701	Class1	19.7042,0	302	127267	Class1	19.6967,0	322	149256	Class1	19.7033,0	281	137139	Class2	19.7058,0	282	91317.5			0				0		Class2	19.695,0	0	212778			0
ribose-5-phosphate 1	495	871.594	19.7422,0	32	315	Class1	19.7433,0	850	222605	Class1	19.7442,0	878	337034	Class1	19.7408,0	905	353172	Class1	19.7417,0	842	348799	Class1	19.7442,0	901	422162	Class1	19.7417,0	827	430279	Class2	19.7433,0	872	532396	Class2	19.7417,0	836	448667	Class2	19.7425,0	907	629183	Class2	19.7408,0	896	597135	Class2	19.7417,0	898	974031
unknown	496	564.4	19.7533,0	5	61	Class1	19.7458,0	513	12453.1			0				0		Class1	19.7358,0	536	17750.9			0		Class1	19.7383,0	563	22451.6			0				0				0				0				0
unknown	497	281.286	19.7767,0	22	221			0		Class1	19.7783,0	177	30820.4	Class1	19.7758,0	188	34248.2	Class1	19.7775,0	320	39164.2	Class1	19.7792,0	286	49089.1	Class1	19.7767,0	400	64792.3			0				0				0		Class2	19.7758,0	337	23347.5			0
N-Acetyl-beta-D-mannosamine 3	498	602.714	19.7827,0	28	202	Class1	19.7825,0	546	12606.7	Class1	19.7825,0	676	19104	Class1	19.7808,0	728	17794.7	Class1	19.7833,0	716	22762	Class1	19.7842,0	731	20141.4	Class1	19.7883,0	642	20659.3	Class2	19.7825,0	657	20655	Class2	19.7808,0	682	17778.1	Class2	19.7817,0	731	22115.9	Class2	19.7808,0	602	35451.3	Class2	19.7817,0	449	26986.6
ribulose-5-phosphate 2	499	711.742	19.8003,0	31	315	Class1	19.8025,0	728	41828	Class1	19.8025,0	752	64950.2	Class1	19.8017,0	577	70728	Class1	19.8,0	739	67884	Class1	19.8025,0	784	80146	Class1	19.7992,0	680	78637.1	Class2	19.8017,0	791	101799	Class2	19.8008,0	811	86789.7	Class2	19.8,0	831	122685	Class2	19.7983,0	775	109400	Class2	19.8008,0	718	173354
unknown	502	501.364	19.8383,0	22	357	Class1	19.8367,0	476	24433.5	Class1	19.8417,0	514	34597.8	Class1	19.8392,0	513	40123.4	Class1	19.8383,0	560	34988.1	Class1	19.8408,0	480	45366.2	Class1	19.8392,0	534	46660	Class2	19.8392,0	577	66912.3	Class2	19.8383,0	593	56560.6	Class2	19.8358,0	406	32829.9			0		Class2	19.8358,0	420	38569.5
Linoleic acid methyl ester	503	626	19.8859,0	32	73	Class1	19.8817,0	612	391888	Class1	19.8958,0	603	576005	Class1	19.8808,0	643	621296	Class1	19.8825,0	644	579751	Class1	19.8867,0	639	811729	Class1	19.8883,0	646	720748	Class2	19.8958,0	0	518841	Class2	19.8833,0	623	604580	Class2	19.89,0	631	818902	Class2	19.8808,0	632	314915	Class2	19.88,0	628	785117
unknown	504	305.842	19.9201,0	32	132	Class1	19.8958,0	373	112539	Class1	19.9767,0	0	55491.3	Class1	19.8942,0	289	200468	Class1	19.9758,0	0	55588	Class1	19.9758,0	0	73862.1	Class1	19.895,0	253	226468	Class2	19.975,0	0	56852.8	Class2	19.9758,0	0	69668.1	Class2	19.895,0	0	282268	Class2	19.8917,0	358	121726	Class2	19.8942,0	348	394271
Analyte 622	508	218.143	19.9698,0	14	327			0		Class1	19.9692,0	0	25469.3			0		Class1	19.9683,0	0	26128.8	Class1	19.9717,0	265	28826.4	Class1	19.9667,0	155	26839.7			0				0				0				0				0
Analyte 624	509	317	20.035,0	32	145	Class1	20.035,0	0	18466.8	Class1	20.0358,0	0	30711.9	Class1	20.035,0	0	36701	Class1	20.035,0	0	38702.2	Class1	20.0367,0	0	40734.5	Class1	20.035,0	0	38335.2	Class2	20.0358,0	0	37197.4	Class2	20.0358,0	0	41230.6	Class2	20.035,0	0	49178.8	Class2	20.0333,0	0	14572.7	Class2	20.035,0	0	45801.5
unknown	510	332.594	20.0436,0	32	208	Class1	20.05,0	333	32172.7	Class1	20.0467,0	337	58185.5	Class1	20.0458,0	329	66495.8	Class1	20.0467,0	323	55228.7	Class1	20.0483,0	327	87097.5	Class1	20.0467,0	333	76834.1	Class2	20.0475,0	327	50080.8	Class2	20.0458,0	336	78642.7	Class2	20.0467,0	344	75247	Class2	20.0442,0	364	38418.7	Class2	20.045,0	304	49711.4
Analyte 626	511	243.667	20.0608,0	29	86	Class1	20.0608,0	0	85838.8	Class1	20.0617,0	131	133404	Class1	20.05,0	0	137188	Class1	20.06,0	97	140779	Class1	20.0625,0	0	168331	Class1	20.0583,0	210	161549	Class2	20.1308,0	385	320643			0				0				0		Class2	20.0475,0	275	28852.2
cis-Phytol	512	499.781	20.0879,0	32	103	Class1	20.0892,0	493	707958	Class1	20.09,0	508	991109	Class1	20.0875,0	502	1.00753e+06	Class1	20.0883,0	502	990915	Class1	20.0917,0	501	1.16481e+06	Class1	20.0883,0	509	1.13639e+06	Class2	20.0892,0	511	1.31659e+06	Class2	20.0867,0	510	786100	Class2	20.0892,0	497	1.10504e+06	Class2	20.0817,0	381	24846.4	Class2	20.0892,0	525	2.40784e+06
guanine 1	515	725.92	20.143,0	25	352			0		Class1	20.145,0	780	485886	Class1	20.1425,0	751	511988	Class1	20.1433,0	738	553072			0				0		Class2	20.1433,0	849	3.41696e+06	Class2	20.14,0	689	355803	Class2	20.1417,0	733	618861	Class2	20.135,0	865	908351	Class2	20.1408,0	910	9.37351e+06
heptadecanoic acid	516	918.938	20.1954,0	32	117	Class1	20.1967,0	939	950699	Class1	20.1967,0	926	984954	Class1	20.1942,0	943	888790	Class1	20.1942,0	893	847046	Class1	20.1967,0	910	991480	Class1	20.195,0	929	863734	Class2	20.1967,0	927	980486	Class2	20.195,0	920	1.14636e+06	Class2	20.1958,0	920	1.07568e+06	Class2	20.1942,0	887	490950	Class2	20.1958,0	915	1.66645e+06
Octadecanol	517	898.25	20.2634,0	32	327	Class1	20.2633,0	904	1.23325e+06	Class1	20.2642,0	904	1.63083e+06	Class1	20.2625,0	907	1.77091e+06	Class1	20.2633,0	907	1.70872e+06	Class1	20.2667,0	904	1.88731e+06	Class1	20.2642,0	905	1.86358e+06	Class2	20.2658,0	900	2.636e+06	Class2	20.2625,0	904	1.07861e+06	Class2	20.2642,0	906	2.16002e+06	Class2	20.26,0	897	83330.8	Class2	20.2642,0	844	3.56141e+06
Analyte 637	519	146.389	20.328,0	23	85	Class1	20.3308,0	169	33040.6	Class1	20.3292,0	181	40526.1	Class1	20.3275,0	0	41909.2	Class1	20.3358,0	155	38461.2			0		Class1	20.3275,0	151	31947.5	Class2	20.3358,0	0	53938.3	Class2	20.3267,0	40	56012.9	Class2	20.3292,0	185	71694.2	Class2	20.3233,0	0	28390.3	Class2	20.3267,0	168	31157.2
Analyte 639	520	398.067	20.3833,0	32	147	Class1	20.3875,0	425	28532.9	Class1	20.3767,0	0	39104.5	Class1	20.3792,0	0	34321.3	Class1	20.385,0	407	43601.4	Class1	20.3842,0	0	58091	Class1	20.3842,0	0	50894.4	Class2	20.3842,0	408	41719.7	Class2	20.3825,0	0	43999.2	Class2	20.3858,0	448	56861.2	Class2	20.38,0	320	29674.4	Class2	20.38,0	0	44508.3
Analyte 642	523	239	20.4433,0	27	169	Class1	20.4425,0	0	14293.7	Class1	20.4442,0	0	22797.6	Class1	20.4433,0	0	27216.3	Class1	20.4425,0	0	22705.1	Class1	20.4467,0	267	35259.5	Class1	20.4442,0	0	30222.6	Class2	20.4442,0	0	29624.2	Class2	20.4442,0	0	40030.4	Class2	20.4433,0	214	39527.5			0		Class2	20.4425,0	0	25773
Phytol	524	254.269	20.4506,0	31	57	Class1	20.4575,0	132	17654	Class1	20.4525,0	0	31821.5	Class1	20.4475,0	264	44134.8	Class1	20.45,0	264	39177.9	Class1	20.4517,0	254	50923.6	Class1	20.4517,0	0	36674.2			0		Class2	20.4508,0	301	43907.7	Class2	20.4517,0	277	49261	Class2	20.4483,0	227	34470.4	Class2	20.4492,0	0	48414.7
Analyte 644	525	246	20.4974,0	24	221	Class1	20.4975,0	0	19117.3	Class1	20.4983,0	0	22419.1	Class1	20.4942,0	0	33594.5	Class1	20.4967,0	0	36816.2	Class1	20.4992,0	0	61443.6	Class1	20.4983,0	0	87937.1			0		Class2	20.4992,0	0	7362.61	Class2	20.4925,0	0	6306.97	Class2	20.4942,0	0	5354.67			0
Analyte 645	526	352.231	20.5361,0	29	100	Class1	20.5392,0	0	20056.3	Class1	20.5383,0	0	27700.6	Class1	20.5383,0	0	26436.2	Class1	20.5325,0	321	26312.5	Class1	20.5383,0	332	33461.3	Class1	20.535,0	0	45578.4	Class2	20.5367,0	0	49310.2	Class2	20.5392,0	370	17842.1	Class2	20.5375,0	317	33712.8			0				0
L-kynurenine 1	528	280.727	20.5741,0	31	174	Class1	20.575,0	0	29431.7	Class1	20.575,0	389	23074.9	Class1	20.5733,0	205	21732.3	Class1	20.5792,0	0	30692	Class1	20.5758,0	0	29675.3	Class1	20.57,0	251	31116.1	Class2	20.575,0	328	38878.5	Class2	20.5758,0	323	25020	Class2	20.5725,0	288	25601.9	Class2	20.5783,0	0	6662.03	Class2	20.5717,0	365	33419.4
Analyte 648	529	349.944	20.6007,0	32	56	Class1	20.6025,0	0	133072	Class1	20.6008,0	0	174774	Class1	20.5992,0	0	282500	Class1	20.6008,0	0	358685	Class1	20.6025,0	0	663295	Class1	20.6017,0	0	1.00504e+06	Class2	20.6017,0	374	67827.2	Class2	20.6017,0	418	70156.9	Class2	20.6017,0	310	62131.7	Class2	20.6,0	309	58137.6	Class2	20.6,0	445	63216.7
Phytanic acid	530	298.765	20.6658,0	24	93	Class1	20.6675,0	288	154863	Class1	20.6667,0	267	202139	Class1	20.6633,0	244	210070	Class1	20.6658,0	0	188583	Class1	20.6667,0	365	187859	Class1	20.6667,0	283	142773	Class2	20.6633,0	304	199647	Class2	20.6658,0	0	168774	Class2	20.6658,0	0	176663			0		Class2	20.665,0	320	146512
Fructose 2,6-biphosphate degr prod 2	531	652.75	20.6692,0	32	227	Class1	20.67,0	628	1.51371e+06	Class1	20.6692,0	660	2.08523e+06	Class1	20.6683,0	661	2.28084e+06	Class1	20.6692,0	641	2.18845e+06	Class1	20.67,0	646	2.70586e+06	Class1	20.6692,0	651	2.71194e+06	Class2	20.6708,0	662	2.82332e+06	Class2	20.6708,0	648	2.11718e+06	Class2	20.6692,0	661	2.16084e+06	Class2	20.6667,0	664	761417	Class2	20.6683,0	659	1.91532e+06
spermidine 2	532	803.844	20.6769,0	32	174	Class1	20.6775,0	531	145812	Class1	20.6767,0	806	371456	Class1	20.675,0	781	383058	Class1	20.6758,0	733	270056	Class1	20.6783,0	887	786691	Class1	20.6775,0	856	593442	Class2	20.6783,0	890	1.37339e+06	Class2	20.6783,0	859	1.06279e+06	Class2	20.6767,0	894	1.30822e+06	Class2	20.675,0	927	1.30627e+06	Class2	20.6758,0	913	1.09405e+06
unknown	533	211.833	20.7384,0	26	59			0		Class1	20.7425,0	0	679188			0		Class1	20.7408,0	237	1.10817e+06	Class1	20.7383,0	213	641442	Class1	20.7367,0	83	690223	Class2	20.7475,0	230	560799	Class2	20.7442,0	448	705605	Class2	20.7392,0	255	587036	Class2	20.735,0	272	598873	Class2	20.7367,0	98	721755
linoleic acid	535	691	20.7797,0	32	337	Class1	20.78,0	688	16554	Class1	20.78,0	734	24027.9	Class1	20.7775,0	826	29220.2	Class1	20.7792,0	724	28027.5	Class1	20.7808,0	829	32990.2	Class1	20.7792,0	816	30755.3	Class2	20.7808,0	780	26161.1	Class2	20.78,0	805	29478.1	Class2	20.78,0	827	38332	Class2	20.7783,0	513	10442.2	Class2	20.7775,0	791	31024.4
oleic acid	536	959.844	20.8096,0	32	339	Class1	20.8108,0	954	490653	Class1	20.8108,0	966	699315	Class1	20.8083,0	963	777716	Class1	20.8092,0	959	729611	Class1	20.8117,0	964	911285	Class1	20.81,0	959	818074	Class2	20.81,0	963	662994	Class2	20.8108,0	964	946833	Class2	20.81,0	966	920348	Class2	20.8058,0	953	308987	Class2	20.8092,0	966	1.2343e+06
linolenic acid	538	804.857	20.85,0	7	108	Class1	20.8508,0	815	71804.5	Class1	20.85,0	794	108008	Class1	20.8492,0	827	124222			0				0		Class1	20.85,0	796	117320			0		Class2	20.8508,0	759	140691	Class2	20.8508,0	786	122243			0				0
Elaidic acid	539	845.844	20.8579,0	32	339	Class1	20.8575,0	825	127469	Class1	20.8575,0	841	199722	Class1	20.8558,0	852	232247	Class1	20.8625,0	868	204844	Class1	20.8575,0	904	239389	Class1	20.8558,0	802	209069	Class2	20.85,0	824	185817	Class2	20.8575,0	889	245250	Class2	20.8567,0	876	260709	Class2	20.8542,0	928	94240.5	Class2	20.8592,0	916	292313
2-aminoethanethiol	541	368.6	20.8701,0	32	357	Class1	20.87,0	384	73741.9	Class1	20.8708,0	0	116671	Class1	20.8708,0	357	134280	Class1	20.8683,0	369	130499	Class1	20.8725,0	0	204210	Class1	20.87,0	0	226956	Class2	20.87,0	361	175752	Class2	20.8717,0	345	88714	Class2	20.87,0	0	127067	Class2	20.8658,0	433	23673.6	Class2	20.8675,0	304	75320.3
tryptophan 1	542	485.906	20.9344,0	32	87	Class1	20.9367,0	487	30987.2	Class1	20.9342,0	420	45771.9	Class1	20.9342,0	569	49392.3	Class1	20.935,0	598	48725.9	Class1	20.9367,0	332	56698.4	Class1	20.9325,0	578	55271.2	Class2	20.9358,0	563	52483.9	Class2	20.9292,0	630	30667.5	Class2	20.9367,0	540	32725.4	Class2	20.9317,0	674	6056.43	Class2	20.9317,0	671	60499.8
stearic acid	543	950.438	20.9854,0	32	117	Class1	20.9858,0	955	1.48008e+07	Class1	20.9858,0	948	2.07764e+07	Class1	20.9842,0	952	2.24052e+07	Class1	20.9842,0	940	2.08016e+07	Class1	20.9875,0	949	25598642	Class1	20.985,0	948	2.25056e+07	Class2	20.985,0	952	1.62493e+07	Class2	20.9867,0	947	2.53219e+07	Class2	20.985,0	946	2.39221e+07	Class2	20.9808,0	963	1.02508e+07	Class2	20.9842,0	936	2.3975e+07
unknown	545	251.833	20.9977,0	18	80	Class1	20.9925,0	287	68373	Class1	20.9908,0	0	96112.2			0				0		Class1	20.9917,0	0	122895	Class1	20.9892,0	281	105672	Class2	21.0658,0	0	13579			0				0				0				0
unknown	546	244.316	21.0294,0	21	312	Class1	21.0258,0	0	9704.32			0				0				0		Class1	21.03,0	225	33956.5	Class1	21.0275,0	258	38803.9	Class2	21.0292,0	320	36705.3	Class2	21.0283,0	234	32018.9	Class2	21.03,0	239	27874.4	Class2	21.025,0	0	24682.3	Class2	21.0283,0	252	34753
unknown	547	288.222	21.0372,0	14	168			0		Class1	21.0375,0	0	24674.1	Class1	21.0367,0	301	36862.7	Class1	21.0367,0	311	32434.8	Class1	21.0392,0	0	44506.7	Class1	21.035,0	247	41602.1	Class2	21.0367,0	312	19688.2	Class2	21.0383,0	214	75053.7	Class2	21.0367,0	266	31665.2			0		Class2	21.0358,0	309	31514.6
unknown	549	202.077	21.0863,0	26	201	Class1	21.0867,0	238	16444.9	Class1	21.0858,0	0	23258.3	Class1	21.0867,0	165	28211.3	Class1	21.085,0	169	27482.3	Class1	21.095,0	128	25984.6	Class1	21.0858,0	0	25544.5	Class2	21.0867,0	0	45039.5	Class2	21.0867,0	133	28181.5	Class2	21.0875,0	0	31930.9			0		Class2	21.0842,0	189	48038.5
Analyte 675	553	270.182	21.157,0	29	98	Class1	21.1625,0	239	20525	Class1	21.16,0	246	25631.4	Class1	21.1575,0	325	29165.3	Class1	21.1575,0	338	28200.3	Class1	21.1583,0	332	44626	Class1	21.1575,0	150	30102.1	Class2	21.1583,0	269	39573.8	Class2	21.1567,0	321	38644.7	Class2	21.1558,0	279	49548	Class2	21.1508,0	0	22521.1	Class2	21.1567,0	0	42090.8
Analyte 676	554	0	21.1731,0	31	97	Class1	21.1742,0	0	84842.4	Class1	21.1733,0	0	109676	Class1	21.1717,0	0	127207	Class1	21.1717,0	0	118463	Class1	21.1742,0	0	133751	Class1	21.1742,0	0	123381	Class2	21.1725,0	0	151629	Class2	21.175,0	0	100794	Class2	21.1733,0	0	139860			0		Class2	21.1725,0	0	207377
unknown	555	446.533	21.2227,0	31	91	Class1	21.2275,0	311	16945.6	Class1	21.2233,0	377	28435.5	Class1	21.22,0	0	36783.4	Class1	21.2208,0	446	32570.2	Class1	21.2217,0	386	54818.5	Class1	21.2217,0	449	41430.4	Class2	21.2233,0	388	24436.6	Class2	21.2242,0	449	33909.3	Class2	21.2225,0	491	61351.2			0		Class2	21.2233,0	403	25047
alpha-Santonin 1	557	610.031	21.2808,0	32	80	Class1	21.2825,0	447	141095	Class1	21.2808,0	608	192684	Class1	21.2783,0	641	248405	Class1	21.2792,0	657	236365	Class1	21.2817,0	585	250207	Class1	21.2792,0	639	261401	Class2	21.28,0	628	392277	Class2	21.2808,0	572	220730	Class2	21.2808,0	583	277715	Class2	21.2783,0	395	37605.6	Class2	21.2783,0	645	354212
fructose-6-phosphate	558	400.808	21.3095,0	28	113	Class1	21.3108,0	358	9814.65	Class1	21.3092,0	422	13253.4	Class1	21.3092,0	532	18226.5	Class1	21.3125,0	516	16649.1	Class1	21.3117,0	283	22586.7	Class1	21.3117,0	521	21693.4	Class2	21.3125,0	452	13474.4	Class2	21.3133,0	518	13545.5	Class2	21.3117,0	505	16656.8			0		Class2	21.3075,0	505	11734.8
Methyl yellow	559	440.125	21.3457,0	32	91	Class1	21.3475,0	0	100957	Class1	21.3458,0	375	147257	Class1	21.345,0	407	180833	Class1	21.3442,0	0	170278	Class1	21.3467,0	0	189199	Class1	21.345,0	446	199078	Class2	21.3475,0	458	335739	Class2	21.3458,0	418	188299	Class2	21.345,0	534	201787	Class2	21.3408,0	315	16641.5	Class2	21.345,0	0	208318
Analyte 683	560	343.9	21.3507,0	19	145			0		Class1	21.3483,0	0	12360.8	Class1	21.3492,0	306	14184.2			0		Class1	21.3533,0	337	18697.9			0				0		Class2	21.35,0	0	14643.5	Class2	21.35,0	0	15490.8			0				0
unknown	561	150.077	21.3852,0	24	58	Class1	21.3867,0	119	32495.8			0				0		Class1	21.385,0	44	53064	Class1	21.3867,0	0	67364.5	Class1	21.3833,0	0	69931.8	Class2	21.385,0	0	69654.2	Class2	21.385,0	245	60841.6	Class2	21.385,0	151	104730			0		Class2	21.3817,0	8	47469.7
unknown	562	296	21.4036,0	29	253	Class1	21.4083,0	0	35700.3	Class1	21.4042,0	0	45868.9	Class1	21.4033,0	0	63696.8	Class1	21.4042,0	0	64048.7	Class1	21.4008,0	0	62037.6	Class1	21.3983,0	0	65826.5	Class2	21.4058,0	0	81042.5	Class2	21.4092,0	0	30053.9	Class2	21.4075,0	429	28986.9	Class2	21.4058,0	0	11954.1	Class2	21.4,0	0	23724.3
glucose-6-phosphate 1	563	724.677	21.4263,0	31	387	Class1	21.4267,0	854	24569.8	Class1	21.4275,0	671	34867.1	Class1	21.4267,0	806	35963.9	Class1	21.4267,0	633	37486.8	Class1	21.4283,0	663	41116.4	Class1	21.4258,0	637	43389.5	Class2	21.4283,0	793	102091	Class2	21.4292,0	652	53290.6	Class2	21.4267,0	884	65049			0		Class2	21.425,0	737	67978.7
Analyte 687	564	255.4	21.4591,0	21	117	Class1	21.4525,0	0	29342.6			0				0		Class1	21.4492,0	226	47543.7	Class1	21.4533,0	0	43629.4			0				0				0		Class2	21.4525,0	0	57122.1			0				0
Analyte 689	566	211.571	21.4774,0	12	187			0				0		Class1	21.4783,0	171	13929.8	Class1	21.4775,0	0	16494.8	Class1	21.4792,0	176	16610.6	Class1	21.4783,0	0	15200.3	Class2	21.4783,0	167	20245.9	Class2	21.4775,0	0	7743.82	Class2	21.4758,0	198	15778.6			0				0
unknown	567	353.231	21.4981,0	18	221	Class1	21.5008,0	378	24389.6	Class1	21.4942,0	366	31000.3	Class1	21.4992,0	367	47943.4	Class1	21.5017,0	412	46944.3	Class1	21.5017,0	400	77845.4	Class1	21.5008,0	383	115562			0		Class2	21.4942,0	0	9042.75	Class2	21.49,0	0	9301.77	Class2	21.4917,0	0	5512.86			0
Atropine	568	341.438	21.5088,0	32	122	Class1	21.5108,0	374	216500	Class1	21.5092,0	312	331002	Class1	21.5083,0	353	444709	Class1	21.5075,0	339	364733	Class1	21.51,0	367	537521	Class1	21.5075,0	354	520390	Class2	21.51,0	358	163134	Class2	21.51,0	363	327746	Class2	21.5083,0	374	381990	Class2	21.5058,0	389	167575	Class2	21.5075,0	379	583046
Analyte 694	570	279.333	21.5283,0	32	117	Class1	21.5342,0	0	61866.1	Class1	21.5375,0	0	85788.5	Class1	21.5308,0	0	108304	Class1	21.5325,0	0	92304.4	Class1	21.5333,0	180	119772	Class1	21.5358,0	0	118594	Class2	21.5383,0	0	79084	Class2	21.5333,0	0	98429.8	Class2	21.5325,0	0	134735	Class2	21.53,0	0	37838.4	Class2	21.45,0	285	52533.2
unknown	571	555.097	21.5905,0	31	73	Class1	21.59,0	716	380104	Class1	21.5917,0	546	394314	Class1	21.5908,0	479	481964	Class1	21.5908,0	589	471859	Class1	21.5925,0	597	583043	Class1	21.5883,0	548	620557	Class2	21.5892,0	707	863374	Class2	21.59,0	601	616626	Class2	21.5942,0	448	474125			0		Class2	21.5908,0	456	696404
Analyte 696	572	424.737	21.6068,0	23	165	Class1	21.5992,0	365	8521.66	Class1	21.5992,0	299	12452.3			0		Class1	21.5975,0	287	11949.2	Class1	21.5983,0	328	10785.8	Class1	21.595,0	550	11275	Class2	21.6,0	546	13204.6	Class2	21.5967,0	563	9426.78			0				0		Class2	21.6658,0	0	1333.9
Analyte 697	573	135.5	21.6145,0	11	130	Class1	21.6167,0	0	4342.88	Class1	21.6192,0	0	8733.38			0		Class1	21.6108,0	0	12121.1	Class1	21.6167,0	0	15761.8			0				0				0				0				0				0
Analyte 698	574	328	21.6514,0	31	117	Class1	21.6542,0	0	144305	Class1	21.6517,0	0	179883	Class1	21.6525,0	0	229424	Class1	21.6525,0	0	216968	Class1	21.6542,0	0	236994	Class1	21.6533,0	0	246779	Class2	21.655,0	328	154963	Class2	21.6508,0	0	228310	Class2	21.6517,0	0	681136	Class2	21.6483,0	0	37064.1	Class2	21.65,0	0	2.31188e+06
Analyte 699	575	265.231	21.6634,0	32	57	Class1	21.6667,0	0	105217	Class1	21.665,0	0	158689	Class1	21.6625,0	235	216353	Class1	21.6617,0	0	180551	Class1	21.6658,0	0	229323	Class1	21.665,0	276	242307	Class2	21.6658,0	0	123227	Class2	21.6633,0	275	194360	Class2	21.6608,0	246	232884	Class2	21.6608,0	0	118412	Class2	21.6625,0	258	406438
Analyte 701	577	0	21.7306,0	32	117	Class1	21.7317,0	0	286273	Class1	21.73,0	0	374319	Class1	21.7292,0	0	482830	Class1	21.73,0	0	447166	Class1	21.7308,0	0	515851	Class1	21.7308,0	0	493764	Class2	21.7308,0	0	279327	Class2	21.7317,0	0	351963	Class2	21.7308,0	0	450374	Class2	21.7283,0	0	180616	Class2	21.73,0	0	428192
unknown	578	432.48	21.768,0	30	147	Class1	21.7667,0	333	53144.6	Class1	21.7725,0	0	36355.1	Class1	21.77,0	496	61103.8	Class1	21.7675,0	0	60776.3	Class1	21.7642,0	536	91126.5	Class1	21.7617,0	468	102385	Class2	21.775,0	0	55266.3	Class2	21.7725,0	0	34024.2	Class2	21.7683,0	482	69664.4	Class2	21.7708,0	329	19053.9	Class2	21.7642,0	437	57239.5
Analyte 704	579	232.75	21.7806,0	31	355	Class1	21.78,0	261	16442.6	Class1	21.78,0	0	20662.1	Class1	21.78,0	0	23428.5	Class1	21.78,0	0	20586.5	Class1	21.7825,0	0	26012.9	Class1	21.7817,0	0	23750.5	Class2	21.78,0	0	43696.5	Class2	21.7808,0	205	16590.5	Class2	21.78,0	0	23293.9			0		Class2	21.7808,0	0	40461.6
Analyte 706	581	162	21.8169,0	23	141			0		Class1	21.8192,0	0	10580.2	Class1	21.8183,0	0	15314.1	Class1	21.8158,0	0	12735.8	Class1	21.82,0	0	22005.9			0		Class2	21.8167,0	0	12616.8	Class2	21.8175,0	0	19235.7	Class2	21.815,0	0	16649.3	Class2	21.815,0	0	9896.18	Class2	21.815,0	0	36563.7
Analyte 707	582	331	21.8337,0	24	126	Class1	21.8283,0	0	19566	Class1	21.8325,0	0	19590.4	Class1	21.83,0	0	25946.2	Class1	21.8308,0	0	20496	Class1	21.8325,0	0	31956.8	Class1	21.83,0	0	23303.4			0		Class2	21.8275,0	0	34990.5	Class2	21.93,0	331	59592.7			0		Class2	21.8275,0	0	38921.7
Analyte 708	583	0	21.8678,0	32	129	Class1	21.8667,0	0	104919	Class1	21.8675,0	0	92976	Class1	21.8658,0	0	119574	Class1	21.8658,0	0	115651	Class1	21.8675,0	0	152530	Class1	21.8658,0	0	144559	Class2	21.8642,0	0	136807	Class2	21.8675,0	0	141201	Class2	21.8675,0	0	224045	Class2	21.865,0	0	130743	Class2	21.865,0	0	248555
1-Methyladenosine 2	585	182.375	21.9053,0	13	143			0		Class1	21.9058,0	0	10238.4	Class1	21.9058,0	0	10868.1	Class1	21.905,0	245	10705.2			0		Class1	21.9058,0	128	12367.9			0				0				0				0		Class2	21.9033,0	230	49326.7
Analyte 712	586	282.875	21.9285,0	13	169			0		Class1	21.9333,0	225	9416.9			0		Class1	21.9317,0	191	18934.7	Class1	21.9317,0	203	29159.9			0		Class2	21.9283,0	0	29862.3			0				0				0		Class2	21.9283,0	374	37261.6
arachidonic acid	587	849.375	22.0188,0	32	106	Class1	22.0192,0	860	534723	Class1	22.0183,0	849	571465	Class1	22.0183,0	852	688576	Class1	22.0183,0	862	665942	Class1	22.02,0	846	836720	Class1	22.0183,0	851	747939	Class2	22.0192,0	846	600404	Class2	22.02,0	847	870054	Class2	22.0192,0	845	1.12523e+06	Class2	22.0158,0	857	180590	Class2	22.0167,0	848	834514
unknown	589	356.474	22.0748,0	27	246	Class1	22.0733,0	0	7673.16	Class1	22.0742,0	435	12087.6	Class1	22.075,0	478	15022.9	Class1	22.075,0	386	9404.88	Class1	22.0742,0	0	15551.5	Class1	22.0742,0	425	14472.2	Class2	22.0742,0	342	17881.6	Class2	22.0775,0	179	10155.1	Class2	22.0733,0	428	25228.1	Class2	22.0717,0	366	9595.9	Class2	22.0725,0	519	29154.4
arachidonic acid	590	809.094	22.0839,0	32	105	Class1	22.0842,0	821	385698	Class1	22.0833,0	811	402548	Class1	22.0833,0	811	482790	Class1	22.0833,0	813	472164	Class1	22.0842,0	803	575598	Class1	22.0833,0	805	525900	Class2	22.0842,0	801	422410	Class2	22.0858,0	814	639750	Class2	22.0833,0	806	711050	Class2	22.0808,0	810	55496.6	Class2	22.0817,0	819	415620
unknown	591	296.824	22.1325,0	32	56	Class1	22.1333,0	195	503067	Class1	22.1325,0	0	291724	Class1	22.1317,0	0	552569	Class1	22.1325,0	0	605626	Class1	22.1342,0	322	1.05099e+06	Class1	22.1333,0	368	1.08391e+06	Class2	22.1325,0	0	481629	Class2	22.1342,0	0	332492	Class2	22.1325,0	212	404802	Class2	22.13,0	0	259283	Class2	22.1317,0	0	455397
unknown	592	398.833	22.2035,0	15	91			0				0		Class1	22.1558,0	0	135790			0		Class1	22.2208,0	411	358153	Class1	22.2217,0	451	176393	Class2	22.2242,0	0	232108	Class2	22.2208,0	390	315629	Class2	22.2208,0	0	370761	Class2	22.2175,0	0	159525	Class2	22.2242,0	0	459296
Analyte 719	593	296.75	22.1722,0	15	72	Class1	22.175,0	426	4.43472e+06	Class1	22.1725,0	0	1.20443e+06	Class1	22.1842,0	0	1.70597e+06	Class1	22.1717,0	0	3.95275e+06	Class1	22.1692,0	0	1.41978e+06	Class1	22.1592,0	0	1.61044e+06			0		Class2	22.1717,0	0	1.58281e+06	Class2	22.1758,0	0	1.48937e+06	Class2	22.1717,0	0	1.6601e+06	Class2	22.1692,0	302	2.38923e+06
Analyte 720	594	0	22.1938,0	32	318	Class1	22.195,0	0	813839	Class1	22.1933,0	0	871951	Class1	22.1933,0	0	1.10077e+06	Class1	22.1942,0	0	1.00538e+06	Class1	22.195,0	0	1.38173e+06	Class1	22.1933,0	0	1.4876e+06	Class2	22.195,0	0	867112	Class2	22.195,0	0	1.06851e+06	Class2	22.1942,0	0	1.0779e+06	Class2	22.1908,0	0	179238	Class2	22.1942,0	0	960210
Analyte 722	596	0	22.2661,0	32	217	Class1	22.2675,0	0	1.26446e+06	Class1	22.2667,0	0	1.45159e+06	Class1	22.2667,0	0	1.6408e+06	Class1	22.2658,0	0	1.51543e+06	Class1	22.2675,0	0	2.01284e+06	Class1	22.2658,0	0	1.88657e+06	Class2	22.2683,0	0	3.03649e+06	Class2	22.2692,0	0	2.16958e+06	Class2	22.2667,0	0	2.41088e+06	Class2	22.2625,0	0	663627	Class2	22.265,0	0	2.25084e+06
cis-gondoic acid	597	468.452	22.3077,0	31	175	Class1	22.3083,0	453	162553	Class1	22.3067,0	467	178325	Class1	22.3075,0	461	206846	Class1	22.3067,0	466	200994	Class1	22.3075,0	474	288613	Class1	22.3083,0	398	232530	Class2	22.3083,0	430	233478	Class2	22.3092,0	433	232673	Class2	22.3075,0	346	199236			0		Class2	22.3083,0	562	206508
6-phosphogluconic acid	598	198	22.3436,0	8	239			0		Class1	22.345,0	184	3773.71			0				0		Class1	22.3442,0	107	6567.27	Class1	22.3417,0	100	5740.86			0				0				0				0				0
Analyte 729	601	329.5	22.3799,0	31	91	Class1	22.3792,0	0	112596	Class1	22.3808,0	0	109097	Class1	22.38,0	0	132063	Class1	22.3783,0	0	141446	Class1	22.3817,0	0	164734	Class1	22.38,0	0	148248	Class2	22.3792,0	0	171534	Class2	22.3817,0	0	186509	Class2	22.38,0	0	335269			0		Class2	22.38,0	0	132248
unknown	603	288	22.4362,0	32	175	Class1	22.4358,0	260	112737	Class1	22.4358,0	0	124839	Class1	22.4358,0	290	149076	Class1	22.4358,0	292	142269	Class1	22.4375,0	327	196573	Class1	22.4358,0	145	167328	Class2	22.435,0	288	153415	Class2	22.44,0	342	162984	Class2	22.435,0	0	137445	Class2	22.4333,0	258	33038.1	Class2	22.4358,0	294	158331
1-Hydroxyanthraquinone 2	604	431.167	22.4533,0	19	221	Class1	22.4525,0	457	31762.6	Class1	22.4508,0	452	30432.9	Class1	22.4525,0	349	48043.8	Class1	22.4517,0	449	50734	Class1	22.455,0	449	91519	Class1	22.4517,0	465	125750			0		Class2	22.4558,0	0	9848.15			0				0				0
Arachidic acid	605	748.387	22.4662,0	31	117	Class1	22.4667,0	749	172277	Class1	22.4658,0	767	197931	Class1	22.465,0	798	222894	Class1	22.4658,0	771	222153	Class1	22.4675,0	725	262623	Class1	22.4667,0	720	227713	Class2	22.4625,0	634	151967	Class2	22.4692,0	568	163706	Class2	22.4658,0	718	217690	Class2	22.4633,0	667	115100	Class2	22.4633,0	753	248879
unknown	607	238.35	22.5284,0	23	131	Class1	22.5308,0	309	423134			0		Class1	22.53,0	39	92185.7	Class1	22.5283,0	0	172710	Class1	22.545,0	247	481496	Class1	22.5367,0	79	624027	Class2	22.4425,0	201	686837	Class2	22.5458,0	255	444558	Class2	22.5417,0	279	562575	Class2	22.5317,0	0	607755	Class2	22.5325,0	375	715884
Analyte 738	609	168.75	22.5585,0	27	140	Class1	22.5592,0	162	60967.1	Class1	22.5583,0	268	67776.1	Class1	22.5633,0	0	83037	Class1	22.5567,0	120	72546	Class1	22.565,0	0	121859	Class1	22.5567,0	0	98593.1	Class2	22.5575,0	120	84660.4	Class2	22.5608,0	191	272092			0		Class2	22.56,0	0	77037.6	Class2	22.555,0	135	82044
Analyte 739	610	246.588	22.5731,0	31	154	Class1	22.5733,0	245	336515	Class1	22.5733,0	246	432248	Class1	22.5733,0	272	534904	Class1	22.5733,0	207	488274	Class1	22.5758,0	0	684276	Class1	22.5742,0	215	610432	Class2	22.5725,0	0	414650	Class2	22.5792,0	0	1.36178e+06	Class2	22.5717,0	225	644328	Class2	22.5692,0	0	376545	Class2	22.5725,0	260	485894
Analyte 740	611	229.381	22.5864,0	32	182	Class1	22.5875,0	0	635213	Class1	22.5858,0	192	834597	Class1	22.5858,0	229	1.02961e+06	Class1	22.5858,0	235	929035	Class1	22.5892,0	197	1.27762e+06	Class1	22.5867,0	272	1.16826e+06	Class2	22.5858,0	250	819665	Class2	22.5933,0	147	2.24929e+06	Class2	22.585,0	250	1.14308e+06	Class2	22.5817,0	0	734818	Class2	22.5858,0	216	944421
uridine 1	612	246.458	22.5966,0	32	168	Class1	22.5967,0	0	5.18932e+06	Class1	22.5958,0	254	6.74078e+06	Class1	22.5967,0	0	8.27426e+06	Class1	22.5967,0	248	7.5322e+06	Class1	22.5983,0	246	1.01311e+07	Class1	22.5967,0	239	9.29081e+06	Class2	22.5942,0	270	4.95215e+06	Class2	22.6033,0	0	1.77345e+07	Class2	22.5958,0	216	7.55755e+06	Class2	22.5917,0	254	4.45868e+06	Class2	22.5958,0	0	8.42959e+06
unknown	613	271.2	22.6098,0	32	157	Class1	22.6108,0	0	1.92751e+06	Class1	22.61,0	0	2.44759e+06	Class1	22.6108,0	0	2.9341e+06	Class1	22.6092,0	0	2.73013e+06	Class1	22.6125,0	0	3.48316e+06	Class1	22.6108,0	0	3.21902e+06	Class2	22.6083,0	0	1.97227e+06	Class2	22.6183,0	0	5.53264e+06	Class2	22.6058,0	0	2.77178e+06	Class2	22.6067,0	0	1.34423e+06	Class2	22.61,0	0	3.7319e+06
unknown	614	242.952	22.6217,0	28	174			0		Class1	22.6242,0	0	45317.5	Class1	22.6083,0	0	48720.2	Class1	22.6242,0	0	49557	Class1	22.625,0	191	96845.2	Class1	22.6258,0	265	94163.2	Class2	22.615,0	240	77129.4	Class2	22.6258,0	0	77578.7	Class2	22.6242,0	221	66588.2	Class2	22.6233,0	187	62604.7	Class2	22.6242,0	279	100085
Analyte 744	615	231.4	22.6419,0	32	210	Class1	22.6442,0	316	1.00292e+06	Class1	22.6442,0	256	1.37656e+06	Class1	22.6433,0	261	1.69179e+06	Class1	22.6408,0	248	1.51863e+06	Class1	22.6442,0	284	2.04724e+06	Class1	22.6392,0	252	1.88681e+06	Class2	22.64,0	266	1.17032e+06	Class2	22.6492,0	230	3.31224e+06	Class2	22.6383,0	289	1.62903e+06	Class2	22.64,0	222	1.05128e+06	Class2	22.6375,0	0	1.65244e+06
Analyte 745	616	175.81	22.6587,0	31	224	Class1	22.66,0	217	76620.9	Class1	22.6583,0	155	116635	Class1	22.6575,0	191	147820	Class1	22.6558,0	135	130459	Class1	22.6592,0	0	184176	Class1	22.6583,0	0	168379	Class2	22.6583,0	188	123209	Class2	22.6617,0	0	292143	Class2	22.6575,0	192	150288	Class2	22.6583,0	0	134907	Class2	22.6567,0	0	171340
Analyte 749	618	0	22.6915,0	32	205	Class1	22.6908,0	0	83140.7	Class1	22.6917,0	0	102108	Class1	22.69,0	0	125224	Class1	22.6908,0	0	110869	Class1	22.6933,0	0	172839	Class1	22.6917,0	0	133053	Class2	22.6925,0	0	113766	Class2	22.6917,0	0	88666.8	Class2	22.6908,0	0	154982	Class2	22.6875,0	0	95668.6	Class2	22.6908,0	0	212231
cytidine-monophosphate degr prod	619	541.933	22.6997,0	32	217	Class1	22.6983,0	531	122978	Class1	22.7033,0	681	191114	Class1	22.6992,0	727	230997	Class1	22.7008,0	698	254483	Class1	22.6958,0	634	207319	Class1	22.6983,0	414	191025	Class2	22.7033,0	711	656301	Class2	22.7042,0	687	273734	Class2	22.7017,0	632	287465	Class2	22.695,0	802	884996	Class2	22.6958,0	769	1.0098e+06
Analyte 752	621	78.5	22.7374,0	23	238			0		Class1	22.7375,0	0	22152.7	Class1	22.7375,0	0	29651.7			0		Class1	22.7367,0	0	46080.8	Class1	22.7358,0	0	28618.2	Class2	22.7375,0	0	34785.9	Class2	22.74,0	0	49433.1	Class2	22.7342,0	0	28760.3			0		Class2	22.735,0	0	26766.3
unknown	622	240.333	22.7668,0	21	87	Class1	22.7658,0	403	118109	Class1	22.7633,0	351	163459	Class1	22.7625,0	0	200865	Class1	22.7625,0	0	183068	Class1	22.7633,0	0	237471	Class1	22.7633,0	94	216597	Class2	22.765,0	0	209645	Class2	22.8092,0	0	129303	Class2	22.7642,0	215	234966	Class2	22.76,0	233	143678			0
Abietic Acid 1	623	548.812	22.7741,0	32	92	Class1	22.775,0	492	138231	Class1	22.7733,0	481	172160	Class1	22.7725,0	571	203105	Class1	22.7725,0	532	203417	Class1	22.7742,0	504	256758	Class1	22.7725,0	508	234652	Class2	22.7733,0	567	432854	Class2	22.7758,0	520	289493	Class2	22.7725,0	548	293573	Class2	22.7708,0	481	28958.4	Class2	22.7717,0	518	385001
Analyte 755	624	392.5	22.8237,0	22	212	Class1	22.78,0	0	592.146	Class1	22.7767,0	466	256.103			0		Class1	22.6942,0	295	887.742	Class1	22.7,0	278	0.234	Class1	22.7775,0	421	0	Class2	22.6975,0	439	236.605	Class2	22.8792,0	0	96790.5			0				0				0
biotin	628	286.833	22.8556,0	32	226	Class1	22.8575,0	0	422363	Class1	22.855,0	0	595450	Class1	22.8542,0	0	716021	Class1	22.8542,0	328	614251	Class1	22.8558,0	0	835439	Class1	22.855,0	287	763316	Class2	22.8558,0	0	291218	Class2	22.8575,0	0	1.34064e+06	Class2	22.8558,0	0	1.03497e+06	Class2	22.855,0	282	460220	Class2	22.855,0	0	686285
Analyte 762	629	0	22.8661,0	32	215	Class1	22.8667,0	0	210281	Class1	22.865,0	0	288817	Class1	22.8658,0	0	347371	Class1	22.865,0	0	311174	Class1	22.8675,0	0	396695	Class1	22.8667,0	0	357530	Class2	22.8658,0	0	220756	Class2	22.8675,0	0	542453	Class2	22.8667,0	0	491864	Class2	22.8658,0	0	182428	Class2	22.865,0	0	437765
Analyte 764	631	203.615	22.8975,0	29	240	Class1	22.8992,0	0	39369.2	Class1	22.8958,0	135	56265.9	Class1	22.8975,0	74	65435.8	Class1	22.8983,0	0	57000.8	Class1	22.9,0	119	75626.8	Class1	22.8942,0	0	69715.9			0		Class2	22.9017,0	249	125334	Class2	22.8992,0	132	114317	Class2	22.8983,0	279	56701.4	Class2	22.8942,0	0	55272.7
unknown	632	166.6	22.9195,0	11	254	Class1	22.92,0	284	28270.9	Class1	22.9192,0	110	41059.8	Class1	22.92,0	0	48010	Class1	22.9208,0	0	41330.8	Class1	22.9108,0	30	53443.5	Class1	22.9208,0	0	47598.9			0		Class2	22.9225,0	0	82600.7	Class2	22.9208,0	0	74740.6			0				0
salicin	633	268.385	22.9331,0	31	187	Class1	22.9308,0	311	36409.3	Class1	22.9325,0	0	49006.5	Class1	22.9317,0	363	58217.9	Class1	22.9333,0	223	49991.3	Class1	22.9325,0	245	62437.3	Class1	22.9325,0	0	59378	Class2	22.935,0	171	43456.4	Class2	22.9292,0	242	80037.9	Class2	22.9333,0	282	92691.1	Class2	22.935,0	216	38948.2	Class2	22.9333,0	232	63433.7
Analyte 771	637	263.625	22.993,0	31	173	Class1	22.9942,0	0	78187.9	Class1	22.9925,0	281	111996	Class1	22.9925,0	0	135255	Class1	22.9925,0	0	108374	Class1	22.9942,0	232	152628	Class1	22.9933,0	0	136402	Class2	22.995,0	0	62807.7	Class2	22.9958,0	298	229954	Class2	22.9925,0	0	217524	Class2	22.9925,0	262	105942	Class2	22.9908,0	343	119902
Analyte 772	638	208.625	23.0035,0	30	73	Class1	23.005,0	290	318964	Class1	23.0025,0	0	467659	Class1	23.0033,0	0	519465	Class1	23.0025,0	0	477832	Class1	23.0125,0	0	361212	Class1	23.0017,0	111	638186	Class2	23.0067,0	0	198096	Class2	23.0042,0	0	906527	Class2	23.0017,0	0	698179	Class2	23.0017,0	0	403745	Class2	23,0	0	595110
Analyte 774	639	435	23.0768,0	30	55	Class1	23.08,0	0	141782	Class1	23.0767,0	0	196138	Class1	23.0758,0	0	235467	Class1	23.0767,0	0	217209	Class1	23.0758,0	0	298742	Class1	23.0758,0	0	276038	Class2	23.0767,0	0	46733.2	Class2	23.0817,0	0	116421	Class2	23.0767,0	0	151143	Class2	23.0758,0	0	125112	Class2	23.0742,0	0	89668.4
Analyte 775	640	362.5	23.0969,0	22	159	Class1	23.095,0	311	10915.1	Class1	23.0983,0	0	14334.6	Class1	23.0942,0	0	18106.2	Class1	23.0975,0	0	16854.5	Class1	23.0992,0	0	22178.9			0		Class2	23.0933,0	0	13154.5	Class2	23.1017,0	0	27051.5	Class2	23.0958,0	0	33499.9			0		Class2	23.0967,0	0	15884.6
Analyte 776	641	323.6	23.1451,0	15	117	Class1	23.1467,0	0	15760.4	Class1	23.1517,0	0	19908.8	Class1	23.1517,0	278	28268.6	Class1	23.15,0	0	26981.3			0				0		Class2	23.1425,0	0	28002	Class2	23.145,0	0	18563.9	Class2	23.145,0	0	91054.2			0		Class2	23.1425,0	0	312918
Analyte 777	642	0	23.1723,0	32	82	Class1	23.1758,0	0	167971	Class1	23.1708,0	0	242512	Class1	23.1717,0	0	300471	Class1	23.1717,0	0	282473	Class1	23.1725,0	0	338671	Class1	23.1725,0	0	320299	Class2	23.1725,0	0	287878	Class2	23.175,0	0	575244	Class2	23.1708,0	0	262068	Class2	23.1692,0	0	252973	Class2	23.1717,0	0	249355
Analyte 778	643	282.5	23.1808,0	24	36			0		Class1	23.1825,0	0	97428			0		Class1	23.1808,0	353	107796	Class1	23.18,0	0	123061	Class1	23.1792,0	0	134276	Class2	23.1833,0	0	99049.9	Class2	23.1825,0	191	175938	Class2	23.1817,0	0	83494.9	Class2	23.1792,0	0	78386.4	Class2	23.1783,0	0	77297.8
Analyte 779	644	358	23.2722,0	32	82	Class1	23.185,0	0	168627	Class1	23.275,0	0	287070	Class1	23.2742,0	0	565521	Class1	23.2742,0	0	562557	Class1	23.2758,0	0	640156	Class1	23.2733,0	0	611279	Class2	23.2775,0	0	229212	Class2	23.2775,0	0	633979	Class2	23.2733,0	0	192796	Class2	23.2733,0	0	197052	Class2	23.2742,0	0	260623
2-Monopalmitin	646	507.5	23.256,0	31	259	Class1	23.2583,0	479	114877	Class1	23.255,0	449	153967	Class1	23.2575,0	480	177975	Class1	23.2558,0	0	171077	Class1	23.2575,0	449	203925	Class1	23.2575,0	0	198642	Class2	23.2567,0	0	248675	Class2	23.2567,0	0	165870	Class2	23.255,0	541	236184	Class2	23.2525,0	551	445744	Class2	23.2533,0	489	256493
Analyte 782	647	387.143	23.3697,0	28	132	Class1	23.3675,0	0	77443.6	Class1	23.3692,0	0	88736.3	Class1	23.3683,0	0	97700.2	Class1	23.3675,0	0	101890	Class1	23.3708,0	397	96961.7	Class1	23.3683,0	0	109622	Class2	23.3742,0	0	79162	Class2	23.3725,0	0	95936.9	Class2	23.3733,0	0	88671.9			0		Class2	23.3658,0	0	63692.4
arbutin	648	321.034	23.3773,0	32	259	Class1	23.3792,0	379	99878.5	Class1	23.3767,0	324	129126	Class1	23.3758,0	373	155568	Class1	23.3767,0	318	138732	Class1	23.3775,0	338	187689	Class1	23.3775,0	343	184736	Class2	23.3775,0	274	98476	Class2	23.3817,0	300	197445	Class2	23.3775,0	384	257155	Class2	23.3717,0	0	165487	Class2	23.375,0	372	305844
unknown	649	375.318	23.4283,0	24	129	Class1	23.4317,0	0	123327	Class1	23.4225,0	351	162683	Class1	23.4308,0	387	193684	Class1	23.43,0	397	184065	Class1	23.4317,0	420	224850	Class1	23.43,0	408	218633	Class2	23.4317,0	391	139392			0		Class2	23.4308,0	388	306326			0		Class2	23.4283,0	416	243395
unknown	650	567.226	23.4382,0	32	80	Class1	23.4392,0	590	159594	Class1	23.4392,0	587	196399	Class1	23.4392,0	607	231813	Class1	23.4383,0	554	243906	Class1	23.4408,0	583	282566	Class1	23.4383,0	603	269398	Class2	23.4392,0	550	196221	Class2	23.4425,0	543	316696	Class2	23.4383,0	602	371018	Class2	23.4358,0	465	44493.7	Class2	23.4367,0	595	232431
Analyte 786	651	338	23.4477,0	17	355	Class1	23.4467,0	439	14599.6	Class1	23.445,0	0	17320.1	Class1	23.4483,0	0	25812.8	Class1	23.4442,0	0	25831.8	Class1	23.45,0	0	45842.8	Class1	23.4467,0	0	67127.5			0				0				0				0		Class2	23.4475,0	0	2661.32
inosine	652	821.807	23.5148,0	31	230	Class1	23.5117,0	899	794557	Class1	23.5142,0	871	837313	Class1	23.5142,0	852	992213	Class1	23.5133,0	903	1.02325e+06	Class1	23.5117,0	806	1.46598e+06	Class1	23.5092,0	914	1.48013e+06	Class2	23.5117,0	939	2.22439e+06	Class2	23.5167,0	864	967774	Class2	23.5125,0	748	1.21593e+06	Class2	23.5125,0	943	5.05707e+06	Class2	23.5125,0	946	4.08379e+06
unknown	653	634.677	23.5253,0	31	91	Class1	23.525,0	652	3.46433e+06	Class1	23.5242,0	660	4.14889e+06	Class1	23.5242,0	631	4.6123e+06	Class1	23.5233,0	649	4.79484e+06	Class1	23.5267,0	568	5.20083e+06	Class1	23.525,0	652	4.90313e+06	Class2	23.525,0	666	4.21702e+06	Class2	23.5292,0	661	7.44397e+06	Class2	23.5258,0	541	6.28215e+06			0		Class2	23.5225,0	655	4.85655e+06
1-Monopalmitin	655	724.062	23.5435,0	32	371	Class1	23.5417,0	852	125079	Class1	23.5417,0	811	171270	Class1	23.5442,0	583	176075	Class1	23.5425,0	859	165979	Class1	23.5442,0	800	212177	Class1	23.545,0	703	178965	Class2	23.5442,0	841	143491	Class2	23.545,0	749	192012	Class2	23.5425,0	632	222810	Class2	23.5433,0	775	142488	Class2	23.5433,0	793	230456
Analyte 792	656	168	23.5847,0	31	317	Class1	23.5825,0	203	24449.2	Class1	23.5858,0	235	34139.4	Class1	23.5842,0	0	33663.2	Class1	23.5833,0	197	30714.1	Class1	23.5858,0	0	39118.8	Class1	23.5858,0	0	35259.1	Class2	23.5858,0	0	25737.3	Class2	23.585,0	0	36176.5	Class2	23.5858,0	0	58002.8	Class2	23.5842,0	136	61920.2	Class2	23.585,0	142	60500.1
Analyte 793	657	177.562	23.5974,0	24	285	Class1	23.5942,0	160	39885.1	Class1	23.5942,0	166	50938.5	Class1	23.5983,0	0	59429.2	Class1	23.5958,0	0	54575.4	Class1	23.5983,0	207	72790.3	Class1	23.5992,0	0	66552.6			0		Class2	23.6017,0	0	31202.4	Class2	23.5983,0	207	34808.1			0		Class2	23.5975,0	238	37422.1
androsterone 1	659	654.719	23.6523,0	32	108	Class1	23.6533,0	676	104892	Class1	23.6508,0	645	185056	Class1	23.65,0	647	147088	Class1	23.6508,0	664	140629	Class1	23.6525,0	678	166905	Class1	23.6525,0	657	158992	Class2	23.655,0	673	134740	Class2	23.655,0	641	338582	Class2	23.6508,0	628	213150	Class2	23.6492,0	606	45041.8	Class2	23.6508,0	680	241591
kyotorphin 3	661	266.033	23.7026,0	31	179	Class1	23.7025,0	230	52206.1	Class1	23.7025,0	240	64405	Class1	23.7017,0	294	70123.6	Class1	23.705,0	234	62661.9			0		Class1	23.7017,0	326	56187.4	Class2	23.7042,0	244	82817.6	Class2	23.7042,0	306	84026.6	Class2	23.7017,0	313	100822	Class2	23.7033,0	0	30407.4	Class2	23.7008,0	296	91298.1
Analyte 799	662	470	23.7952,0	32	103	Class1	23.7942,0	0	68210.7	Class1	23.7917,0	0	90588.9	Class1	23.7942,0	0	117109	Class1	23.7942,0	0	90206.4	Class1	23.7958,0	0	134717	Class1	23.7942,0	0	117778	Class2	23.79,0	0	45527.4	Class2	23.7942,0	0	107023	Class2	23.7925,0	0	166109	Class2	23.8567,0	0	21053.4	Class2	23.7917,0	0	88932.7
Analyte 800	663	0	23.8061,0	3	361	Class1	23.805,0	0	7978.69			0				0				0		Class1	23.8067,0	0	13251.8	Class1	23.8067,0	0	14556.8			0				0				0				0				0
unknown	664	219	23.8554,0	8	72	Class1	23.8592,0	0	216279	Class1	23.8608,0	0	236674	Class1	23.8517,0	0	111279	Class1	23.8608,0	214	335503			0				0				0				0				0				0		Class2	23.8567,0	0	393064
Alizarin	665	316.333	23.9033,0	29	175			0		Class1	23.9025,0	0	33410.1	Class1	23.9008,0	307	41164.6	Class1	23.9033,0	0	32929.8	Class1	23.9033,0	318	45949.2	Class1	23.9017,0	0	38597	Class2	23.9017,0	0	38889.9	Class2	23.905,0	0	30463.4	Class2	23.9042,0	0	29053.4	Class2	23.9017,0	0	8379.17			0
Analyte 803	666	341.125	23.9118,0	14	230	Class1	23.9158,0	0	9214.96	Class1	23.9125,0	0	10986.3	Class1	23.9083,0	371	17572.2	Class1	23.9075,0	475	10221.3	Class1	23.9133,0	0	15057.5	Class1	23.915,0	365	11816.3			0				0				0		Class2	23.915,0	0	15344.2			0
Analyte 804	667	274.231	23.9287,0	25	154	Class1	23.9325,0	304	25621.7	Class1	23.9292,0	0	37821.1	Class1	23.9275,0	0	48898.1	Class1	23.9258,0	0	41554.7	Class1	23.9283,0	304	50655.7	Class1	23.9292,0	243	46704.6	Class2	23.9308,0	269	31487.9	Class2	23.9317,0	117	95672.5			0		Class2	23.9267,0	0	26545.9			0
sucrose	670	317.571	24.05,0	24	175	Class1	24.0483,0	0	29181.8	Class1	24.05,0	255	33831.2	Class1	24.05,0	0	35887.7	Class1	24.0475,0	378	35067.3	Class1	24.0475,0	0	46634.9			0		Class2	24.0508,0	0	39165.7	Class2	24.05,0	0	42476.9	Class2	24.0492,0	0	37832.9	Class2	24.05,0	422	14962.5			0
adenosine	671	709.094	24.0672,0	32	230	Class1	24.0658,0	828	94978.1	Class1	24.0675,0	825	115877	Class1	24.0667,0	826	131755	Class1	24.0667,0	777	127562	Class1	24.0692,0	616	174876	Class1	24.0658,0	716	162659	Class2	24.0683,0	853	312953	Class2	24.07,0	867	217348	Class2	24.0683,0	824	201591	Class2	24.0683,0	815	492917	Class2	24.0658,0	829	163139
unknown	672	426.1	24.0741,0	20	132	Class1	24.0742,0	427	30603.3			0		Class1	24.0717,0	425	31944.1	Class1	24.0742,0	475	35416.2	Class1	24.0742,0	384	39664.2	Class1	24.0708,0	398	38003.9	Class2	24.0767,0	509	36315			0		Class2	24.0725,0	395	43456			0				0
Analyte 812	673	201.154	24.1098,0	32	71	Class1	24.11,0	0	173170	Class1	24.1083,0	102	207039	Class1	24.1083,0	504	234695	Class1	24.1092,0	0	244517	Class1	24.1117,0	246	267426	Class1	24.1067,0	0	233850	Class2	24.1108,0	0	402347	Class2	24.1125,0	0	260058	Class2	24.1108,0	0	323695	Class2	24.1108,0	175	117901	Class2	24.1092,0	0	328035
Analyte 815	675	305.231	24.2655,0	22	116	Class1	24.2733,0	368	27059.6	Class1	24.2667,0	0	37053	Class1	24.2675,0	356	53907.8	Class1	24.265,0	0	38940.8	Class1	24.2692,0	241	52729.1			0		Class2	24.2675,0	0	47273.2	Class2	24.2675,0	447	47592.4	Class2	24.2658,0	334	46948.3			0		Class2	24.265,0	253	49762.1
Analyte 816	676	365	24.2876,0	32	205	Class1	24.2825,0	0	19440.5	Class1	24.2833,0	0	26766.7	Class1	24.2867,0	0	28559.8	Class1	24.2858,0	0	23417.3	Class1	24.29,0	0	35133.2	Class1	24.2883,0	0	29914.4	Class2	24.2867,0	0	19535.5	Class2	24.29,0	0	26872.1	Class2	24.2933,0	0	28731.2	Class2	24.2867,0	0	13629.9	Class2	24.2858,0	0	25669.6
xanthosine	677	255.25	24.2985,0	21	182	Class1	24.2983,0	327	25799.1	Class1	24.2942,0	0	39432.6	Class1	24.2983,0	265	46190.4	Class1	24.2958,0	243	43179.1	Class1	24.2983,0	138	53981.3	Class1	24.3033,0	0	57586.2	Class2	24.2967,0	0	32509.2	Class2	24.3017,0	382	87837.6			0		Class2	24.295,0	329	28374.6			0
Analyte 818	678	279	24.3273,0	32	196	Class1	24.33,0	0	469305	Class1	24.3275,0	0	698609	Class1	24.3267,0	0	866244	Class1	24.3267,0	0	760588	Class1	24.3258,0	0	1.07468e+06	Class1	24.3267,0	0	1.00411e+06	Class2	24.3275,0	0	452378	Class2	24.33,0	0	1.48653e+06	Class2	24.3258,0	0	638292	Class2	24.3267,0	0	394481	Class2	24.325,0	0	1.00799e+06
Analyte 819	679	270.933	24.3394,0	32	69	Class1	24.3425,0	0	889168	Class1	24.3383,0	248	1.14288e+06	Class1	24.34,0	0	1.48021e+06	Class1	24.3392,0	294	1.36895e+06	Class1	24.3383,0	0	1.65724e+06	Class1	24.3383,0	0	1.55681e+06	Class2	24.3392,0	355	874558	Class2	24.3417,0	0	2.37516e+06	Class2	24.3392,0	0	1.19912e+06	Class2	24.3383,0	0	773007	Class2	24.3383,0	0	1.72805e+06
prostaglandin A2 1	680	210.765	24.3514,0	30	224	Class1	24.355,0	0	59900.2	Class1	24.35,0	288	86482.8	Class1	24.3517,0	0	112622			0		Class1	24.35,0	94	130645	Class1	24.3492,0	244	131333	Class2	24.3517,0	0	66508.1	Class2	24.3525,0	422	185552	Class2	24.3508,0	0	86678	Class2	24.3492,0	326	56703.4	Class2	24.35,0	0	132519
Androstanediol	681	299.538	24.3643,0	32	97	Class1	24.3667,0	234	163859	Class1	24.3658,0	173	189596	Class1	24.3633,0	0	263050	Class1	24.3617,0	0	244883	Class1	24.365,0	213	319950	Class1	24.3642,0	352	275127	Class2	24.3683,0	294	190461	Class2	24.3675,0	251	465817	Class2	24.3608,0	0	204353	Class2	24.3642,0	277	141617	Class2	24.3625,0	0	333143
Analyte 823	682	339.24	24.5523,0	29	204	Class1	24.5583,0	386	4118.42	Class1	24.5533,0	333	3058.49	Class1	24.5542,0	0	4744.79	Class1	24.5508,0	0	3068.93	Class1	24.5575,0	478	12749.3	Class1	24.5533,0	355	7074.99			0				0		Class2	24.5458,0	334	15304.6	Class2	24.5458,0	283	12899.9	Class2	24.5517,0	295	8150.97
dihydrotestosterone	683	269.625	24.5707,0	32	254	Class1	24.5683,0	154	28662.6	Class1	24.5692,0	296	40088.2	Class1	24.5708,0	290	49897.4	Class1	24.5708,0	195	39352.7	Class1	24.57,0	132	58563	Class1	24.57,0	213	52344	Class2	24.5717,0	209	18376.2	Class2	24.5733,0	193	75457.4	Class2	24.5692,0	279	59577.1	Class2	24.57,0	339	31189.1	Class2	24.57,0	188	51674.4
7,8-Dimethylalloxazine	684	262.103	24.5927,0	29	215	Class1	24.5917,0	170	16517.2	Class1	24.5892,0	305	21493.4	Class1	24.595,0	156	24877.9	Class1	24.5883,0	391	21562.3	Class1	24.5925,0	351	30714	Class1	24.5917,0	145	30391.6			0		Class2	24.5933,0	220	40626.7	Class2	24.5917,0	154	30117.6	Class2	24.5908,0	221	17447.3	Class2	24.5908,0	190	28558.7
unknown	685	247.704	24.6579,0	27	240	Class1	24.66,0	42	20416.8	Class1	24.6667,0	244	29647.3	Class1	24.655,0	268	35127.7	Class1	24.6608,0	286	30403.5	Class1	24.66,0	212	36166.9	Class1	24.6708,0	222	34349.6	Class2	24.6583,0	202	28130.8	Class2	24.6583,0	397	80262.6	Class2	24.6558,0	368	35168.1			0		Class2	24.6542,0	157	35248
cellobiose 2	687	640.1	24.8031,0	30	204	Class1	24.785,0	525	25475.2	Class1	24.79,0	754	31298.1	Class1	24.7933,0	496	33562.4	Class1	24.7942,0	734	25587.7	Class1	24.7917,0	706	42939.3	Class1	24.79,0	580	40469.3	Class2	24.7917,0	786	87360.4	Class2	24.7967,0	591	57445.1	Class2	24.7917,0	822	42959.6			0		Class2	24.79,0	810	168009
2-Monoolein	689	492.438	24.9673,0	32	129	Class1	24.9625,0	400	16229.7	Class1	24.9625,0	381	28664.6	Class1	24.965,0	539	36204	Class1	24.9658,0	409	24131.8	Class1	24.9675,0	526	45492.5	Class1	24.9675,0	650	34737.9	Class2	24.9608,0	283	34347.6	Class2	24.975,0	576	39343	Class2	24.9658,0	351	65911.4	Class2	24.9692,0	529	27393.3	Class2	24.9642,0	439	57373.7
estrone 2	693	308.308	25.1264,0	13	221			0		Class1	25.1233,0	242	19926.6	Class1	25.1258,0	355	22561.6			0		Class1	25.1267,0	147	30612.1	Class1	25.1242,0	306	35620.6			0				0				0		Class2	25.1242,0	101	10325.7	Class2	25.1225,0	220	13623.7
Monoolein	694	690.219	25.1449,0	32	129	Class1	25.1425,0	518	93885.9	Class1	25.1425,0	686	83081.2	Class1	25.1475,0	746	102554	Class1	25.1392,0	734	256139	Class1	25.1433,0	808	292630	Class1	25.1492,0	645	161691	Class2	25.145,0	504	72935.9	Class2	25.1475,0	745	88442.1	Class2	25.1458,0	697	113705	Class2	25.1483,0	710	54228	Class2	25.1433,0	828	151041
Cortexolone 1	695	306.267	25.1818,0	21	82	Class1	25.1825,0	0	10558.5	Class1	25.1817,0	208	39768.8	Class1	25.1842,0	275	30551.1	Class1	25.1792,0	432	27699.9	Class1	25.1842,0	371	60704	Class1	25.1808,0	0	54270	Class2	25.1783,0	266	29570.4	Class2	25.185,0	464	67597.3	Class2	25.1775,0	347	14601.6	Class2	25.1808,0	0	23322.6	Class2	25.1808,0	386	39768.5
unknown	696	250.905	25.2591,0	21	186	Class1	25.2642,0	241	205058	Class1	25.2575,0	168	241189	Class1	25.2575,0	333	245732	Class1	25.2525,0	223	321366	Class1	25.2592,0	348	192151	Class1	25.2508,0	241	207313			0		Class2	25.2667,0	432	487511			0				0		Class2	25.2733,0	344	328378
guanosine	697	539.5	25.2928,0	10	324	Class1	25.2917,0	278	10723.8			0				0				0		Class1	25.2925,0	699	24425.4	Class1	25.2908,0	641	26234.1	Class2	25.2908,0	741	32709.3	Class2	25.3042,0	432	7830.93			0		Class2	25.2925,0	650	65897.3	Class2	25.2925,0	687	48151.5
Monostearin	698	736.193	25.3562,0	32	399	Class1	25.3583,0	765	23488.3	Class1	25.3558,0	770	28718.3	Class1	25.3567,0	842	32794.1	Class1	25.3567,0	773	26536	Class1	25.3567,0	705	41804	Class1	25.3608,0	616	32606.8	Class2	25.3567,0	741	32013.6	Class2	25.3617,0	809	40520.6	Class2	25.3558,0	707	54980.8	Class2	25.3592,0	840	33094.9	Class2	25.3558,0	772	49161.2
Analyte 844	699	231.579	25.465,0	24	201	Class1	25.4483,0	249	11962.5	Class1	25.4592,0	223	16885.1	Class1	25.4658,0	0	18889	Class1	25.4533,0	207	20007	Class1	25.4533,0	255	23355.4	Class1	25.4592,0	195	22342.3	Class2	25.4517,0	297	25502.2			0		Class2	25.4533,0	0	20822.5			0		Class2	25.4458,0	213	14752.2
Gentiobiose 2	701	482.65	25.7108,0	32	73	Class1	25.7075,0	0	296115	Class1	25.7058,0	638	248449	Class1	25.7058,0	647	308386	Class1	25.71,0	0	319335	Class1	25.7117,0	0	472485	Class1	25.7133,0	0	470357	Class2	25.7083,0	506	466444	Class2	25.7033,0	232	473212	Class2	25.7125,0	0	451559	Class2	25.71,0	462	67047.2	Class2	25.7142,0	0	542207
Analyte 847	702	193	25.7691,0	8	173			0				0		Class1	25.77,0	230	18105.5			0		Class1	25.7717,0	146	26529.4	Class1	25.7708,0	0	23634.7	Class2	25.7675,0	31	12446.1			0				0				0				0
Analyte 848	703	249.357	25.8267,0	21	236	Class1	25.8233,0	264	9434.13	Class1	25.825,0	0	10034.9			0		Class1	25.8283,0	0	9073.83	Class1	25.825,0	230	18416.4	Class1	25.8225,0	0	14173.8	Class2	25.8242,0	250	21035.4	Class2	25.8333,0	0	18557.7			0		Class2	25.8242,0	337	30309.2	Class2	25.8233,0	312	13485.2
Lignoceric acid	705	431.5	25.8869,0	26	129	Class1	25.8933,0	296	50380.3	Class1	25.8867,0	458	81817.6	Class1	25.885,0	427	98924.9	Class1	25.8883,0	306	91938.1	Class1	25.8825,0	557	112841	Class1	25.8875,0	535	108039			0		Class2	25.8833,0	502	45779.3	Class2	25.8833,0	474	85625.1	Class2	25.8842,0	261	9415.28	Class2	25.8792,0	426	52821.5
Palatinose	706	442.231	25.9132,0	26	204	Class1	25.9217,0	400	59257.6	Class1	25.9225,0	434	33224.4	Class1	25.9108,0	414	81011.2	Class1	25.9167,0	632	75058.5	Class1	25.895,0	562	97119.5	Class1	25.9025,0	311	84674.4	Class2	25.9067,0	470	51985.5	Class2	25.91,0	368	41792.6			0				0				0
piceatannol 1	707	345.176	26.1054,0	23	117	Class1	26.1067,0	234	49488.3			0		Class1	26.1033,0	268	76486.4	Class1	26.105,0	0	70893.8			0		Class1	26.0983,0	306	67254.2			0		Class2	26.1208,0	0	63426.4	Class2	26.105,0	0	90307.3	Class2	26.1008,0	333	20562.8	Class2	26.1033,0	334	52409.5
thymidine 5'-monophosphate 1	708	362.304	26.126,0	23	129	Class1	26.13,0	515	93637.9			0				0		Class1	26.1258,0	273	125682	Class1	26.1158,0	271	168335			0		Class2	26.13,0	289	174063	Class2	26.1258,0	245	119280	Class2	26.1242,0	394	145797			0		Class2	26.1275,0	452	54814.4
unknown	709	332.647	26.1453,0	17	169			0				0				0		Class1	26.1542,0	279	16655.8	Class1	26.1408,0	284	253096	Class1	26.1342,0	420	300722			0		Class2	26.1583,0	367	70973.9			0				0		Class2	26.1525,0	420	56094.8
melibiose 2	710	317.214	26.3228,0	23	103	Class1	26.3233,0	0	21728.4	Class1	26.3183,0	305	32220.2	Class1	26.3258,0	363	33271.5			0		Class1	26.3233,0	407	36168.2			0		Class2	26.3192,0	0	30536.2	Class2	26.3267,0	0	26272.6	Class2	26.3225,0	302	37854.3			0		Class2	26.3208,0	0	33874.6
6-hydroxy caproic acid trimer	711	306.76	26.6209,0	29	57	Class1	26.6217,0	328	30298.9	Class1	26.6275,0	318	97624.8	Class1	26.6225,0	290	113947	Class1	26.6142,0	121	43882.1	Class1	26.6233,0	0	163955	Class1	26.615,0	303	84773.8	Class2	26.6083,0	458	264786	Class2	26.62,0	292	30492	Class2	26.6142,0	326	326947			0				0
Analyte 861	712	422.5	26.8261,0	32	129	Class1	26.8292,0	0	38545.8	Class1	26.8242,0	0	60037	Class1	26.8275,0	0	72083.6	Class1	26.8292,0	0	54257	Class1	26.83,0	0	75629.5	Class1	26.8275,0	0	65269.2	Class2	26.8258,0	0	58191.4	Class2	26.8275,0	0	77551.5	Class2	26.8217,0	0	112227	Class2	26.83,0	362	20799	Class2	26.8142,0	0	125311
Galactinol 1	713	596.161	27.0154,0	31	73	Class1	27.0125,0	625	533487	Class1	27.0225,0	479	665577	Class1	27.0183,0	538	643321	Class1	27.015,0	678	673798	Class1	27.0142,0	706	704928	Class1	27.0142,0	663	740285	Class2	27.0167,0	716	432974	Class2	27.0217,0	407	384492	Class2	27.0117,0	484	219067			0		Class2	27.0183,0	559	298303
Analyte 864	714	356.5	27.399,0	12	221	Class1	27.3975,0	305	8470.67			0		Class1	27.405,0	0	18783.9	Class1	27.3975,0	0	15420.2	Class1	27.395,0	0	26752.9	Class1	27.3917,0	408	36724.5			0				0				0				0				0
Adenosine 5-monophosphate	715	315	27.8094,0	21	96	Class1	27.8075,0	573	3558.85			0		Class1	27.8183,0	0	131277	Class1	27.81,0	165	48725.6			0		Class1	27.7967,0	313	107224	Class2	27.8292,0	0	105045	Class2	27.8067,0	262	38531.1			0				0		Class2	27.8017,0	0	30754.7
21-hydroxypregnenolone 4	716	419.714	27.9297,0	29	105			0		Class1	27.9242,0	444	25369.2	Class1	27.9267,0	424	27564.4			0				0		Class1	27.9283,0	393	21568.6	Class2	27.935,0	401	27767.6	Class2	27.9267,0	424	28113	Class2	27.9242,0	398	45633.1	Class2	27.9283,0	483	37830.8	Class2	27.9308,0	439	51404.4
Analyte 867	717	300	27.9806,0	10	229	Class1	27.9783,0	0	75682.7	Class1	27.9817,0	0	136957	Class1	27.9808,0	396	158952	Class1	27.9792,0	191	127486			0				0				0		Class2	27.9833,0	0	90522.7	Class2	27.98,0	0	169527			0		Class2	27.9775,0	226	91764.6
Analyte 869	719	322.2	27.9961,0	31	57	Class1	27.9908,0	0	962841	Class1	27.99,0	321	1.82684e+06	Class1	27.9942,0	0	1.96777e+06	Class1	27.9942,0	0	1.43906e+06	Class1	28.0008,0	0	2.2124e+06	Class1	27.9933,0	0	1.79594e+06	Class2	28.0058,0	0	2.04531e+06	Class2	27.9967,0	0	934966	Class2	27.9908,0	0	2.20482e+06			0		Class2	27.9867,0	0	1.00949e+06
Analyte 870	720	231.333	28.4469,0	30	245	Class1	28.4467,0	225	67553	Class1	28.445,0	0	94593.2	Class1	28.4467,0	0	103886	Class1	28.4475,0	543	100602	Class1	28.4442,0	138	107234	Class1	28.4483,0	351	100221	Class2	28.4483,0	0	67706.3	Class2	28.4533,0	325	49837.7	Class2	28.45,0	231	32809			0		Class2	28.4442,0	202	36627
unknown	722	309.5	28.8494,0	29	129	Class1	28.8717,0	246	216247	Class1	28.855,0	278	357429	Class1	28.8667,0	0	103412	Class1	28.8558,0	301	771555	Class1	28.8458,0	0	850321	Class1	28.8417,0	0	966636	Class2	28.8608,0	321	492373	Class2	28.8617,0	347	522920	Class2	28.8292,0	270	509449			0		Class2	28.8375,0	0	103030
Cholestan-3beta-ol	723	295.933	28.9708,0	31	57	Class1	28.9633,0	309	114900	Class1	28.9775,0	268	191911	Class1	28.9733,0	290	189656	Class1	28.9667,0	342	222990	Class1	28.9725,0	0	212172	Class1	28.9658,0	303	200805	Class2	28.9725,0	201	229178	Class2	28.9767,0	259	124364	Class2	28.97,0	273	224329			0		Class2	28.965,0	337	124848
5-alpha-Cholestan-3-one 1	725	304.667	29.3108,0	13	245			0		Class1	29.3058,0	203	16175.4			0		Class1	29.3083,0	469	18686.8			0		Class1	29.315,0	286	21238.1	Class2	29.3042,0	296	18351.3			0				0				0				0
Analyte 877	726	359.4	29.6361,0	32	57	Class1	29.6192,0	291	148398	Class1	29.6517,0	0	324459	Class1	29.65,0	0	386166	Class1	29.65,0	393	360116	Class1	29.5583,0	0	291658	Class1	29.6433,0	0	403658	Class2	29.6233,0	427	1.13753e+06	Class2	29.6383,0	385	904300	Class2	29.6458,0	0	1.36696e+06	Class2	29.5758,0	313	823208	Class2	29.5717,0	305	389329
Analyte 883	729	215	30.8347,0	30	57	Class1	30.8317,0	0	283794	Class1	30.8342,0	0	185162	Class1	30.8342,0	0	205622	Class1	30.8425,0	0	103768	Class1	30.8317,0	0	451632	Class1	30.8317,0	0	235204	Class2	30.8367,0	0	470699	Class2	30.8367,0	0	438444	Class2	30.8242,0	0	598550			0		Class2	30.8233,0	0	112534
Analyte 884	730	0	30.8981,0	8	159			0				0		Class1	30.9017,0	0	17119.1	Class1	30.8875,0	0	22794.3	Class1	30.9017,0	0	20213.2	Class1	30.9,0	0	16033.2			0				0				0		Class2	30.8942,0	0	32463.4	Class2	30.8917,0	0	7030.25
unknown	731	318.733	31.2311,0	31	57	Class1	31.2367,0	0	401753	Class1	31.2342,0	0	509880	Class1	31.2242,0	372	266714	Class1	31.2467,0	0	555261	Class1	31.2492,0	285	659212	Class1	31.2175,0	0	270401	Class2	31.2258,0	0	237456	Class2	31.2317,0	314	449844	Class2	31.2358,0	0	482053			0		Class2	31.2225,0	0	314634
Analyte 886	732	0	31.2501,0	32	237	Class1	31.2483,0	0	575605	Class1	31.255,0	0	641881	Class1	31.2558,0	0	706691	Class1	31.2542,0	0	672304	Class1	31.2567,0	0	779663	Class1	31.2508,0	0	633771	Class2	31.2533,0	0	1.38414e+06	Class2	31.2442,0	0	498676	Class2	31.2442,0	0	692020	Class2	31.2183,0	0	1.03278e+06	Class2	31.2492,0	0	2.06065e+06
1,2-Didecanoylglycerol	733	386.042	31.409,0	31	98	Class1	31.41,0	362	360640	Class1	31.4067,0	408	488186	Class1	31.4108,0	393	547829	Class1	31.4142,0	345	534782	Class1	31.415,0	382	699831	Class1	31.41,0	374	584049	Class2	31.4108,0	0	627758	Class2	31.405,0	407	507764	Class2	31.4033,0	377	588872			0		Class2	31.4017,0	398	497897
Analyte 888	734	309	31.4241,0	15	82			0				0				0		Class1	31.4167,0	0	551874	Class1	31.4267,0	0	662753	Class1	31.4175,0	0	586120	Class2	31.42,0	0	635164			0		Class2	31.42,0	0	573601			0				0
Analyte 891	736	0	31.6679,0	32	229	Class1	31.6675,0	0	1.50486e+06	Class1	31.6742,0	0	1.82717e+06	Class1	31.6733,0	0	2.27079e+06	Class1	31.675,0	0	2.27268e+06	Class1	31.6825,0	0	2.66257e+06	Class1	31.675,0	0	2.32846e+06	Class2	31.67,0	0	1.87978e+06	Class2	31.6583,0	0	1.60024e+06	Class2	31.6658,0	0	2.51745e+06	Class2	31.61,0	0	16841.5	Class2	31.6583,0	0	1.38039e+06
Analyte 892	737	0	31.8942,0	27	44	Class1	31.9008,0	0	676871	Class1	31.8717,0	0	545721	Class1	31.8475,0	0	385611	Class1	31.8442,0	0	376537	Class1	31.8608,0	0	459156	Class1	31.8475,0	0	449137	Class2	31.8833,0	0	629553	Class2	31.8767,0	0	562254	Class2	31.87,0	0	354771	Class2	31.89,0	0	116801	Class2	31.8417,0	0	367206
Analyte 893	738	0	31.9751,0	32	129	Class1	31.9817,0	0	65053870	Class1	31.9908,0	0	7.28781e+07	Class1	31.9875,0	0	7.49268e+07	Class1	31.9925,0	0	7.48621e+07	Class1	31.995,0	0	8.41587e+07	Class1	31.995,0	0	7.96723e+07	Class2	31.9867,0	0	73590546	Class2	31.9617,0	0	56961644	Class2	31.9575,0	0	5.91245e+07	Class2	31.8742,0	0	1.84561e+07	Class2	31.9642,0	0	6.43233e+07
Analyte 895	740	0	32.5528,0	19	57	Class1	32.5567,0	0	69494.1			0		Class1	32.5533,0	0	119151	Class1	32.53,0	0	58135			0		Class1	32.5525,0	0	114820			0		Class2	32.545,0	0	91830.8	Class2	32.56,0	0	44024.9			0		Class2	32.5625,0	0	77835.3
alpha-Ecdysone 3	741	392.762	32.8456,0	27	345	Class1	32.8367,0	336	25636.8	Class1	32.8458,0	382	35591	Class1	32.8433,0	394	40214.1	Class1	32.8425,0	0	38069.2	Class1	32.8483,0	418	42315.5	Class1	32.8442,0	391	52388.9	Class2	32.85,0	0	21021.9			0				0		Class2	32.8317,0	506	47425.6	Class2	32.8442,0	0	20871.6
Analyte 897	742	0	33.0565,0	31	57	Class1	33.0492,0	0	699216	Class1	33.0625,0	0	862335	Class1	33.0617,0	0	991881	Class1	33.055,0	0	939306	Class1	33.0592,0	0	1.28202e+06	Class1	33.0533,0	0	992192	Class2	33.0583,0	0	1.07292e+06	Class2	33.055,0	0	945938	Class2	33.0525,0	0	1.21854e+06			0		Class2	33.055,0	0	770013
Analyte 900	743	0	33.3706,0	23	57			0		Class1	33.3775,0	0	56400.5	Class1	33.3633,0	0	65235.7	Class1	33.37,0	0	135388	Class1	33.3725,0	0	148691	Class1	33.3692,0	0	143567	Class2	33.3617,0	0	123864			0		Class2	33.3683,0	0	113538			0		Class2	33.3742,0	0	30625.1
Analyte 901	744	402.8	33.7501,0	29	55	Class1	33.7475,0	0	255141	Class1	33.7567,0	0	221291	Class1	33.7492,0	0	309031	Class1	33.7525,0	0	186189	Class1	33.75,0	0	364468	Class1	33.7517,0	0	532400	Class2	33.745,0	314	501651	Class2	33.755,0	0	401563	Class2	33.7383,0	0	224138			0				0
[truncated: 84 more columns]
