# Supplementary material for: Integrated application of transcriptomics and metabolomics yields insights into population-asynchronous ovary development in Coilia nasus
Source: Sci Rep. 2016 Aug 22;6:31835. doi: 10.1038/srep31835 (PMC4992829; doi:10.1038/srep31835)
Supplement: Supplementary Dataset 2 [file srep31835-s3.xlsx]

## Sheet: Stage_III-VS-Stage_IV.Differenc
Unigene	Length	Stage_III-Expression	Stage_IV-Expression	log2FoldChange(Stage_IV/Stage_III)	Pvalue	FDR	Up/Down-Regulation(Stage_IV/Stage_III)
CL4154.Contig2_All	2534	0.01	12.46	10.2831	3.41e-148	9.23e-145	Up
CL3182.Contig3_All	1564	0.01	12.17	10.2491	4.65e-88	3.87e-85	Up
CL4349.Contig4_All	938	0.01	11.06	10.1111	5.82e-47	1.49e-44	Up
CL3944.Contig2_All	1027	0.01	7.57	9.56415	1.77e-35	3.04e-33	Up
CL305.Contig4_All	3588	0.01	7.38	9.52748	3.16e-125	5.25e-122	Up
Unigene28577_All	303	0.01	7.05	9.46148	6.92e-09	1.91e-07	Up
CL2844.Contig2_All	1855	0.01	6.84	9.41785	2.37e-59	9.09e-57	Up
CL3720.Contig2_All	584	0.01	6.77	9.40301	1.19e-17	7.97e-16	Up
CL4899.Contig3_All	2300	0.01	6.56	9.35755	7.8e-71	4.02e-68	Up
Unigene20286_All	598	0.01	6.55	9.35535	2.39e-17	1.57e-15	Up
CL1313.Contig1_All	717	0.01	6.36	9.31288	1.13e-20	9.44e-19	Up
CL2755.Contig3_All	5496	0.01	6.32	9.30378	4.08e-165	1.47e-161	Up
CL108.Contig1_All	4810	0.01	5.96	9.21917	4.17e-136	9.03e-133	Up
CL5496.Contig1_All	2068	0.01	5.89	9.20212	3.09e-57	1.11e-54	Up
CL3142.Contig2_All	670	0.01	5.83	9.18735	1.19e-17	7.93e-16	Up
CL5715.Contig5_All	443	0.01	5.37	9.06878	2.13e-10	7.15e-09	Up
CL444.Contig7_All	2935	0.01	5.36	9.06609	1.85e-74	1.09e-71	Up
CL1121.Contig3_All	726	0.01	5.32	9.05528	1.19e-17	7.94e-16	Up
CL2390.Contig2_All	1149	0.01	5.05	8.98014	1.03e-26	1.2e-24	Up
CL2338.Contig3_All	3767	0.01	4.87	8.92778	3.75e-87	3.01e-84	Up
CL3003.Contig1_All	542	0.01	4.68	8.87036	2.64e-11	9.98e-10	Up
Unigene26391_All	2341	0.01	4.5	8.81378	1.11e-49	3.12e-47	Up
CL4307.Contig1_All	275	0.01	4.38	8.77479	5.87e-05	0.000773075	Up
Unigene29098_All	398	0.01	4.31	8.75154	1.12e-07	2.57e-06	Up
CL4520.Contig1_All	2244	0.01	4.28	8.74147	1.89e-45	4.37e-43	Up
Unigene11980_All	529	0.01	4.23	8.72451	4.28e-10	1.37e-08	Up
CL209.Contig4_All	3245	0.01	4.07	8.66888	1.13e-62	4.55e-60	Up
Unigene10036_All	1315	0.01	4.03	8.65464	6.67e-25	7.13e-23	Up
CL4888.Contig2_All	3606	0.01	3.99	8.64024	2.04e-68	9.92e-66	Up
CL2455.Contig2_All	1975	0.01	3.72	8.53916	1.43e-34	2.37e-32	Up
CL4735.Contig2_All	452	0.01	3.65	8.51175	2.24e-07	4.91e-06	Up
CL3802.Contig2_All	1592	0.01	3.63	8.50383	2.55e-27	3.05e-25	Up
CL4380.Contig1_All	2136	0.01	3.57	8.47978	4.4e-36	7.74e-34	Up
CL5428.Contig2_All	504	0.01	3.41	8.41363	1.12e-07	2.58e-06	Up
CL3525.Contig4_All	975	0.01	3.38	8.40088	3.12e-15	1.71e-13	Up
CL617.Contig2_All	4252	0.01	3.31	8.37069	6.62e-67	3.01e-64	Up
CL1571.Contig3_All	4543	0.01	3.29	8.36194	3.89e-71	2.03e-68	Up
CL215.Contig2_All	1145	0.01	3.28	8.35755	1.19e-17	7.95e-16	Up
CL2360.Contig4_All	964	0.01	3.21	8.32643	2.52e-14	1.29e-12	Up
CL1912.Contig1_All	3446	0.01	3.16	8.30378	8.51e-52	2.54e-49	Up
CL831.Contig2_All	1842	0.01	3.14	8.29462	2.55e-27	3.04e-25	Up
CL603.Contig1_All	1703	0.01	3.11	8.28077	6.67e-25	7.09e-23	Up
CL4215.Contig4_All	3321	0.01	2.95	8.20457	1.17e-46	2.95e-44	Up
CL3343.Contig2_All	1124	0.01	2.94	8.19967	1.56e-15	8.78e-14	Up
CL2058.Contig7_All	4884	0.01	2.91	8.18488	8.21e-68	3.82e-65	Up
CL700.Contig3_All	455	0.01	2.89	8.17493	3.63e-06	6.27e-05	Up
CL748.Contig5_All	5708	0.01	2.85	8.15482	1.75e-77	1.08e-74	Up
CL283.Contig4_All	1954	0.01	2.83	8.14466	4.12e-26	4.69e-24	Up
CL3312.Contig2_All	2488	0.01	2.82	8.13955	2.31e-33	3.49e-31	Up
CL689.Contig5_All	4253	0.01	2.8	8.12928	6.2e-57	2.2e-54	Up
CL3383.Contig2_All	713	0.01	2.74	8.09803	3.45e-09	9.89e-08	Up
CL2360.Contig3_All	1021	0.01	2.74	8.09803	4.07e-13	1.84e-11	Up
CL1337.Contig2_All	2505	0.01	2.71	8.08215	1.86e-32	2.7e-30	Up
CL1899.Contig1_All	4136	0.02	5.42	8.08215	3.04e-104	3.76e-101	Up
CL4357.Contig1_All	1407	0.01	2.7	8.07682	5.95e-18	4.07e-16	Up
Unigene12_All	2085	0.05	13.22	8.04658	1.6e-126	2.88e-123	Up
CL1151.Contig1_All	785	0.01	2.61	8.02791	1.72e-09	5.14e-08	Up
Unigene12029_All	430	0.01	2.57	8.00562	2.92e-05	0.000416329	Up
CL3418.Contig1_All	2391	0.01	2.56	8	3.92e-29	5.11e-27	Up
CL829.Contig3_All	1983	0.01	2.53	7.98299	5.38e-24	5.5e-22	Up
CL2145.Contig5_All	630	0.01	2.51	7.97154	2.24e-07	4.9e-06	Up
Unigene9931_All	1361	0.01	2.47	7.94837	7.76e-16	4.52e-14	Up
CL117.Contig4_All	2266	0.01	2.46	7.94251	1.03e-26	1.2e-24	Up
Unigene17720_All	1786	0.01	2.42	7.91886	1.13e-20	9.46e-19	Up
CL2362.Contig2_All	504	0.01	2.39	7.90087	1.46e-05	0.000222546	Up
CL4305.Contig1_All	661	0.01	2.38	7.89482	2.24e-07	4.9e-06	Up
CL1192.Contig1_All	1777	0.01	2.37	7.88874	4.56e-20	3.69e-18	Up
CL4164.Contig2_All	712	0.01	2.34	7.87036	5.58e-08	1.34e-06	Up
CL970.Contig4_All	4570	0.01	2.32	7.85798	6.86e-51	2.01e-48	Up
Unigene20264_All	811	0.01	2.32	7.85798	6.92e-09	1.92e-07	Up
CL934.Contig3_All	2278	0.01	2.27	7.82655	1.34e-24	1.39e-22	Up
CL4950.Contig1_All	990	0.01	2.14	7.74147	4.28e-10	1.37e-08	Up
CL1731.Contig2_All	1353	0.01	2.14	7.74147	1.01e-13	4.86e-12	Up
CL929.Contig3_All	7980	0.01	2.13	7.73471	2.07e-81	1.4e-78	Up
CL2917.Contig2_All	907	0.01	2.12	7.72792	3.45e-09	9.86e-08	Up
CL2422.Contig2_All	1717	0.04	8.41	7.71596	3.69e-65	1.65e-62	Up
CL2058.Contig17_All	6169	0.01	2.1	7.71425	4.52e-62	1.8e-59	Up
CL5190.Contig2_All	864	0.01	2.08	7.70044	1.39e-08	3.66e-07	Up
CL45.Contig6_All	3193	0.01	2.07	7.69349	1.5e-31	2.14e-29	Up
CL117.Contig2_All	2528	0.01	2.05	7.67948	6.67e-25	7.11e-23	Up
CL4649.Contig1_All	3496	0.01	2.03	7.66534	5.74e-34	8.93e-32	Up
CL1419.Contig4_All	2010	0.01	2	7.64386	3.68e-19	2.8e-17	Up
CL5118.Contig2_All	1168	0.01	2	7.64386	2.64e-11	9.99e-10	Up
Unigene29888_All	1425	0.01	1.99	7.63662	1.01e-13	4.84e-12	Up
CL1263.Contig3_All	1665	0.01	1.97	7.62205	7.76e-16	4.52e-14	Up
CL444.Contig11_All	1560	0.01	1.96	7.61471	1.25e-14	6.62e-13	Up
CL1485.Contig7_All	697	0.01	1.96	7.61471	1.81e-06	3.33e-05	Up
CL654.Contig2_All	1220	0.01	1.95	7.60733	2.64e-11	9.96e-10	Up
Unigene28693_All	809	0.01	1.94	7.59991	1.12e-07	2.57e-06	Up
Unigene29783_All	519	0.01	1.93	7.59246	5.87e-05	0.000773782	Up
CL4188.Contig3_All	1677	0.01	1.93	7.59246	1.56e-15	8.79e-14	Up
CL269.Contig5_All	561	0.01	1.93	7.59246	2.92e-05	0.000415645	Up
CL45.Contig4_All	3323	0.01	1.93	7.59246	1.21e-30	1.66e-28	Up
CL2460.Contig1_All	2056	0.01	1.92	7.58496	7.38e-19	5.52e-17	Up
CL1927.Contig4_All	720	0.01	1.91	7.57743	1.81e-06	3.32e-05	Up
Unigene30084_All	863	0.01	1.89	7.56224	5.58e-08	1.34e-06	Up
Unigene18000_All	3181	0.01	1.89	7.56224	7.87e-29	1e-26	Up
CL503.Contig2_All	5874	0.01	1.87	7.54689	1.06e-52	3.26e-50	Up
Unigene30032_All	843	0.01	1.86	7.53916	1.12e-07	2.58e-06	Up
CL5696.Contig2_All	1103	0.01	1.83	7.5157	8.58e-10	2.65e-08	Up
CL139.Contig3_All	1932	0.01	1.83	7.5157	4.8e-17	3.08e-15	Up
Unigene30503_All	580	0.01	1.83	7.5157	2.92e-05	0.000416055	Up
Unigene4367_All	2407	0.01	1.83	7.5157	5.66e-21	4.84e-19	Up
CL2579.Contig3_All	1945	0.01	1.82	7.50779	4.8e-17	3.08e-15	Up
CL3532.Contig3_All	3352	0.01	1.81	7.49985	3.92e-29	5.13e-27	Up
CL3621.Contig1_All	860	0.01	1.8	7.49185	2.24e-07	4.9e-06	Up
Unigene30908_All	662	0.01	1.79	7.48382	7.27e-06	0.000118276	Up
Unigene30014_All	1052	0.01	1.78	7.47573	3.45e-09	9.88e-08	Up
CL2499.Contig2_All	2158	0.01	1.78	7.47573	1.48e-18	1.07e-16	Up
Unigene31163_All	912	0.01	1.78	7.47573	5.58e-08	1.34e-06	Up
CL3525.Contig1_All	898	0.01	1.77	7.46761	1.12e-07	2.57e-06	Up
CL5573.Contig5_All	3916	0.02	3.54	7.46761	5.86e-64	2.53e-61	Up
CL5435.Contig1_All	865	0.01	1.77	7.46761	2.24e-07	4.89e-06	Up
CL2501.Contig4_All	2801	0.01	1.76	7.45943	1.08e-23	1.08e-21	Up
CL4728.Contig2_All	1144	0.01	1.75	7.45121	1.72e-09	5.13e-08	Up
CL117.Contig3_All	569	0.01	1.74	7.44294	5.87e-05	0.000774254	Up
Unigene29424_All	680	0.01	1.74	7.44294	7.27e-06	0.000118187	Up
CL5206.Contig1_All	1252	0.01	1.72	7.42626	2.13e-10	7.15e-09	Up
Unigene1701_All	945	0.01	1.72	7.42626	5.58e-08	1.34e-06	Up
CL3214.Contig1_All	2346	0.01	1.71	7.41785	3.68e-19	2.8e-17	Up
CL1199.Contig3_All	2219	0.01	1.67	7.3837	5.95e-18	4.09e-16	Up
CL4554.Contig1_All	2151	0.01	1.67	7.3837	2.39e-17	1.57e-15	Up
CL1423.Contig2_All	1828	0.01	1.67	7.3837	1.25e-14	6.63e-13	Up
CL2797.Contig2_All	789	0.01	1.65	7.36632	1.81e-06	3.33e-05	Up
CL1091.Contig1_All	4106	0.01	1.64	7.35755	1.86e-32	2.71e-30	Up
Unigene903_All	681	0.01	1.63	7.34873	1.46e-05	0.000222389	Up
CL1573.Contig2_All	1255	0.01	1.61	7.33092	8.58e-10	2.65e-08	Up
CL216.Contig4_All	3377	0.01	1.59	7.31288	8.27e-26	9.25e-24	Up
CL2502.Contig1_All	2939	0.01	1.58	7.30378	1.74e-22	1.66e-20	Up
CL311.Contig2_All	2069	0.01	1.53	7.25739	3.12e-15	1.72e-13	Up
CL3111.Contig2_All	1554	0.01	1.53	7.25739	1.32e-11	5.2e-10	Up
CL402.Contig4_All	935	0.01	1.52	7.24793	4.5e-07	9.35e-06	Up
CL2048.Contig4_All	6630	0.01	1.51	7.2384	3.6e-48	9.61e-46	Up
CL336.Contig1_All	1962	0.01	1.49	7.21917	5.04e-14	2.5e-12	Up
CL1260.Contig4_All	1394	0.01	1.49	7.21917	4.28e-10	1.37e-08	Up
CL107.Contig19_All	5880	0.01	1.48	7.20945	7.98e-42	1.71e-39	Up
CL26.Contig4_All	5694	0.01	1.48	7.20945	2.59e-40	5.26e-38	Up
CL5095.Contig1_All	1547	0.01	1.48	7.20945	5.3e-11	1.92e-09	Up
Unigene30018_All	710	0.01	1.46	7.18982	2.92e-05	0.000416466	Up
CL4804.Contig1_All	782	0.01	1.46	7.18982	1.46e-05	0.000222624	Up
CL5275.Contig2_All	1976	0.01	1.46	7.18982	5.04e-14	2.51e-12	Up
CL905.Contig2_All	1436	0.01	1.45	7.17991	4.28e-10	1.37e-08	Up
CL202.Contig6_All	697	0.01	1.45	7.17991	5.87e-05	0.000774018	Up
CL1012.Contig1_All	1476	0.02	2.9	7.17991	4.56e-20	3.68e-18	Up
CL3514.Contig3_All	1018	0.01	1.44	7.16993	4.5e-07	9.36e-06	Up
CL4293.Contig1_All	739	0.01	1.43	7.15987	2.92e-05	0.000416192	Up
CL45.Contig9_All	2325	0.01	1.42	7.14975	3.87e-16	2.33e-14	Up
CL2335.Contig2_All	1994	0.01	1.41	7.13955	1.01e-13	4.85e-12	Up
CL2905.Contig2_All	2228	0.01	1.4	7.12928	3.12e-15	1.72e-13	Up
CL3254.Contig1_All	3433	0.01	1.4	7.12928	4.34e-23	4.23e-21	Up
CL2646.Contig2_All	2024	0.01	1.4	7.12928	1.01e-13	4.85e-12	Up
CL4039.Contig2_All	1416	0.01	1.39	7.11894	1.72e-09	5.14e-08	Up
CL3990.Contig2_All	2469	0.01	1.36	7.08746	3.87e-16	2.33e-14	Up
CL4655.Contig2_All	1969	0.01	1.35	7.07682	8.16e-13	3.58e-11	Up
CL473.Contig3_All	2407	0.01	1.3	7.02237	3.12e-15	1.72e-13	Up
CL689.Contig6_All	4229	0.03	3.88	7.01495	3.69e-74	2.16e-71	Up
CL1912.Contig3_All	3508	0.01	1.29	7.01123	7.01e-22	6.38e-20	Up
CL187.Contig10_All	3894	0.01	1.28	7	5.38e-24	5.48e-22	Up
CL3185.Contig1_All	3913	0.02	2.54	6.98868	1.15e-45	2.68e-43	Up
CL5543.Contig1_All	1148	0.01	1.27	6.98868	4.5e-07	9.34e-06	Up
CL625.Contig4_All	1590	0.01	1.22	6.93074	1.72e-09	5.14e-08	Up
CL944.Contig3_All	2118	0.01	1.22	6.93074	1.64e-12	7.01e-11	Up
CL3464.Contig2_All	2656	0.01	1.21	6.91886	1.56e-15	8.8e-14	Up
CL5608.Contig1_All	1041	0.01	1.2	6.90689	3.63e-06	6.28e-05	Up
CL2355.Contig3_All	4294	0.01	1.19	6.89482	6.67e-25	7.14e-23	Up
CL3252.Contig3_All	1861	0.01	1.17	6.87036	1.06e-10	3.71e-09	Up
CL2900.Contig3_All	2505	0.01	1.16	6.85798	5.04e-14	2.5e-12	Up
Unigene10301_All	7197	0.01	1.16	6.85798	2.59e-40	5.23e-38	Up
CL5599.Contig2_All	1095	0.01	1.16	6.85798	1.81e-06	3.32e-05	Up
CL92.Contig3_All	969	0.01	1.11	6.79442	2.92e-05	0.000416603	Up
CL5689.Contig2_All	2611	0.01	1.09	6.76818	5.04e-14	2.51e-12	Up
CL1197.Contig3_All	2015	0.01	1.07	6.74147	1.06e-10	3.7e-09	Up
CL45.Contig8_All	3308	0.01	1.06	6.72792	4.8e-17	3.09e-15	Up
CL2922.Contig2_All	1481	0.01	1.05	6.71425	1.12e-07	2.57e-06	Up
CL3179.Contig1_All	676	1.54	161.35	6.71112	0	0	Up
CL3027.Contig2_All	2103	0.01	1.04	6.70044	1.06e-10	3.71e-09	Up
CL1143.Contig4_All	1896	0.01	1	6.64386	3.45e-09	9.87e-08	Up
CL689.Contig7_All	4307	0.05	5	6.64386	2.41e-96	2.37e-93	Up
CL3736.Contig2_All	1329	0.01	0.99	6.62936	1.81e-06	3.33e-05	Up
CL576.Contig3_All	1254	0.01	0.99	6.62936	3.63e-06	6.25e-05	Up
Unigene12290_All	1275	0.01	0.99	6.62936	1.81e-06	3.32e-05	Up
Unigene20620_All	316	0.49	46.59	6.57109	7.11e-54	2.3e-51	Up
CL3392.Contig2_All	1259	0.01	0.95	6.56986	3.63e-06	6.28e-05	Up
CL2720.Contig5_All	5244	0.01	0.94	6.55459	5.38e-24	5.49e-22	Up
Unigene28779_All	6738	0.01	0.93	6.53916	2.43e-30	3.3e-28	Up
CL2955.Contig4_All	1371	0.01	0.92	6.52356	1.81e-06	3.33e-05	Up
CL3072.Contig4_All	1181	0.01	0.92	6.52356	1.46e-05	0.000222467	Up
CL1480.Contig1_All	1262	0.01	0.91	6.50779	7.27e-06	0.000118143	Up
CL2095.Contig1_All	2416	0.01	0.9	6.49185	1.06e-10	3.71e-09	Up
CL1749.Contig1_All	1391	0.01	0.9	6.49185	3.63e-06	6.26e-05	Up
CL748.Contig11_All	8796	0.03	2.69	6.4865	4.31e-107	5.65e-104	Up
CL348.Contig2_All	2379	0.01	0.89	6.47573	2.13e-10	7.14e-09	Up
CL3760.Contig2_All	2279	0.01	0.88	6.45943	4.28e-10	1.37e-08	Up
CL5589.Contig1_All	1411	0.01	0.87	6.44294	3.63e-06	6.27e-05	Up
CL1927.Contig2_All	1615	0.01	0.87	6.44294	4.5e-07	9.35e-06	Up
CL1675.Contig3_All	1128	0.01	0.84	6.39232	5.87e-05	0.00077331	Up
CL4967.Contig2_All	2523	0.01	0.82	6.35755	2.13e-10	7.14e-09	Up
CL376.Contig2_All	2788	0.01	0.81	6.33985	2.64e-11	9.97e-10	Up
CL4170.Contig2_All	4549	0.01	0.8	6.32193	5.95e-18	4.08e-16	Up
CL2480.Contig1_All	2101	0.01	0.8	6.32193	2.78e-08	7.03e-07	Up
CL1143.Contig9_All	1882	0.01	0.79	6.30378	2.24e-07	4.9e-06	Up
CL45.Contig7_All	2270	0.01	0.79	6.30378	6.92e-09	1.91e-07	Up
CL1455.Contig1_All	1962	0.01	0.78	6.2854	1.12e-07	2.58e-06	Up
CL1838.Contig1_All	2659	0.01	0.78	6.2854	2.13e-10	7.13e-09	Up
CL3741.Contig1_All	2391	0.01	0.77	6.26679	3.45e-09	9.88e-08	Up
CL1143.Contig3_All	2041	0.01	0.77	6.26679	5.58e-08	1.35e-06	Up
CL669.Contig1_All	1385	0.01	0.75	6.22882	2.92e-05	0.000415782	Up
CL3431.Contig2_All	1659	0.01	0.74	6.20945	3.63e-06	6.26e-05	Up
CL3001.Contig2_All	2211	0.01	0.73	6.18982	5.58e-08	1.35e-06	Up
CL1899.Contig2_All	1029	0.06	4.37	6.18653	1.98e-19	1.54e-17	Up
CL3445.Contig1_All	2093	0.01	0.72	6.16993	1.12e-07	2.58e-06	Up
Unigene15992_All	1214	0.05	3.56	6.15381	7.75e-19	5.79e-17	Up
CL4088.Contig2_All	4812	0.01	0.69	6.10852	1.93e-16	1.19e-14	Up
CL2562.Contig2_All	3019	0.01	0.69	6.10852	2.13e-10	7.13e-09	Up
CL724.Contig2_All	1700	0.01	0.68	6.08746	7.27e-06	0.000118232	Up
CL2728.Contig2_All	1955	0.01	0.68	6.08746	9.02e-07	1.77e-05	Up
CL715.Contig7_All	2339	0.01	0.67	6.06609	5.58e-08	1.35e-06	Up
CL1114.Contig3_All	2564	0.01	0.66	6.04439	1.39e-08	3.67e-07	Up
Unigene20003_All	3727	0.01	0.66	6.04439	3.28e-12	1.36e-10	Up
Unigene28795_All	1962	0.03	1.96	6.02975	4.6e-17	2.96e-15	Up
CL1518.Contig2_All	2511	0.01	0.65	6.02237	2.78e-08	7.04e-07	Up
CL2565.Contig4_All	2567	0.01	0.64	6	2.78e-08	7.04e-07	Up
CL474.Contig2_All	1591	0.01	0.64	6	2.92e-05	0.000415919	Up
CL107.Contig8_All	6059	0.01	0.64	6	7.38e-19	5.53e-17	Up
CL1478.Contig3_All	2117	0.01	0.62	5.9542	9.02e-07	1.77e-05	Up
CL727.Contig1_All	2114	0.01	0.62	5.9542	9.02e-07	1.77e-05	Up
CL4092.Contig1_All	1540	0.01	0.62	5.9542	5.87e-05	0.000772369	Up
CL960.Contig4_All	3791	0.01	0.59	5.88264	2.64e-11	1e-09	Up
CL3105.Contig1_All	6252	0.01	0.59	5.88264	5.95e-18	4.06e-16	Up
CL1853.Contig2_All	2028	0.01	0.59	5.88264	3.63e-06	6.26e-05	Up
CL4403.Contig1_All	2093	0.01	0.58	5.85798	3.63e-06	6.27e-05	Up
CL181.Contig4_All	2593	0.01	0.58	5.85798	1.12e-07	2.57e-06	Up
CL5519.Contig2_All	4882	0.01	0.57	5.83289	1.01e-13	4.86e-12	Up
CL2433.Contig4_All	3182	0.01	0.57	5.83289	6.92e-09	1.91e-07	Up
CL2365.Contig4_All	1688	0.78	44.01	5.81821	1.2e-306	8.65e-303	Up
CL2808.Contig2_All	6790	0.01	0.55	5.78136	2.97e-18	2.07e-16	Up
Unigene28763_All	768	0.09	4.74	5.71882	2.7e-15	1.5e-13	Up
CL521.Contig8_All	2535	0.01	0.51	5.67243	1.81e-06	3.32e-05	Up
CL1022.Contig2_All	3645	0.01	0.5	5.64386	3.45e-09	9.86e-08	Up
CL3105.Contig5_All	3252	0.01	0.47	5.55459	1.12e-07	2.57e-06	Up
CL3602.Contig1_All	1806	0.07	3.25	5.53694	1.37e-24	1.42e-22	Up
CL4198.Contig1_All	2633	0.01	0.46	5.52356	3.63e-06	6.27e-05	Up
CL1324.Contig3_All	3862	0.01	0.46	5.52356	6.92e-09	1.91e-07	Up
Unigene28581_All	2131	0.01	0.45	5.49185	5.87e-05	0.000773546	Up
CL324.Contig4_All	4841	0.01	0.44	5.45943	1.06e-10	3.71e-09	Up
CL503.Contig4_All	5844	0.01	0.43	5.42626	1.64e-12	7.01e-11	Up
CL1210.Contig4_All	3647	0.01	0.43	5.42626	5.58e-08	1.35e-06	Up
CL748.Contig12_All	8871	0.01	0.41	5.35755	5.95e-18	4.07e-16	Up
CL503.Contig6_All	5904	0.01	0.4	5.32193	6.58e-12	2.65e-10	Up
CL2565.Contig2_All	2393	0.01	0.4	5.32193	5.87e-05	0.000772839	Up
CL3105.Contig7_All	6233	0.01	0.39	5.2854	6.58e-12	2.65e-10	Up
CL117.Contig1_All	1023	0.07	2.63	5.23156	1.76e-11	6.79e-10	Up
Unigene20222_All	4475	0.01	0.37	5.20945	1.39e-08	3.67e-07	Up
CL970.Contig1_All	4736	0.07	2.37	5.08139	6.53e-46	1.58e-43	Up
CL523.Contig3_All	3982	0.01	0.32	5	1.81e-06	3.32e-05	Up
Unigene26785_All	2014	0.02	0.59	4.88264	3.63e-06	6.26e-05	Up
Unigene20336_All	1364	0.3	8.68	4.85466	7.04e-46	1.69e-43	Up
Unigene4763_All	1274	0.05	1.41	4.81762	1.04e-07	2.41e-06	Up
Unigene14636_All	722	0.1	2.77	4.79181	2.76e-08	6.99e-07	Up
CL2301.Contig1_All	1951	0.19	5.15	4.7605	7.78e-40	1.54e-37	Up
CL1416.Contig1_All	1135	0.18	4.27	4.56817	1.61e-18	1.16e-16	Up
CL815.Contig8_All	4312	0.01	0.22	4.45943	5.87e-05	0.000772604	Up
Unigene14651_All	1338	0.05	1.09	4.44626	2.81e-06	4.97e-05	Up
CL242.Contig3_All	6132	0.01	0.21	4.39232	9.02e-07	1.77e-05	Up
Unigene28729_All	734	0.09	1.88	4.38466	1.04e-05	0.000163134	Up
Unigene10111_All	3250	0.22	4.45	4.33823	2.7e-53	8.45e-51	Up
CL3105.Contig8_All	5342	0.01	0.2	4.32193	1.46e-05	0.00022231	Up
CL953.Contig4_All	2583	0.11	2.2	4.32193	4.92e-22	4.55e-20	Up
CL5092.Contig1_All	829	0.21	4.16	4.30812	2.79e-13	1.29e-11	Up
CL58.Contig3_All	387	0.19	3.66	4.26777	3.82e-05	0.000526593	Up
Unigene17301_All	855	0.08	1.51	4.2384	1.99e-05	0.00029434	Up
CL5473.Contig2_All	2541	0.26	4.65	4.16065	1.66e-42	3.6e-40	Up
Unigene29728_All	1502	0.09	1.58	4.13386	2.59e-09	7.54e-08	Up
Unigene30516_All	1117	0.12	2.09	4.1224	4.93e-09	1.39e-07	Up
CL545.Contig1_All	2210	0.27	4.58	4.08432	6.14e-36	1.07e-33	Up
CL5103.Contig7_All	349	0.22	3.73	4.0836	7.29e-05	0.000933107	Up
Unigene3990_All	856	0.08	1.35	4.07682	7.29e-05	0.000933383	Up
CL3503.Contig2_All	651	0.12	1.97	4.03709	3.82e-05	0.000526928	Up
CL5270.Contig2_All	1729	0.38	6.17	4.0212	3.18e-37	5.78e-35	Up
CL3033.Contig1_All	1421	0.13	2.11	4.02066	7.44e-12	2.98e-10	Up
CL3182.Contig4_All	2003	0.08	1.28	4	3.72e-10	1.2e-08	Up
CL1121.Contig4_All	1208	0.58	8.75	3.91516	4.05e-36	7.16e-34	Up
CL3979.Contig1_All	2805	0.39	5.85	3.90689	6.18e-56	2.12e-53	Up
CL174.Contig1_All	3864	0.2	2.92	3.8679	1.01e-38	1.91e-36	Up
CL1856.Contig1_All	726	0.28	4.04	3.85086	5.28e-11	1.91e-09	Up
Unigene19709_All	1511	0.26	3.74	3.84645	1.33e-19	1.04e-17	Up
CL1986.Contig1_All	573	0.25	3.58	3.83996	2.29e-07	4.97e-06	Up
CL3325.Contig1_All	403	0.55	7.76	3.81855	4.15e-10	1.34e-08	Up
Unigene6919_All	1157	0.17	2.36	3.79518	7.8e-10	2.42e-08	Up
CL3717.Contig2_All	2702	0.67	8.86	3.72507	5.62e-78	3.58e-75	Up
CL3242.Contig5_All	652	0.15	1.98	3.72247	3.82e-05	0.000527097	Up
Unigene29729_All	1577	0.5	6.54	3.70929	8.01e-34	1.23e-31	Up
Unigene29019_All	1029	0.13	1.7	3.70895	1.52e-06	2.85e-05	Up
CL4679.Contig2_All	839	0.16	2.09	3.70736	2.84e-06	5.02e-05	Up
CL3199.Contig2_All	2154	0.11	1.4	3.66985	3.3e-11	1.22e-09	Up
CL2301.Contig4_All	2995	0.47	5.98	3.66941	3.68e-58	1.35e-55	Up
CL570.Contig2_All	679	6.36	76.4	3.58647	5.86e-151	1.69e-147	Up
CL200.Contig5_All	4023	0.26	3.12	3.58496	4.92e-41	1.03e-38	Up
CL1470.Contig5_All	1434	0.07	0.84	3.58496	3.82e-05	0.00052676	Up
Unigene26290_All	329	0.44	5.16	3.5518	5.41e-06	8.97e-05	Up
CL2301.Contig2_All	2725	0.22	2.44	3.47131	1.8e-21	1.6e-19	Up
Unigene30777_All	1191	2.58	28.13	3.44667	5.28e-99	5.57e-96	Up
CL999.Contig3_All	1086	0.28	3.04	3.44057	3.36e-11	1.25e-09	Up
CL2442.Contig2_All	1680	0.21	2.26	3.42786	7.8e-13	3.42e-11	Up
CL4349.Contig5_All	1110	1.7	18.29	3.42745	4.8e-60	1.85e-57	Up
CL503.Contig3_All	5859	0.47	4.89	3.3791	4.56e-87	3.58e-84	Up
CL2301.Contig3_All	2779	0.15	1.56	3.37851	1.82e-14	9.46e-13	Up
Unigene14995_All	923	0.15	1.54	3.3599	3.4e-05	0.000473974	Up
CL174.Contig5_All	3980	0.16	1.63	3.34873	3.33e-21	2.91e-19	Up
CL4430.Contig2_All	4587	0.35	3.55	3.34239	2e-49	5.57e-47	Up
Unigene29896_All	2157	0.27	2.71	3.32726	2.67e-18	1.87e-16	Up
Unigene29046_All	871	0.16	1.56	3.2854	6.28e-05	0.000817285	Up
CL750.Contig20_All	5531	0.41	3.88	3.24236	1.79e-63	7.61e-61	Up
Unigene12617_All	954	0.21	1.98	3.23704	2.38e-06	4.28e-05	Up
Unigene29316_All	621	0.34	3.16	3.21632	2.38e-06	4.27e-05	Up
CL3150.Contig1_All	1828	0.15	1.38	3.20163	2.83e-08	7.15e-07	Up
CL1406.Contig3_All	1860	0.29	2.66	3.1973	4.19e-15	2.27e-13	Up
CL4762.Contig1_All	817	0.2	1.82	3.18587	3.4e-05	0.000474127	Up
CL1012.Contig3_All	969	0.48	4.32	3.16993	3.84e-13	1.74e-11	Up
CL5545.Contig2_All	2191	2.48	21.68	3.12795	1.27e-130	2.39e-127	Up
Unigene11865_All	1087	0.25	2.15	3.10434	1.7e-07	3.8e-06	Up
CL1723.Contig3_All	513	0.46	3.91	3.08746	4.35e-06	7.34e-05	Up
CL4008.Contig1_All	1223	0.31	2.62	3.07923	3.46e-10	1.12e-08	Up
Unigene665_All	916	0.22	1.85	3.07195	1.43e-05	0.000218955	Up
CL2760.Contig2_All	3019	0.06	0.5	3.05889	9.89e-06	0.000156489	Up
CL2559.Contig2_All	2525	0.31	2.56	3.0458	1.52e-18	1.1e-16	Up
CL3274.Contig3_All	1631	0.64	5.2	3.02237	3.54e-24	3.68e-22	Up
CL107.Contig18_All	6080	1.13	9	2.9936	5.65e-147	1.44e-143	Up
Unigene10721_All	1269	0.31	2.46	2.98832	2.91e-09	8.42e-08	Up
CL5677.Contig2_All	430	0.7	5.54	2.98446	1e-06	1.95e-05	Up
CL803.Contig3_All	3442	0.19	1.46	2.9419	1.56e-14	8.18e-13	Up
CL468.Contig2_All	1538	0.6	4.57	2.92916	2.87e-19	2.2e-17	Up
Unigene18659_All	2781	0.39	2.81	2.84902	6.88e-21	5.86e-19	Up
CL3081.Contig1_All	1109	0.22	1.58	2.84435	7.9e-06	0.000127542	Up
CL3464.Contig8_All	3474	0.2	1.42	2.82782	2.78e-14	1.42e-12	Up
CL2203.Contig2_All	5363	0.06	0.42	2.80735	7.22e-07	1.44e-05	Up
Unigene14722_All	832	1.06	7.38	2.79956	1.14e-15	6.52e-14	Up
Unigene1840_All	1346	6.09	42.02	2.78656	5.21e-136	1.07e-132	Up
CL4137.Contig3_All	985	0.24	1.63	2.76377	4.65e-05	0.000627463	Up
CL570.Contig3_All	697	0.68	4.53	2.7359	9.28e-09	2.51e-07	Up
Unigene20356_All	272	1.47	9.68	2.71919	1e-06	1.95e-05	Up
Unigene9920_All	1413	0.46	2.99	2.70044	4.45e-11	1.63e-09	Up
Unigene9758_All	1872	0.38	2.47	2.70044	3.33e-12	1.38e-10	Up
CL5653.Contig2_All	2267	0.11	0.71	2.69032	2.59e-05	0.000372603	Up
CL2655.Contig4_All	1782	0.32	2.06	2.6865	2.77e-10	9.08e-09	Up
CL803.Contig6_All	3876	0.37	2.36	2.67319	4.57e-23	4.44e-21	Up
CL1334.Contig2_All	824	0.62	3.95	2.67151	1.17e-08	3.15e-07	Up
CL1518.Contig7_All	2228	0.35	2.2	2.65208	1.32e-12	5.72e-11	Up
CL4846.Contig1_All	1158	0.35	2.16	2.6256	8.65e-07	1.7e-05	Up
CL2861.Contig4_All	9030	0.25	1.54	2.62293	3.56e-34	5.72e-32	Up
Unigene6188_All	3021	1.7	10.47	2.62265	8.52e-74	4.85e-71	Up
CL2092.Contig2_All	1037	0.59	3.63	2.62118	1.04e-09	3.19e-08	Up
CL4170.Contig1_All	4528	0.25	1.53	2.61353	3.58e-17	2.33e-15	Up
CL85.Contig8_All	5422	0.46	2.8	2.60572	1.79e-36	3.18e-34	Up
CL527.Contig2_All	6085	0.24	1.46	2.60486	8.6e-22	7.75e-20	Up
CL2711.Contig2_All	968	0.3	1.82	2.6009	3.19e-05	0.000447805	Up
CL3686.Contig2_All	981	0.46	2.78	2.59538	1.61e-07	3.61e-06	Up
Unigene28616_All	981	1.04	6.26	2.58958	9e-15	4.81e-13	Up
CL140.Contig1_All	2968	1.27	7.62	2.58496	1.53e-52	4.65e-50	Up
CL3630.Contig3_All	1286	0.5	3	2.58496	3.42e-10	1.11e-08	Up
Unigene18409_All	1541	0.34	2.01	2.56359	4.21e-08	1.03e-06	Up
CL5033.Contig1_All	2470	2.51	14.82	2.56179	1.64e-82	1.15e-79	Up
CL3065.Contig5_All	1408	0.76	4.47	2.5562	3.54e-15	1.93e-13	Up
CL1778.Contig2_All	966	0.36	2.11	2.55117	1.2e-05	0.000186681	Up
CL3867.Contig3_All	3500	1.81	10.6	2.55	1.04e-83	7.59e-81	Up
CL1738.Contig5_All	426	0.93	5.36	2.52693	1.2e-05	0.000186815	Up
CL1595.Contig1_All	1388	0.43	2.47	2.5221	1.61e-08	4.21e-07	Up
CL2040.Contig2_All	469	0.72	4.04	2.48829	3.19e-05	0.00044766	Up
CL3045.Contig4_All	1836	0.88	4.89	2.47426	8.72e-21	7.32e-19	Up
CL715.Contig5_All	2317	1.17	6.5	2.47393	1.79e-33	2.72e-31	Up
CL2266.Contig2_All	1635	0.22	1.21	2.45943	1.2e-05	0.000186748	Up
CL5496.Contig2_All	1703	0.46	2.52	2.45372	3.02e-10	9.81e-09	Up
Unigene4416_All	3765	0.41	2.21	2.43035	3.66e-19	2.79e-17	Up
CL883.Contig2_All	1867	0.6	3.21	2.41954	1e-13	4.83e-12	Up
CL2431.Contig2_All	1839	0.32	1.71	2.41785	8.05e-08	1.89e-06	Up
CL5670.Contig2_All	1468	0.27	1.44	2.41504	3.95e-06	6.74e-05	Up
CL2820.Contig3_All	1482	0.33	1.75	2.40682	9.8e-07	1.9e-05	Up
CL1954.Contig4_All	1747	0.91	4.81	2.4021	1.05e-18	7.75e-17	Up
CL1488.Contig3_All	3857	0.78	4.1	2.39408	3.7e-34	5.92e-32	Up
CL3021.Contig1_All	3198	0.13	0.68	2.38702	7.76e-06	0.000125482	Up
CL4982.Contig1_All	767	0.56	2.92	2.38247	1.33e-05	0.000204742	Up
CL2405.Contig1_All	1016	0.43	2.24	2.38109	7.76e-06	0.000125529	Up
Unigene1131_All	492	0.88	4.55	2.37029	2.27e-05	0.000330635	Up
Unigene20422_All	531	0.72	3.72	2.36923	6.22e-05	0.000810483	Up
CL1299.Contig1_All	3332	0.29	1.49	2.36119	1.64e-11	6.37e-10	Up
CL4294.Contig1_All	1153	1.58	8.1	2.358	5.94e-20	4.76e-18	Up
CL2328.Contig2_All	1138	0.35	1.77	2.33832	3.86e-05	0.000531267	Up
CL158.Contig3_All	5366	0.2	1.01	2.33628	3.92e-12	1.61e-10	Up
CL1675.Contig4_All	1200	0.6	3	2.32193	1.04e-08	2.81e-07	Up
CL3034.Contig6_All	4553	0.6	2.99	2.31711	6.43e-29	8.24e-27	Up
CL2804.Contig1_All	3082	0.46	2.27	2.30299	3.79e-15	2.06e-13	Up
CL5355.Contig1_All	2088	0.33	1.62	2.29546	5.1e-08	1.24e-06	Up
Unigene358_All	1953	0.53	2.6	2.29445	2.93e-11	1.1e-09	Up
CL3913.Contig1_All	1959	0.63	3.08	2.28951	1.85e-13	8.65e-12	Up
CL107.Contig6_All	5313	0.92	4.47	2.28057	5.39e-48	1.43e-45	Up
Unigene16783_All	3614	0.18	0.87	2.27302	1.45e-07	3.28e-06	Up
CL829.Contig1_All	1483	0.8	3.86	2.27053	2.46e-12	1.03e-10	Up
CL2203.Contig6_All	5303	0.53	2.54	2.26076	1.57e-27	1.92e-25	Up
Unigene14098_All	1626	0.64	3.03	2.24317	1.36e-10	4.68e-09	Up
CL3357.Contig1_All	3022	0.43	2.02	2.23195	5.77e-13	2.56e-11	Up
CL3906.Contig2_All	273	2.66	12.49	2.23128	1.86e-06	3.4e-05	Up
Unigene14145_All	3105	0.4	1.87	2.22497	1.54e-12	6.63e-11	Up
Unigene3998_All	2000	0.58	2.7	2.21883	1.89e-11	7.26e-10	Up
CL2871.Contig1_All	1268	0.36	1.67	2.21378	3.94e-05	0.000540461	Up
CL2586.Contig5_All	4306	0.77	3.57	2.21299	1.83e-30	2.51e-28	Up
Unigene20358_All	2180	0.6	2.78	2.21205	9.58e-13	4.19e-11	Up
CL5708.Contig1_All	819	1.08	5	2.2109	1.23e-08	3.28e-07	Up
CL925.Contig4_All	1682	0.73	3.37	2.20678	4.11e-12	1.69e-10	Up
Unigene15057_All	629	1.11	5.12	2.20558	6.8e-07	1.37e-05	Up
CL60.Contig3_All	3425	0.35	1.6	2.19265	1.93e-11	7.38e-10	Up
CL3967.Contig1_All	1651	0.45	2.05	2.18763	1.5e-07	3.38e-06	Up
CL3501.Contig1_All	1838	0.41	1.86	2.18161	8.98e-08	2.1e-06	Up
CL3133.Contig5_All	2192	1.9	8.58	2.17498	9.52e-36	1.64e-33	Up
CL2600.Contig2_All	1804	0.58	2.61	2.16993	2.19e-10	7.3e-09	Up
CL107.Contig17_All	5907	0.73	3.28	2.16773	1.9e-37	3.5e-35	Up
CL3014.Contig2_All	2749	0.32	1.42	2.14975	1.23e-08	3.27e-07	Up
CL1733.Contig3_All	3369	0.94	4.13	2.13541	1.34e-26	1.56e-24	Up
CL3160.Contig3_All	842	2.65	11.63	2.13379	2.68e-18	1.87e-16	Up
CL999.Contig1_All	3124	0.82	3.57	2.12223	2.83e-21	2.49e-19	Up
CL113.Contig12_All	10802	0.42	1.81	2.10753	8.86e-37	1.6e-34	Up
CL1207.Contig3_All	5028	0.62	2.65	2.09565	6.8e-25	7.22e-23	Up
CL765.Contig2_All	2191	1	4.26	2.09085	1.93e-17	1.27e-15	Up
CL1940.Contig3_All	5587	0.77	3.28	2.09077	5.07e-34	8.01e-32	Up
Unigene19031_All	327	6.62	28.03	2.08207	1.16e-14	6.16e-13	Up
CL4569.Contig2_All	4233	0.3	1.27	2.08179	5.21e-11	1.89e-09	Up
CL934.Contig4_All	1609	1.29	5.42	2.07092	2.27e-16	1.39e-14	Up
Unigene6132_All	1014	0.5	2.1	2.07039	6.57e-05	0.000849074	Up
CL401.Contig2_All	1768	0.51	2.14	2.06904	5.55e-08	1.34e-06	Up
CL5376.Contig4_All	1587	0.46	1.93	2.0689	1.84e-06	3.37e-05	Up
CL4925.Contig2_All	1513	0.71	2.97	2.06457	4.54e-09	1.28e-07	Up
CL1024.Contig1_All	3542	0.68	2.81	2.04696	1.64e-18	1.18e-16	Up
CL3527.Contig2_All	2062	2.09	8.63	2.04586	1.72e-31	2.42e-29	Up
CL2801.Contig9_All	1070	0.66	2.71	2.03775	3.09e-06	5.42e-05	Up
CL3687.Contig2_All	3248	1.19	4.88	2.03592	2.58e-28	3.23e-26	Up
CL3606.Contig1_All	2763	0.67	2.73	2.02667	7.83e-14	3.82e-12	Up
CL1831.Contig2_All	2145	0.33	1.34	2.0217	1.87e-06	3.42e-05	Up
CL4804.Contig7_All	985	0.79	3.19	2.01363	1.84e-06	3.37e-05	Up
CL2270.Contig4_All	3955	8.24	33.06	2.00437	4.92e-217	2.37e-213	Up
CL4424.Contig2_All	1674	0.43	1.72	2	4.91e-06	8.2e-05	Up
CL3255.Contig1_All	3446	0.67	2.66	1.98919	2.03e-16	1.25e-14	Up
Unigene28663_All	2340	0.87	3.45	1.98751	1.09e-14	5.79e-13	Up
CL1484.Contig1_All	1331	0.49	1.94	1.9852	2.2e-05	0.0003217	Up
CL237.Contig2_All	1982	0.97	3.83	1.98129	7.83e-14	3.83e-12	Up
CL789.Contig3_All	7961	0.16	0.63	1.97728	3.73e-10	1.2e-08	Up
CL5536.Contig2_All	1165	0.65	2.54	1.96632	4.91e-06	8.2e-05	Up
CL3920.Contig1_All	933	0.65	2.54	1.96632	2.36e-05	0.00034235	Up
Unigene17070_All	711	0.9	3.46	1.94278	6.11e-05	0.000798282	Up
CL4430.Contig1_All	2348	0.65	2.49	1.93763	7.74e-11	2.74e-09	Up
CL934.Contig1_All	798	1.34	5.13	1.93673	1.41e-07	3.18e-06	Up
Unigene10261_All	1580	0.62	2.37	1.93455	3.64e-07	7.69e-06	Up
CL5587.Contig1_All	1902	2.88	11	1.93336	5.25e-34	8.27e-32	Up
CL3083.Contig2_All	1976	2.75	10.5	1.93289	5.5e-34	8.63e-32	Up
Unigene8130_All	3367	0.91	3.47	1.931	6.5e-20	5.19e-18	Up
CL794.Contig4_All	1855	1.04	3.96	1.92892	5.22e-13	2.32e-11	Up
CL5159.Contig3_All	1631	0.67	2.54	1.9226	5.16e-08	1.25e-06	Up
CL3945.Contig1_All	2381	0.37	1.4	1.91983	1.05e-06	2.02e-05	Up
CL4026.Contig2_All	2398	0.55	2.08	1.91908	2.46e-09	7.18e-08	Up
CL3448.Contig2_All	5963	0.77	2.9	1.91312	1.04e-28	1.31e-26	Up
CL2176.Contig1_All	696	0.94	3.54	1.91302	6.11e-05	0.000798523	Up
Unigene9588_All	815	1.58	5.95	1.91297	1.71e-08	4.45e-07	Up
Unigene10373_All	2225	0.55	2.07	1.91213	1.71e-08	4.45e-07	Up
CL5592.Contig2_All	1480	1.22	4.58	1.90847	9.65e-12	3.83e-10	Up
Unigene18437_All	2057	0.69	2.59	1.90828	1.37e-09	4.16e-08	Up
Unigene28736_All	496	1.38	5.16	1.9027	6.11e-05	0.000798041	Up
CL586.Contig3_All	3184	1.49	5.55	1.89718	6.19e-29	7.94e-27	Up
Unigene2607_All	1987	0.46	1.7	1.88583	1.6e-06	2.98e-05	Up
CL3876.Contig1_All	3036	1.03	3.8	1.88336	2.61e-19	2.01e-17	Up
CL1.Contig2_All	2150	0.48	1.75	1.86625	5.44e-07	1.11e-05	Up
Unigene9952_All	748	1.01	3.68	1.86535	3.31e-05	0.000462359	Up
CL3942.Contig3_All	3482	0.7	2.55	1.86507	3.22e-15	1.76e-13	Up
CL4601.Contig1_All	3551	1.36	4.89	1.84623	2.13e-27	2.55e-25	Up
CL158.Contig1_All	5337	0.36	1.29	1.8413	7.97e-12	3.19e-10	Up
CL2569.Contig2_All	1152	3.6	12.76	1.82556	2.76e-22	2.59e-20	Up
CL2728.Contig3_All	2069	0.52	1.84	1.82312	5.44e-07	1.11e-05	Up
CL2158.Contig1_All	1598	0.62	2.19	1.82059	2.35e-06	4.22e-05	Up
CL5079.Contig2_All	2601	0.7	2.45	1.80735	1.42e-10	4.87e-09	Up
CL1036.Contig15_All	2712	0.41	1.43	1.80232	5.03e-07	1.04e-05	Up
CL1156.Contig3_All	1921	3.43	11.95	1.80073	4.38e-34	6.98e-32	Up
Unigene2393_All	1156	3.1	10.79	1.79935	1.05e-18	7.75e-17	Up
CL2979.Contig2_All	1295	0.79	2.71	1.77837	3.71e-06	6.39e-05	Up
CL3062.Contig1_All	2818	0.33	1.13	1.77578	6.41e-06	0.000105066	Up
CL1824.Contig3_All	1703	0.5	1.71	1.774	1.2e-05	0.000186318	Up
Unigene12170_All	1755	0.48	1.64	1.77259	1.91e-05	0.000283549	Up
CL797.Contig4_All	2608	0.7	2.39	1.77158	3.49e-10	1.13e-08	Up
Unigene10625_All	1080	0.93	3.16	1.76462	5.84e-06	9.64e-05	Up
CL4534.Contig2_All	2346	0.47	1.59	1.75829	1.95e-06	3.56e-05	Up
CL5456.Contig3_All	3814	0.61	2.06	1.75576	1.98e-12	8.42e-11	Up
CL2350.Contig1_All	992	1.49	5.02	1.75238	5.26e-08	1.28e-06	Up
CL1036.Contig13_All	2594	0.56	1.88	1.74723	3.37e-08	8.39e-07	Up
Unigene1391_All	1709	3.35	11.22	1.74384	2.79e-27	3.31e-25	Up
Unigene11536_All	916	8.23	27.56	1.74361	2.64e-34	4.26e-32	Up
Unigene28578_All	874	2.95	9.87	1.74234	1.64e-12	7.02e-11	Up
CL5639.Contig2_All	1582	1.06	3.54	1.73969	4.27e-09	1.21e-07	Up
CL806.Contig5_All	6082	0.15	0.5	1.73697	1.01e-05	0.000159288	Up
CL3084.Contig5_All	2430	0.36	1.2	1.73697	2.76e-05	0.000395311	Up
Unigene18355_All	2445	1.79	5.96	1.73535	3.67e-21	3.2e-19	Up
Unigene12236_All	2584	0.85	2.83	1.73527	2.17e-11	8.26e-10	Up
CL5616.Contig2_All	1253	1.52	5.04	1.72935	5.45e-10	1.72e-08	Up
Unigene4877_All	1238	0.75	2.47	1.71955	2.49e-05	0.000358916	Up
Unigene1919_All	1023	0.98	3.22	1.71621	1.43e-05	0.000218525	Up
Unigene39_All	3355	1.03	3.37	1.7101	1.32e-16	8.25e-15	Up
CL688.Contig3_All	1765	1.84	5.99	1.70285	1.91e-15	1.07e-13	Up
CL1738.Contig3_All	410	3.24	10.44	1.68806	4.23e-06	7.17e-05	Up
Unigene4427_All	2212	0.41	1.32	1.68684	3.87e-05	0.000532653	Up
Unigene4186_All	1693	0.65	2.09	1.68499	7.34e-06	0.000119127	Up
CL2163.Contig2_All	3016	3.42	10.98	1.68281	2.89e-44	6.49e-42	Up
Unigene28737_All	797	11.64	37.33	1.68124	9.04e-38	1.68e-35	Up
Unigene6693_All	1468	0.63	2.02	1.68093	3.87e-05	0.000532483	Up
CL2161.Contig2_All	1254	1.39	4.45	1.67872	1.45e-08	3.82e-07	Up
CL2538.Contig2_All	4542	5.33	17.05	1.67756	6.12e-102	7.35e-99	Up
CL507.Contig3_All	2414	2.65	8.47	1.67637	9.25e-28	1.14e-25	Up
CL1067.Contig1_All	1040	1.09	3.48	1.67476	7.34e-06	0.000119172	Up
CL1785.Contig6_All	6359	1.22	3.89	1.67289	8.33e-34	1.28e-31	Up
CL1366.Contig2_All	3438	1.4	4.46	1.67162	2.75e-21	2.43e-19	Up
Unigene28666_All	2985	1.26	4.01	1.67018	5.66e-17	3.62e-15	Up
CL710.Contig3_All	1397	0.78	2.48	1.66879	8.23e-06	0.000132081	Up
Unigene15646_All	781	1.68	5.34	1.66838	2.44e-06	4.36e-05	Up
CL4349.Contig6_All	757	3.37	10.7	1.66679	3.77e-11	1.39e-09	Up
Unigene27147_All	254	10.07	31.94	1.6653	2.27e-09	6.67e-08	Up
Unigene28688_All	707	1.83	5.79	1.66172	1.76e-06	3.25e-05	Up
CL2634.Contig2_All	4052	3.75	11.81	1.65505	1.56e-62	6.24e-60	Up
CL4569.Contig4_All	3901	1.76	5.53	1.6517	4.67e-29	6.05e-27	Up
CL1324.Contig5_All	3875	0.32	1	1.64386	2.44e-06	4.36e-05	Up
Unigene7480_All	1802	2.94	9.16	1.63953	6.08e-22	5.55e-20	Up
CL391.Contig3_All	689	1.71	5.32	1.63743	1.74e-05	0.000260115	Up
CL1865.Contig3_All	1161	1.77	5.48	1.63043	5.31e-09	1.49e-07	Up
CL197.Contig3_All	702	1.47	4.55	1.63005	2.49e-05	0.000359036	Up
Unigene16602_All	1700	2.99	9.24	1.62775	1.06e-20	8.86e-19	Up
CL5330.Contig1_All	987	1.06	3.27	1.62523	3.44e-05	0.000478582	Up
Unigene7053_All	215	11.34	34.95	1.62387	2.72e-08	6.89e-07	Up
CL2147.Contig1_All	2436	0.48	1.47	1.61471	1e-05	0.000158086	Up
CL678.Contig1_All	2257	0.42	1.28	1.60768	6e-05	0.000785989	Up
CL2554.Contig1_All	1777	1.05	3.2	1.60768	2.72e-08	6.9e-07	Up
CL834.Contig1_All	1537	1.11	3.38	1.60646	1.23e-07	2.81e-06	Up
Unigene8883_All	1211	0.87	2.64	1.60145	4.65e-05	0.000627031	Up
Unigene7560_All	980	5.4	16.36	1.59914	4.96e-20	3.99e-18	Up
CL3034.Contig1_All	4196	0.41	1.24	1.59664	1.09e-07	2.51e-06	Up
CL319.Contig4_All	4156	0.42	1.27	1.59637	7.14e-08	1.69e-06	Up
Unigene17382_All	1393	1.13	3.41	1.59345	5.61e-07	1.14e-05	Up
CL647.Contig4_All	2819	0.62	1.87	1.5927	1.09e-07	2.51e-06	Up
CL112.Contig5_All	7660	1.88	5.65	1.58752	7.1e-54	2.31e-51	Up
CL5324.Contig1_All	1148	1.49	4.47	1.58496	1.4e-07	3.15e-06	Up
CL5528.Contig4_All	1352	1.23	3.64	1.56528	4.92e-07	1.02e-05	Up
CL1506.Contig1_All	835	1.38	4.08	1.5639	4.06e-05	0.000555123	Up
CL2694.Contig1_All	1921	0.92	2.72	1.5639	1.65e-07	3.68e-06	Up
Unigene2056_All	431	3.74	10.94	1.5485	3.87e-06	6.63e-05	Up
CL1092.Contig1_All	2863	4.24	12.39	1.54704	2.71e-42	5.86e-40	Up
CL97.Contig10_All	4673	2.18	6.35	1.54243	8.88e-36	1.54e-33	Up
CL1140.Contig2_All	1962	1.88	5.47	1.54081	8.7e-14	4.22e-12	Up
CL311.Contig3_All	2248	1.06	3.08	1.53887	1.86e-09	5.53e-08	Up
CL2058.Contig15_All	5759	0.71	2.06	1.53675	2.67e-15	1.48e-13	Up
CL7.Contig2_All	3076	2.81	8.15	1.53623	5.26e-30	7.13e-28	Up
CL4282.Contig2_All	1417	2.59	7.49	1.53201	2.24e-13	1.04e-11	Up
Unigene6263_All	3991	0.53	1.53	1.52947	2.15e-08	5.53e-07	Up
CL4280.Contig1_All	2255	1.36	3.92	1.52725	1.66e-11	6.43e-10	Up
CL2016.Contig2_All	13833	0.17	0.49	1.52725	7.13e-09	1.97e-07	Up
Unigene8957_All	1438	2.8	8.07	1.52714	2.99e-14	1.52e-12	Up
CL1940.Contig2_All	5504	0.83	2.39	1.52583	9.41e-17	5.93e-15	Up
CL5710.Contig3_All	1292	2.81	8.09	1.52557	7.5e-13	3.3e-11	Up
CL113.Contig13_All	8432	0.46	1.32	1.52083	2.99e-14	1.52e-12	Up
CL2873.Contig2_All	2798	0.49	1.4	1.51457	1.01e-05	0.00015947	Up
CL3043.Contig3_All	2812	1.89	5.4	1.51457	1.31e-18	9.55e-17	Up
CL1342.Contig5_All	2358	6.82	19.44	1.51118	3.93e-52	1.18e-49	Up
CL3015.Contig3_All	3845	0.87	2.47	1.50542	3.76e-12	1.55e-10	Up
CL4259.Contig1_All	2027	0.72	2.04	1.5025	5.84e-06	9.63e-05	Up
CL185.Contig2_All	1883	1.18	3.33	1.49674	2.8e-08	7.08e-07	Up
CL288.Contig7_All	3468	1.12	3.15	1.49185	1.14e-13	5.43e-12	Up
CL3814.Contig2_All	2534	3.52	9.89	1.4904	8.38e-29	1.07e-26	Up
CL57.Contig6_All	1996	1.68	4.72	1.49033	9.6e-12	3.81e-10	Up
CL85.Contig5_All	5319	3.51	9.86	1.49012	4.67e-59	1.76e-56	Up
Unigene19984_All	1137	1.1	3.09	1.4901	3.53e-05	0.00048988	Up
CL57.Contig2_All	2088	1.67	4.69	1.48974	3.28e-12	1.36e-10	Up
CL1136.Contig8_All	2652	1.25	3.51	1.48954	1.43e-11	5.61e-10	Up
Unigene17696_All	1427	1.01	2.82	1.48134	1.31e-05	0.000202748	Up
CL2404.Contig3_All	1403	2.31	6.44	1.47917	6.22e-11	2.22e-09	Up
CL5689.Contig1_All	2669	0.61	1.7	1.47865	2.53e-06	4.51e-05	Up
CL31.Contig13_All	4887	1.1	3.05	1.47131	1.07e-17	7.22e-16	Up
CL1236.Contig2_All	1137	1.75	4.85	1.47063	5.46e-07	1.11e-05	Up
CL1091.Contig4_All	4168	0.5	1.38	1.46467	1.24e-07	2.83e-06	Up
CL1371.Contig4_All	1594	1.03	2.84	1.46325	5.62e-06	9.3e-05	Up
CL5405.Contig7_All	2449	0.73	2.01	1.46123	8.47e-07	1.67e-05	Up
Unigene7359_All	2118	4.17	11.48	1.461	3.73e-27	4.4e-25	Up
Unigene18864_All	607	4.84	13.32	1.46052	2.69e-09	7.82e-08	Up
CL5565.Contig1_All	1643	3.45	9.49	1.45981	8.07e-18	5.45e-16	Up
Unigene13041_All	441	3.15	8.65	1.45735	6.88e-05	0.000886382	Up
CL3953.Contig1_All	3896	2.11	5.77	1.45133	2.59e-25	2.85e-23	Up
CL5208.Contig4_All	2592	1.05	2.87	1.45066	2.69e-09	7.82e-08	Up
CL3782.Contig2_All	5262	0.92	2.5	1.44222	2.44e-15	1.36e-13	Up
CL745.Contig1_All	2617	0.49	1.33	1.44057	5.9e-05	0.000775539	Up
CL5721.Contig2_All	3563	1.33	3.61	1.44057	3.77e-15	2.05e-13	Up
CL2116.Contig2_All	2356	1.42	3.85	1.43897	8.78e-11	3.09e-09	Up
CL3053.Contig2_All	3730	1.06	2.87	1.43699	1.05e-12	4.57e-11	Up
CL924.Contig1_All	2900	9.5	25.72	1.43689	3.11e-78	2.01e-75	Up
CL1324.Contig1_All	3674	1.05	2.84	1.4355	2.64e-12	1.1e-10	Up
CL3163.Contig2_All	2064	0.64	1.73	1.43463	5.9e-05	0.000775304	Up
CL3406.Contig8_All	2498	0.7	1.89	1.43296	2.8e-06	4.95e-05	Up
CL2654.Contig1_All	2004	1.06	2.86	1.43195	2.73e-07	5.87e-06	Up
CL2716.Contig1_All	1313	1.39	3.74	1.42795	1.89e-06	3.44e-05	Up
CL974.Contig2_All	1184	1.57	4.22	1.42648	2.4e-06	4.3e-05	Up
CL1638.Contig2_All	2779	0.8	2.15	1.42626	1.37e-07	3.1e-06	Up
CL230.Contig2_All	2662	1.26	3.36	1.41504	1.9e-10	6.39e-09	Up
CL5430.Contig1_All	1524	1.82	4.85	1.41405	8.65e-09	2.35e-07	Up
CL1588.Contig3_All	4598	0.85	2.26	1.41079	4.9e-12	2e-10	Up
CL419.Contig2_All	2199	2.91	7.72	1.40758	2.58e-18	1.82e-16	Up
Unigene8125_All	2018	2.41	6.39	1.40678	2.82e-14	1.44e-12	Up
CL4017.Contig4_All	3160	1.03	2.72	1.40096	3.76e-10	1.21e-08	Up
CL4372.Contig1_All	1919	1.63	4.3	1.39946	1.61e-09	4.82e-08	Up
CL221.Contig6_All	3420	1.23	3.24	1.39734	1.25e-12	5.42e-11	Up
CL732.Contig4_All	1698	1.42	3.74	1.39715	1.01e-07	2.35e-06	Up
CL5233.Contig5_All	2193	1.26	3.31	1.39341	1.27e-08	3.39e-07	Up
CL3087.Contig2_All	5456	1.46	3.83	1.39138	2.62e-22	2.47e-20	Up
CL718.Contig5_All	1342	1.51	3.95	1.3873	1.2e-06	2.28e-05	Up
Unigene8588_All	1480	1.33	3.47	1.38351	2.59e-06	4.61e-05	Up
CL135.Contig1_All	561	4.71	12.28	1.38251	1.27e-07	2.9e-06	Up
CL4756.Contig1_All	3026	0.86	2.24	1.38109	3.72e-08	9.22e-07	Up
Unigene28742_All	568	4.23	11.01	1.38008	6.4e-07	1.29e-05	Up
CL4027.Contig1_All	2259	1.74	4.52	1.37724	1.79e-11	6.89e-10	Up
CL1192.Contig4_All	1962	1.23	3.19	1.3749	2.72e-07	5.84e-06	Up
CL121.Contig2_All	6450	6.47	16.77	1.37405	1.6e-106	2.04e-103	Up
CL3055.Contig2_All	2656	3.05	7.89	1.37122	8.05e-22	7.27e-20	Up
CL2841.Contig1_All	2626	1.33	3.44	1.37098	4.34e-10	1.39e-08	Up
Unigene12152_All	3568	1.49	3.85	1.36955	8.29e-15	4.45e-13	Up
CL2746.Contig1_All	1395	1.49	3.84	1.36579	1.51e-06	2.82e-05	Up
CL1090.Contig1_All	1309	3.31	8.51	1.36233	5.66e-12	2.3e-10	Up
CL3100.Contig2_All	1523	1.19	3.05	1.35785	8.97e-06	0.000143381	Up
CL2288.Contig1_All	999	3.56	9.11	1.35557	1.07e-09	3.28e-08	Up
CL1193.Contig3_All	1080	3.95	10.1	1.35443	2.03e-11	7.75e-10	Up
CL2396.Contig5_All	7699	0.18	0.46	1.35364	5.05e-05	0.000676364	Up
CL195.Contig1_All	1725	1.12	2.86	1.35252	4.44e-06	7.48e-05	Up
CL3084.Contig4_All	2272	1.52	3.88	1.35199	1.07e-09	3.28e-08	Up
Unigene14313_All	4113	1.69	4.31	1.35066	2.47e-18	1.74e-16	Up
CL1333.Contig1_All	3872	1.48	3.76	1.34514	2.25e-15	1.26e-13	Up
CL5650.Contig3_All	715	3.79	9.59	1.33933	1.98e-07	4.36e-06	Up
CL2818.Contig3_All	6030	0.68	1.71	1.33039	5.21e-11	1.89e-09	Up
Unigene8162_All	2578	1.7	4.26	1.32532	1.55e-11	6.06e-10	Up
CL2436.Contig2_All	3193	1.28	3.2	1.32193	7.18e-11	2.55e-09	Up
Unigene10091_All	2334	1.02	2.55	1.32193	8.33e-07	1.64e-05	Up
CL3405.Contig2_All	1501	9.67	24.16	1.32103	1e-33	1.53e-31	Up
CL5184.Contig1_All	3272	1.19	2.97	1.3195	2.97e-10	9.67e-09	Up
CL2450.Contig7_All	1706	1.08	2.69	1.31657	1.62e-05	0.000244085	Up
CL3411.Contig1_All	1136	2.14	5.33	1.31652	9.82e-07	1.91e-05	Up
CL198.Contig1_All	1966	2.93	7.29	1.31502	1.65e-14	8.59e-13	Up
Unigene4291_All	1926	1.25	3.11	1.31499	8.33e-07	1.64e-05	Up
CL2929.Contig1_All	1120	2.81	6.99	1.31472	2.58e-08	6.58e-07	Up
Unigene6531_All	4233	4.68	11.64	1.31451	3.72e-46	9.15e-44	Up
CL3144.Contig1_All	2001	1.91	4.75	1.31435	8.48e-10	2.62e-08	Up
CL3973.Contig3_All	1062	7.26	18.04	1.31316	4.1e-18	2.83e-16	Up
Unigene6264_All	3181	1.39	3.45	1.31151	2.73e-11	1.03e-09	Up
CL3784.Contig6_All	2092	1.37	3.39	1.30711	8.77e-08	2.05e-06	Up
Unigene8136_All	2643	0.92	2.27	1.30299	1.02e-06	1.96e-05	Up
CL2832.Contig3_All	3452	0.92	2.27	1.30299	1.29e-08	3.44e-07	Up
CL243.Contig2_All	643	13.41	33.06	1.30178	6.73e-19	5.09e-17	Up
CL1204.Contig4_All	1083	1.59	3.91	1.29814	3.88e-05	0.000533713	Up
CL47.Contig1_All	3434	1.03	2.53	1.29649	3.37e-09	9.68e-08	Up
CL5019.Contig2_All	1396	6.53	16.03	1.29562	8.26e-21	6.97e-19	Up
CL5254.Contig3_All	2777	0.67	1.64	1.29146	2.87e-05	0.000409526	Up
CL2870.Contig1_All	2454	0.68	1.66	1.28758	3.88e-05	0.000533883	Up
CL130.Contig3_All	2946	1.34	3.27	1.28706	6.11e-10	1.92e-08	Up
CL2037.Contig1_All	4479	1.32	3.22	1.28652	4.43e-14	2.21e-12	Up
CL3258.Contig1_All	238	10.25	24.85	1.27762	2.87e-05	0.000409391	Up
Unigene12329_All	621	11.68	28.22	1.27268	1.46e-15	8.31e-14	Up
CL1051.Contig3_All	1106	3.64	8.79	1.27192	1.48e-09	4.45e-08	Up
CL181.Contig2_All	2491	2.99	7.22	1.27185	7.1e-17	4.51e-15	Up
CL919.Contig3_All	2971	13.72	33.12	1.27142	3.2e-85	2.47e-82	Up
CL208.Contig1_All	2760	2.23	5.38	1.27056	3.85e-14	1.93e-12	Up
Unigene16247_All	1140	3.88	9.35	1.26891	2.68e-10	8.79e-09	Up
CL1894.Contig3_All	5000	0.57	1.37	1.26514	1.81e-07	4.03e-06	Up
CL4717.Contig3_All	725	5.75	13.81	1.26408	1.48e-09	4.45e-08	Up
Unigene20493_All	705	4.16	9.99	1.2639	5.21e-07	1.07e-05	Up
CL3957.Contig2_All	3200	1.7	4.08	1.26303	1.14e-12	4.97e-11	Up
CL778.Contig2_All	3513	12.45	29.87	1.26255	2.87e-90	2.44e-87	Up
Unigene4110_All	895	1.96	4.7	1.26181	5.65e-05	0.000748596	Up
CL5072.Contig1_All	5274	0.88	2.11	1.26167	5.88e-11	2.11e-09	Up
CL1072.Contig2_All	801	2.43	5.82	1.26006	3.4e-05	0.000474106	Up
CL1249.Contig11_All	3236	1.11	2.65	1.25543	1.19e-08	3.19e-07	Up
CL240.Contig1_All	4082	0.75	1.79	1.255	1.33e-07	3.01e-06	Up
CL252.Contig2_All	1137	9.76	23.18	1.24793	1.45e-22	1.38e-20	Up
Unigene4082_All	4489	1.39	3.28	1.23861	1.11e-13	5.32e-12	Up
CL3432.Contig1_All	813	7.12	16.79	1.23765	5.56e-12	2.26e-10	Up
CL641.Contig1_All	1545	2.24	5.28	1.23704	3.32e-08	8.28e-07	Up
CL5339.Contig2_All	3627	0.65	1.53	1.23502	7.22e-06	0.000117461	Up
CL3551.Contig2_All	1474	3.11	7.32	1.23493	5.56e-10	1.75e-08	Up
Unigene6150_All	1987	0.95	2.23	1.23104	5.89e-05	0.000774751	Up
CL1506.Contig2_All	1986	1.44	3.38	1.23095	7.54e-07	1.5e-05	Up
Unigene18171_All	1830	1.69	3.96	1.22848	3.18e-07	6.76e-06	Up
Unigene2403_All	1298	2.79	6.53	1.22682	4.03e-08	9.94e-07	Up
CL2103.Contig2_All	2949	0.77	1.8	1.22507	1.02e-05	0.000160463	Up
CL4813.Contig1_All	3022	3.68	8.59	1.22295	2.11e-22	2e-20	Up
CL609.Contig4_All	2116	1.32	3.06	1.21299	1.8e-06	3.32e-05	Up
Unigene59_All	5175	1.95	4.52	1.21285	3.33e-20	2.71e-18	Up
CL5445.Contig6_All	882	10.03	23.18	1.20856	7.83e-17	4.95e-15	Up
Unigene1904_All	3610	10.64	24.57	1.2074	1.41e-71	7.46e-69	Up
CL218.Contig1_All	2474	1.33	3.06	1.20211	1.34e-07	3.04e-06	Up
CL215.Contig1_All	1759	2.3	5.29	1.20163	1.21e-08	3.25e-07	Up
Unigene4148_All	2209	0.91	2.09	1.19956	5.89e-05	0.000775168	Up
Unigene10568_All	1453	1.62	3.72	1.19931	1.72e-05	0.000258007	Up
CL1098.Contig4_All	6285	0.61	1.4	1.19855	1.71e-08	4.46e-07	Up
Unigene18145_All	2145	1.09	2.5	1.1976	1.72e-05	0.000258097	Up
Unigene2158_All	2359	1.45	3.32	1.19513	1.6e-07	3.58e-06	Up
CL1027.Contig3_All	3129	1.06	2.42	1.19094	2.26e-07	4.92e-06	Up
Unigene20149_All	484	6.88	15.7	1.19028	1.07e-06	2.05e-05	Up
CL4073.Contig2_All	4024	0.93	2.12	1.18876	3.4e-08	8.46e-07	Up
CL72.Contig4_All	1744	3.55	8.08	1.18654	3.97e-12	1.63e-10	Up
Unigene20254_All	4338	1.83	4.16	1.18474	1.93e-15	1.08e-13	Up
CL3775.Contig1_All	1335	4.91	11.15	1.18325	1.43e-12	6.17e-11	Up
CL3681.Contig1_All	1717	2.04	4.63	1.18244	1.6e-07	3.58e-06	Up
CL3497.Contig1_All	1263	4.32	9.78	1.1788	1.01e-10	3.54e-09	Up
CL4435.Contig2_All	792	2.77	6.27	1.17858	6.98e-05	0.000896518	Up
CL2976.Contig2_All	2558	0.85	1.92	1.17557	4.14e-05	0.000564399	Up
Unigene11412_All	1648	2.22	5.01	1.17425	1.33e-07	3.03e-06	Up
Unigene126_All	4921	2.3	5.19	1.1741	5.1e-21	4.38e-19	Up
Unigene4152_All	1902	1.17	2.64	1.17403	3.47e-05	0.000481454	Up
CL3375.Contig1_All	1527	4.26	9.61	1.17368	2e-12	8.5e-11	Up
Unigene12020_All	1914	5.28	11.9	1.17235	1.34e-18	9.74e-17	Up
Unigene353_All	1207	2.03	4.57	1.17071	2.04e-05	0.000299939	Up
CL790.Contig1_All	2042	2.6	5.85	1.16993	2.75e-10	9.02e-09	Up
Unigene2600_All	1620	1.53	3.44	1.16888	1.71e-05	0.000255543	Up
CL5338.Contig2_All	1679	2.3	5.15	1.16294	7.9e-08	1.86e-06	Up
CL2067.Contig2_All	1788	2.36	5.28	1.16175	1.69e-08	4.42e-07	Up
CL1941.Contig3_All	4213	17.77	39.75	1.16151	1.13e-125	1.96e-122	Up
CL5230.Contig2_All	2881	6.14	13.73	1.16102	1.1e-30	1.51e-28	Up
CL3190.Contig1_All	2234	6.02	13.44	1.1587	1.59e-23	1.59e-21	Up
CL715.Contig3_All	1590	1.54	3.43	1.15528	2.04e-05	0.000299837	Up
CL314.Contig2_All	1903	2.16	4.81	1.15501	3.93e-08	9.72e-07	Up
Unigene6172_All	3306	0.75	1.67	1.15489	2e-05	0.000295056	Up
CL3260.Contig2_All	3760	2.36	5.25	1.15353	3.43e-16	2.07e-14	Up
CL5657.Contig2_All	440	6.31	14.01	1.15075	2.39e-05	0.000346668	Up
CL754.Contig3_All	3156	2.19	4.85	1.14705	1.59e-12	6.81e-11	Up
CL5421.Contig1_All	4121	117.67	260.34	1.14565	0	0	Up
CL4126.Contig2_All	1680	9.17	20.28	1.14506	6.93e-26	7.79e-24	Up
CL3993.Contig2_All	5824	1.28	2.83	1.14466	1.26e-13	5.95e-12	Up
CL2397.Contig2_All	4715	9.36	20.65	1.14156	5.62e-72	3e-69	Up
CL2687.Contig2_All	1206	3.56	7.85	1.14082	3.3e-08	8.25e-07	Up
Unigene2557_All	1341	2.55	5.62	1.14007	1.02e-06	1.97e-05	Up
CL2253.Contig4_All	1247	2.18	4.8	1.13871	1.4e-05	0.000214699	Up
Unigene30901_All	2041	2.38	5.23	1.13585	4.83e-09	1.36e-07	Up
CL665.Contig3_All	2935	1.68	3.69	1.13516	2.11e-09	6.2e-08	Up
Unigene5346_All	1216	2.81	6.17	1.1347	1.22e-06	2.33e-05	Up
CL665.Contig2_All	3455	1.34	2.94	1.13358	1.13e-08	3.04e-07	Up
Unigene6327_All	3554	1.4	3.07	1.13281	2.86e-09	8.28e-08	Up
CL5396.Contig2_All	1655	3.34	7.32	1.132	5.23e-10	1.65e-08	Up
Unigene18_All	2875	2.82	6.18	1.13191	3.67e-14	1.84e-12	Up
CL474.Contig1_All	1627	3.97	8.69	1.13022	1.72e-11	6.66e-10	Up
CL4065.Contig3_All	2848	14.06	30.72	1.12758	4.84e-63	2e-60	Up
CL4958.Contig2_All	1503	4.72	10.3	1.12579	3.03e-12	1.26e-10	Up
CL5460.Contig2_All	869	7.33	15.99	1.12528	9.14e-11	3.21e-09	Up
CL262.Contig1_All	2563	1.05	2.29	1.12496	2.26e-05	0.000330047	Up
Unigene18146_All	1575	1.74	3.79	1.12311	1.63e-05	0.000245144	Up
CL1462.Contig4_All	1621	1.55	3.37	1.12048	3.34e-05	0.000466787	Up
Unigene19997_All	798	3.4	7.37	1.11613	2e-05	0.000295156	Up
Unigene11196_All	3821	4.51	9.77	1.11523	1.38e-27	1.69e-25	Up
CL2247.Contig1_All	1985	11.39	24.66	1.11441	3.36e-35	5.7e-33	Up
Unigene15549_All	2014	2.73	5.91	1.11426	1.16e-09	3.54e-08	Up
CL4943.Contig2_All	1930	3.35	7.25	1.11382	3.82e-11	1.41e-09	Up
CL3128.Contig2_All	6192	2.07	4.47	1.11064	7.68e-21	6.5e-19	Up
CL5564.Contig1_All	2238	1.41	3.04	1.10838	4.66e-06	7.81e-05	Up
CL4215.Contig1_All	2481	4.59	9.86	1.10309	2.45e-18	1.73e-16	Up
CL1460.Contig7_All	5939	0.61	1.31	1.10269	8.1e-07	1.6e-05	Up
CL2016.Contig1_All	13863	0.96	2.06	1.10154	3.04e-21	2.67e-19	Up
CL1386.Contig1_All	1213	2.21	4.74	1.10084	3.25e-05	0.000454326	Up
CL2801.Contig7_All	2111	2.01	4.31	1.10049	1.03e-07	2.39e-06	Up
CL366.Contig6_All	4064	0.7	1.5	1.09954	1.58e-05	0.000238757	Up
Unigene12213_All	2237	1.41	3.02	1.09885	6.44e-06	0.000105404	Up
CL1488.Contig13_All	2594	1.96	4.19	1.0961	8.69e-09	2.36e-07	Up
CL545.Contig3_All	2245	2.79	5.96	1.09505	1.23e-10	4.24e-09	Up
CL565.Contig3_All	1872	6.51	13.9	1.09436	6.84e-19	5.16e-17	Up
CL1619.Contig1_All	2521	1.54	3.28	1.09077	6.54e-07	1.32e-05	Up
CL2548.Contig1_All	2003	6.07	12.92	1.08984	9.36e-19	6.96e-17	Up
CL4521.Contig2_All	2628	1.11	2.36	1.08823	1.32e-05	0.000203379	Up
CL5675.Contig2_All	4003	1.3	2.76	1.08616	6.11e-09	1.7e-07	Up
CL717.Contig2_All	4834	0.66	1.4	1.08489	7.41e-06	0.000119973	Up
CL2396.Contig4_All	7573	0.5	1.06	1.08406	5.67e-07	1.15e-05	Up
CL1664.Contig2_All	1113	6.7	14.2	1.08366	1.4e-11	5.49e-10	Up
CL240.Contig2_All	4175	0.93	1.97	1.08289	7.52e-07	1.5e-05	Up
CL684.Contig2_All	2260	26.1	55.25	1.08192	3.16e-83	2.24e-80	Up
CL858.Contig2_All	7248	2.01	4.25	1.08027	3.43e-22	3.21e-20	Up
Unigene14233_All	4831	1.47	3.1	1.07645	2.61e-11	9.87e-10	Up
CL3763.Contig1_All	2237	1.3	2.74	1.07566	2.51e-05	0.000361912	Up
CL2058.Contig6_All	2361	5.87	12.37	1.07541	1.83e-20	1.51e-18	Up
Unigene7451_All	1952	2.52	5.31	1.07529	3.81e-08	9.43e-07	Up
Unigene14157_All	4935	1.17	2.46	1.07215	1.96e-09	5.81e-08	Up
Unigene28576_All	470	7.81	16.38	1.06854	7.41e-06	0.000120018	Up
CL5231.Contig2_All	8661	2.17	4.55	1.06817	1.9e-27	2.3e-25	Up
CL523.Contig1_All	3883	2.9	6.08	1.06802	5.59e-17	3.58e-15	Up
CL4438.Contig3_All	2186	5.72	11.99	1.06774	2.12e-18	1.51e-16	Up
CL1365.Contig3_All	1978	3.77	7.89	1.06546	2.1e-11	8e-10	Up
CL957.Contig2_All	1763	11.13	23.25	1.06278	1.75e-27	2.12e-25	Up
CL806.Contig4_All	7253	3.41	7.12	1.06211	4.13e-35	6.96e-33	Up
Unigene217_All	1626	1.97	4.11	1.06094	1.22e-05	0.000188645	Up
Unigene63_All	2950	0.93	1.94	1.06075	4.95e-05	0.00066365	Up
CL616.Contig1_All	1140	3.16	6.59	1.06035	4.95e-06	8.27e-05	Up
CL555.Contig1_All	2373	5.1	10.62	1.05821	1.12e-17	7.5e-16	Up
CL5445.Contig5_All	623	6.19	12.88	1.05712	4.13e-06	7.01e-05	Up
CL518.Contig2_All	4817	3.77	7.84	1.05629	9.54e-26	1.06e-23	Up
Unigene4275_All	2134	2.27	4.72	1.05609	8.48e-08	1.99e-06	Up
Unigene7582_All	2227	2.61	5.42	1.05424	4.35e-09	1.23e-07	Up
Unigene2389_All	2054	1.45	3.01	1.05371	2.87e-05	0.000409721	Up
CL1488.Contig6_All	2632	2.11	4.38	1.05369	8.83e-09	2.39e-07	Up
CL3438.Contig1_All	3135	2	4.15	1.05311	1.06e-09	3.23e-08	Up
CL2240.Contig2_All	2549	1.65	3.41	1.04731	6.88e-07	1.38e-05	Up
CL1823.Contig2_All	1367	5.25	10.85	1.04731	1.51e-10	5.16e-09	Up
CL1269.Contig2_All	2278	1.21	2.5	1.04692	5.94e-05	0.000778883	Up
CL2157.Contig3_All	2235	1.26	2.6	1.04509	4.95e-05	0.000663444	Up
CL807.Contig1_All	3549	2.26	4.66	1.04401	6.67e-12	2.68e-10	Up
Unigene8096_All	3166	4.47	9.21	1.04293	6.52e-20	5.2e-18	Up
CL3038.Contig2_All	3041	1.38	2.84	1.04122	6.88e-07	1.38e-05	Up
Unigene18878_All	3390	5.41	11.13	1.04075	5.58e-25	6.02e-23	Up
CL3176.Contig1_All	3596	4.48	9.21	1.0397	4.51e-22	4.19e-20	Up
CL2245.Contig4_All	2339	1.37	2.81	1.03639	1.67e-05	0.000250032	Up
CL1969.Contig3_All	1474	2.35	4.82	1.03637	9.7e-06	0.000154007	Up
CL5017.Contig2_All	2477	2.42	4.96	1.03533	3.05e-09	8.81e-08	Up
CL99.Contig1_All	5920	9.12	18.68	1.03439	6.76e-70	3.36e-67	Up
CL14.Contig2_All	1384	8.46	17.23	1.02619	1.5e-15	8.52e-14	Up
CL248.Contig2_All	2849	6.15	12.52	1.02558	3.84e-23	3.76e-21	Up
CL1274.Contig2_All	2082	6.1	12.37	1.01996	8.65e-17	5.46e-15	Up
CL1740.Contig1_All	1812	2.16	4.38	1.0199	4.24e-06	7.19e-05	Up
CL2183.Contig2_All	2637	2.55	5.17	1.01967	1.23e-09	3.74e-08	Up
CL675.Contig9_All	1755	2.56	5.18	1.01681	8.43e-07	1.66e-05	Up
CL1009.Contig2_All	2772	14.13	28.58	1.01624	1.46e-48	3.97e-46	Up
CL5363.Contig2_All	2938	2.26	4.57	1.01587	1.47e-09	4.44e-08	Up
CL1228.Contig2_All	3307	1.43	2.89	1.01505	3.04e-07	6.49e-06	Up
Unigene5585_All	3071	2.14	4.32	1.01342	1.75e-09	5.22e-08	Up
CL1675.Contig1_All	1830	2.03	4.09	1.01062	9.87e-06	0.00015635	Up
CL982.Contig2_All	1466	2.4	4.83	1.00899	1.5e-05	0.000228262	Up
Unigene8209_All	4078	2.53	5.09	1.00853	8.13e-14	3.96e-12	Up
CL748.Contig8_All	9130	1.07	2.15	1.00673	5e-13	2.25e-11	Up
Unigene4151_All	2886	1.09	2.19	1.0066	4.21e-05	0.000573108	Up
CL3087.Contig1_All	5459	1.16	2.33	1.00621	4.03e-09	1.14e-07	Up
CL4707.Contig1_All	6186	2.05	4.11	1.00351	1.4e-16	8.71e-15	Up
CL3616.Contig1_All	2319	1.85	3.7	1	1.95e-06	3.56e-05	Up
CL1720.Contig2_All	3937	13.85	0.01	-10.4357	4.02e-257	2.49e-253	Down
Unigene26847_All	1171	13.7	0.01	-10.42	2.69e-73	1.49e-70	Down
CL3213.Contig1_All	4238	12.66	0.01	-10.3061	3.18e-253	1.72e-249	Down
CL1414.Contig9_All	2516	12.3	0.01	-10.2644	5.74e-145	1.38e-141	Down
CL4656.Contig1_All	997	11.22	0.01	-10.1319	8.34e-51	2.42e-48	Down
CL1977.Contig2_All	643	10.27	0.01	-10.0042	3.26e-29	4.28e-27	Down
CL4126.Contig1_All	1588	9.08	0.01	-9.82655	1.07e-66	4.8e-64	Down
CL2393.Contig2_All	1541	9.01	0.01	-9.81538	2.67e-64	1.18e-61	Down
CL2360.Contig2_All	955	8.1	0.01	-9.66178	3.27e-35	5.6e-33	Down
CL1342.Contig4_All	2394	7.57	0.01	-9.56415	5.43e-85	4.12e-82	Down
CL3444.Contig2_All	2314	7.56	0.01	-9.56224	5.42e-82	3.72e-79	Down
CL1414.Contig6_All	4842	7.25	0.01	-9.50184	5.86e-166	2.3e-162	Down
CL1006.Contig1_All	1626	7.24	0.01	-9.49985	1.05e-54	3.51e-52	Down
CL5230.Contig1_All	2789	7.02	0.01	-9.45533	3.45e-92	2.99e-89	Down
Unigene26791_All	2101	6.9	0.01	-9.43045	6.73e-68	3.17e-65	Down
CL4008.Contig4_All	2070	6.6	0.01	-9.36632	5.33e-64	2.33e-61	Down
CL689.Contig8_All	4374	6.51	0.01	-9.34651	9.02e-135	1.77e-131	Down
CL558.Contig2_All	2321	6.37	0.01	-9.31515	2.13e-69	1.05e-66	Down
CL4537.Contig1_All	222	6.2	0.01	-9.27612	1.6e-05	0.000241002	Down
CL2207.Contig2_All	965	6.2	0.01	-9.27612	2.05e-27	2.46e-25	Down
Unigene27185_All	422	6.1	0.01	-9.25267	3.2e-11	1.19e-09	Down
CL934.Contig2_All	2212	5.85	0.01	-9.19229	1.06e-60	4.13e-58	Down
CL962.Contig2_All	503	5.79	0.01	-9.17742	1.01e-12	4.42e-11	Down
CL5426.Contig2_All	4198	5.6	0.01	-9.12928	2.22e-111	3.09e-108	Down
CL3213.Contig2_All	4183	5.08	0.01	-8.98868	1.38e-100	1.58e-97	Down
CL2653.Contig1_All	1414	4.87	0.01	-8.92778	6.51e-32	9.42e-30	Down
CL4238.Contig1_All	1255	4.57	0.01	-8.83605	1.63e-26	1.87e-24	Down
CL2820.Contig2_All	1593	4.39	0.01	-8.77808	8.2e-33	1.22e-30	Down
CL3720.Contig1_All	591	4.39	0.01	-8.77808	8.05e-12	3.22e-10	Down
CL4294.Contig2_All	1131	4.38	0.01	-8.77479	6.46e-23	6.25e-21	Down
CL5651.Contig1_All	729	4.34	0.01	-8.76155	1.61e-14	8.43e-13	Down
Unigene26711_All	423	4.17	0.01	-8.7039	6.37e-08	1.52e-06	Down
CL421.Contig7_All	1960	4.11	0.01	-8.68299	6.55e-38	1.22e-35	Down
Unigene27138_All	1207	4.11	0.01	-8.68299	3.24e-23	3.19e-21	Down
CL4297.Contig2_All	2372	4.09	0.01	-8.67596	1.05e-45	2.47e-43	Down
CL1591.Contig2_All	1141	3.98	0.01	-8.63662	4.07e-21	3.54e-19	Down
CL1673.Contig2_All	1062	3.93	0.01	-8.61839	2.56e-19	1.98e-17	Down
CL1865.Contig2_All	1132	3.86	0.01	-8.59246	3.23e-20	2.64e-18	Down
CL4079.Contig2_All	356	3.84	0.01	-8.58496	4.01e-06	6.83e-05	Down
CL2788.Contig2_All	1711	3.71	0.01	-8.53528	8.18e-30	1.1e-27	Down
CL2288.Contig2_All	1295	3.69	0.01	-8.52748	2.57e-22	2.43e-20	Down
CL963.Contig1_All	928	3.64	0.01	-8.50779	1.02e-15	5.85e-14	Down
CL2608.Contig1_All	1233	3.63	0.01	-8.50383	8.11e-21	6.86e-19	Down
CL5315.Contig2_All	3498	3.54	0.01	-8.46761	1.33e-58	4.97e-56	Down
CL311.Contig8_All	1783	3.53	0.01	-8.46352	1.63e-29	2.16e-27	Down
Unigene26473_All	1289	3.52	0.01	-8.45943	4.07e-21	3.53e-19	Down
Unigene26617_All	444	3.45	0.01	-8.43045	5.05e-07	1.04e-05	Down
CL3218.Contig1_All	2191	3.37	0.01	-8.3966	6.53e-35	1.09e-32	Down
CL352.Contig2_All	1291	3.36	0.01	-8.39232	3.23e-20	2.64e-18	Down
CL3343.Contig4_All	937	3.33	0.01	-8.37938	1.61e-14	8.42e-13	Down
CL2625.Contig1_All	2489	3.32	0.01	-8.37504	4.14e-39	7.99e-37	Down
CL1662.Contig3_All	2255	3.22	0.01	-8.33092	2.6e-34	4.23e-32	Down
CL2058.Contig16_All	6178	3.2	0.01	-8.32193	5.48e-94	4.84e-91	Down
CL4781.Contig2_All	1605	3.14	0.01	-8.29462	8.14e-24	8.19e-22	Down
CL560.Contig2_All	2776	3.14	0.01	-8.29462	1.65e-41	3.5e-39	Down
CL4349.Contig3_All	1162	3.14	0.01	-8.29462	3.22e-17	2.1e-15	Down
CL5671.Contig2_All	598	3.12	0.01	-8.2854	1.6e-08	4.2e-07	Down
CL4383.Contig2_All	2196	3.08	0.01	-8.26679	6.51e-32	9.39e-30	Down
CL640.Contig2_All	989	3.07	0.01	-8.26209	3.21e-14	1.62e-12	Down
CL1507.Contig2_All	656	3.02	0.01	-8.2384	4.02e-09	1.14e-07	Down
CL5674.Contig3_All	2439	3.01	0.01	-8.23362	6.53e-35	1.09e-32	Down
CL107.Contig3_All	5244	2.99	0.01	-8.224	1.7e-74	1.02e-71	Down
CL542.Contig1_All	849	2.94	0.01	-8.19967	1.61e-11	6.25e-10	Down
CL2891.Contig2_All	393	2.85	0.01	-8.15482	3.18e-05	0.000446892	Down
CL113.Contig11_All	10694	2.78	0.01	-8.11894	1.14e-141	2.6e-138	Down
CL3649.Contig2_All	3460	2.75	0.01	-8.10329	4.16e-45	9.52e-43	Down
CL319.Contig2_All	4263	2.71	0.01	-8.08215	5.28e-55	1.77e-52	Down
CL307.Contig3_All	3024	2.71	0.01	-8.08215	4.14e-39	7.95e-37	Down
CL3870.Contig2_All	4293	2.68	0.01	-8.06609	1.05e-54	3.48e-52	Down
Unigene27737_All	1129	2.65	0.01	-8.04985	3.21e-14	1.62e-12	Down
CL1029.Contig1_All	1328	2.64	0.01	-8.04439	1.28e-16	8.02e-15	Down
CL3979.Contig3_All	2971	2.62	0.01	-8.03342	5.2e-37	9.41e-35	Down
CL4577.Contig2_All	3665	2.62	0.01	-8.03342	1.05e-45	2.49e-43	Down
CL207.Contig3_All	4337	2.62	0.01	-8.03342	4.19e-54	1.37e-51	Down
CL2519.Contig1_All	1929	2.6	0.01	-8.02237	8.14e-24	8.17e-22	Down
CL4300.Contig1_All	2414	2.58	0.01	-8.01123	1.63e-29	2.17e-27	Down
Unigene20653_All	1429	2.52	0.01	-7.97728	6.42e-17	4.09e-15	Down
CL2155.Contig2_All	2304	2.51	0.01	-7.97154	2.05e-27	2.47e-25	Down
CL617.Contig1_All	4235	2.51	0.01	-7.97154	1.66e-50	4.77e-48	Down
CL4023.Contig2_All	4694	2.49	0.01	-7.96	6.66e-56	2.27e-53	Down
CL2350.Contig2_All	1021	2.35	0.01	-7.87652	3.2e-11	1.19e-09	Down
CL98.Contig2_All	1195	2.35	0.01	-7.87652	2.55e-13	1.18e-11	Down
CL832.Contig1_All	490	2.32	0.01	-7.85798	3.18e-05	0.000448347	Down
Unigene28275_All	862	2.27	0.01	-7.82655	4.02e-09	1.14e-07	Down
CL3034.Contig2_All	4271	2.26	0.01	-7.82018	5.24e-46	1.27e-43	Down
CL654.Contig3_All	1164	2.26	0.01	-7.82018	2.02e-12	8.56e-11	Down
CL2237.Contig1_All	1505	2.24	0.01	-7.80735	5.1e-16	3.05e-14	Down
CL648.Contig1_All	958	2.2	0.01	-7.78136	5.07e-10	1.61e-08	Down
Unigene26668_All	498	2.16	0.01	-7.75489	3.18e-05	0.000447618	Down
CL970.Contig2_All	4646	2.11	0.01	-7.7211	1.32e-46	3.31e-44	Down
Unigene27803_All	721	2.1	0.01	-7.71425	2.53e-07	5.47e-06	Down
CL2358.Contig1_All	748	2.06	0.01	-7.6865	2.53e-07	5.47e-06	Down
CL1301.Contig2_All	906	2.05	0.01	-7.67948	8.02e-09	2.19e-07	Down
CL2070.Contig2_All	1340	2.05	0.01	-7.67948	5.08e-13	2.27e-11	Down
CL710.Contig1_All	1297	2.03	0.01	-7.66534	2.02e-12	8.55e-11	Down
CL405.Contig3_All	1701	2.02	0.01	-7.65821	2.56e-16	1.56e-14	Down
CL3275.Contig3_All	695	2	0.01	-7.64386	1.01e-06	1.95e-05	Down
CL3383.Contig3_All	739	1.98	0.01	-7.62936	5.05e-07	1.04e-05	Down
CL3916.Contig3_All	2020	1.95	0.01	-7.60733	1.02e-18	7.53e-17	Down
CL494.Contig2_All	2407	1.93	0.01	-7.59246	2.57e-22	2.43e-20	Down
CL469.Contig6_All	790	1.93	0.01	-7.59246	2.53e-07	5.46e-06	Down
CL3956.Contig1_All	730	1.92	0.01	-7.58496	1.01e-06	1.95e-05	Down
CL4061.Contig1_All	4434	1.91	0.01	-7.57743	1.31e-40	2.7e-38	Down
CL1837.Contig3_All	685	1.89	0.01	-7.56224	4.01e-06	6.82e-05	Down
CL3462.Contig2_All	705	1.88	0.01	-7.55459	2.01e-06	3.65e-05	Down
CL3338.Contig3_All	1254	1.87	0.01	-7.54689	3.2e-11	1.19e-09	Down
CL3195.Contig1_All	994	1.87	0.01	-7.54689	8.02e-09	2.2e-07	Down
CL5674.Contig6_All	3306	1.87	0.01	-7.54689	1.63e-29	2.17e-27	Down
CL999.Contig2_All	735	1.87	0.01	-7.54689	1.01e-06	1.95e-05	Down
CL748.Contig4_All	5783	1.86	0.01	-7.53916	2.1e-51	6.17e-49	Down
CL139.Contig1_All	1947	1.86	0.01	-7.53916	3.22e-17	2.1e-15	Down
CL4475.Contig3_All	1579	1.85	0.01	-7.53138	6.4e-14	3.14e-12	Down
CL3065.Contig2_All	3050	1.82	0.01	-7.50779	1.63e-26	1.87e-24	Down
CL4471.Contig4_All	1169	1.77	0.01	-7.46761	5.07e-10	1.61e-08	Down
CL748.Contig1_All	8925	1.77	0.01	-7.46761	1.07e-75	6.55e-73	Down
Unigene28134_All	994	1.75	0.01	-7.45121	1.6e-08	4.21e-07	Down
CL1084.Contig1_All	2196	1.75	0.01	-7.45121	2.03e-18	1.45e-16	Down
CL253.Contig2_All	629	1.75	0.01	-7.45121	3.18e-05	0.000447182	Down
CL4626.Contig1_All	602	1.74	0.01	-7.44294	6.35e-05	0.000824063	Down
CL4232.Contig3_All	774	1.73	0.01	-7.43463	2.01e-06	3.65e-05	Down
CL474.Contig3_All	1609	1.72	0.01	-7.42626	2.55e-13	1.18e-11	Down
CL4809.Contig2_All	2281	1.72	0.01	-7.42626	1.02e-18	7.54e-17	Down
CL3053.Contig4_All	3761	1.71	0.01	-7.41785	1.03e-30	1.43e-28	Down
Unigene28081_All	615	1.7	0.01	-7.40939	3.18e-05	0.000447909	Down
CL947.Contig2_All	963	1.67	0.01	-7.3837	1.27e-07	2.89e-06	Down
CL3301.Contig2_All	1425	1.66	0.01	-7.37504	3.2e-11	1.19e-09	Down
CL1309.Contig1_All	1446	1.65	0.01	-7.36632	1.61e-11	6.26e-10	Down
CL1827.Contig1_All	1096	1.63	0.01	-7.34873	1.6e-08	4.2e-07	Down
CL3072.Contig3_All	1166	1.61	0.01	-7.33092	4.02e-09	1.14e-07	Down
CL1457.Contig4_All	1418	1.6	0.01	-7.32193	6.39e-11	2.28e-09	Down
CL890.Contig3_All	1924	1.59	0.01	-7.31288	8.07e-15	4.33e-13	Down
CL521.Contig4_All	2384	1.59	0.01	-7.31288	4.06e-18	2.8e-16	Down
Unigene26792_All	1015	1.58	0.01	-7.30378	6.37e-08	1.52e-06	Down
CL5573.Contig1_All	3722	1.58	0.01	-7.30378	2.58e-28	3.24e-26	Down
CL925.Contig3_All	1702	1.57	0.01	-7.29462	5.08e-13	2.27e-11	Down
CL3277.Contig2_All	1237	1.48	0.01	-7.20945	8.02e-09	2.19e-07	Down
CL5522.Contig1_All	2078	1.43	0.01	-7.15987	3.21e-14	1.63e-12	Down
CL3185.Contig4_All	2679	1.43	0.01	-7.15987	2.03e-18	1.45e-16	Down
CL3569.Contig2_All	1372	1.42	0.01	-7.14975	2.02e-09	5.97e-08	Down
Unigene23897_All	2539	1.36	0.01	-7.08746	1.28e-16	8.03e-15	Down
CL3482.Contig1_All	1337	1.34	0.01	-7.06609	8.02e-09	2.19e-07	Down
CL5176.Contig2_All	1078	1.34	0.01	-7.06609	5.05e-07	1.04e-05	Down
CL1324.Contig7_All	3832	1.31	0.01	-7.03342	4.08e-24	4.2e-22	Down
CL4215.Contig2_All	2406	1.3	0.01	-7.02237	4.05e-15	2.2e-13	Down
CL642.Contig2_All	1525	1.27	0.01	-6.98868	2.02e-09	5.97e-08	Down
CL2232.Contig1_All	1345	1.26	0.01	-6.97728	3.19e-08	7.99e-07	Down
CL944.Contig2_All	1690	1.26	0.01	-6.97728	2.54e-10	8.37e-09	Down
CL3300.Contig2_All	1111	1.26	0.01	-6.97728	1.01e-06	1.94e-05	Down
CL768.Contig3_All	1354	1.23	0.01	-6.94251	3.19e-08	7.98e-07	Down
CL2316.Contig2_All	1602	1.22	0.01	-6.93074	2.02e-09	5.97e-08	Down
Unigene29736_All	6675	1.21	0.01	-6.91886	8.25e-39	1.58e-36	Down
CL568.Contig4_All	1119	1.19	0.01	-6.89482	1.01e-06	1.95e-05	Down
CL2109.Contig3_All	2293	1.16	0.01	-6.85798	5.08e-13	2.27e-11	Down
CL4912.Contig2_All	850	1.15	0.01	-6.84549	6.35e-05	0.000825053	Down
CL715.Contig8_All	1476	1.14	0.01	-6.83289	3.19e-08	7.99e-07	Down
CL4708.Contig2_All	1910	1.14	0.01	-6.83289	1.27e-10	4.39e-09	Down
Unigene20258_All	1045	1.09	0.01	-6.76818	8e-06	0.000128965	Down
CL39.Contig7_All	2981	1.08	0.01	-6.75489	1.02e-15	5.84e-14	Down
CL3964.Contig3_All	1701	1.07	0.01	-6.74147	8.02e-09	2.19e-07	Down
CL2660.Contig2_All	2140	1.07	0.01	-6.74147	3.2e-11	1.19e-09	Down
Unigene26784_All	2041	1.04	0.01	-6.70044	2.54e-10	8.37e-09	Down
CL868.Contig1_All	3890	1.03	0.01	-6.6865	1.28e-19	1.01e-17	Down
CL1406.Contig5_All	2059	1.01	0.01	-6.65821	5.07e-10	1.61e-08	Down
CL5689.Contig3_All	2684	1	0.01	-6.64386	5.08e-13	2.28e-11	Down
CL3750.Contig3_All	1199	239.6	2.4	-6.64145	0	0	Down
CL2048.Contig3_All	8635	0.97	0.01	-6.59991	2.61e-40	5.26e-38	Down
CL4117.Contig3_All	3062	0.95	0.01	-6.56986	3.21e-14	1.63e-12	Down
CL244.Contig1_All	1384	0.95	0.01	-6.56986	2.01e-06	3.65e-05	Down
CL2937.Contig4_All	1266	0.95	0.01	-6.56986	4.01e-06	6.82e-05	Down
Unigene11_All	2112	0.95	0.01	-6.56986	5.07e-10	1.6e-08	Down
CL573.Contig1_All	1087	0.93	0.01	-6.53916	3.18e-05	0.000447473	Down
CL1406.Contig2_All	1949	0.9	0.01	-6.49185	8.02e-09	2.19e-07	Down
CL2286.Contig2_All	1576	0.88	0.01	-6.45943	5.05e-07	1.04e-05	Down
CL4453.Contig1_All	1157	0.86	0.01	-6.42626	3.18e-05	0.000447764	Down
CL2633.Contig2_All	3902	0.84	0.01	-6.39232	5.1e-16	3.04e-14	Down
CL2501.Contig5_All	1769	0.83	0.01	-6.37504	2.53e-07	5.46e-06	Down
CL4197.Contig2_All	1705	0.8	0.01	-6.32193	1.01e-06	1.95e-05	Down
CL1920.Contig1_All	1394	0.79	0.01	-6.30378	1.6e-05	0.000240666	Down
CL1397.Contig6_All	2643	0.77	0.01	-6.26679	5.07e-10	1.61e-08	Down
CL4029.Contig2_All	1265	0.76	0.01	-6.24793	6.35e-05	0.00082431	Down
CL1550.Contig3_All	4284	0.75	0.01	-6.22882	1.02e-15	5.86e-14	Down
CL4848.Contig2_All	1918	0.75	0.01	-6.22882	2.53e-07	5.46e-06	Down
CL1199.Contig6_All	1376	0.75	0.01	-6.22882	3.18e-05	0.000447037	Down
CL1912.Contig2_All	3570	4.49	0.06	-6.22561	1.85e-70	9.29e-68	Down
CL4921.Contig1_All	1779	0.74	0.01	-6.20945	1.01e-06	1.95e-05	Down
CL113.Contig9_All	11083	0.74	0.01	-6.20945	1.04e-39	2.04e-37	Down
CL4794.Contig3_All	2687	0.73	0.01	-6.18982	1.01e-09	3.11e-08	Down
CL4765.Contig7_All	1795	0.72	0.01	-6.16993	2.01e-06	3.65e-05	Down
CL3537.Contig2_All	1524	0.72	0.01	-6.16993	1.6e-05	0.000240499	Down
CL4761.Contig2_All	2103	0.71	0.01	-6.14975	2.53e-07	5.47e-06	Down
CL108.Contig6_All	4193	0.71	0.01	-6.14975	1.61e-14	8.41e-13	Down
CL2801.Contig8_All	2129	0.69	0.01	-6.10852	2.53e-07	5.48e-06	Down
CL113.Contig18_All	10709	0.66	0.01	-6.04439	2.6e-34	4.21e-32	Down
CL4842.Contig3_All	2104	0.64	0.01	-6	1.01e-06	1.95e-05	Down
CL2720.Contig6_All	5246	0.63	0.01	-5.97728	5.1e-16	3.04e-14	Down
CL551.Contig4_All	2092	0.63	0.01	-5.97728	1.01e-06	1.95e-05	Down
CL4743.Contig2_All	2197	0.63	0.01	-5.97728	5.05e-07	1.04e-05	Down
CL2268.Contig5_All	3177	0.63	0.01	-5.97728	5.07e-10	1.6e-08	Down
CL1475.Contig1_All	1623	14.48	0.23	-5.97628	1.85e-99	2.05e-96	Down
CL945.Contig2_All	1904	0.62	0.01	-5.9542	4.01e-06	6.82e-05	Down
CL3641.Contig3_All	5199	1.81	0.03	-5.91488	2.34e-41	4.91e-39	Down
CL886.Contig2_All	5533	0.6	0.01	-5.90689	2.56e-16	1.56e-14	Down
CL2826.Contig4_All	1672	0.59	0.01	-5.88264	3.18e-05	0.000448055	Down
Unigene10109_All	2586	0.56	0.01	-5.80735	2.53e-07	5.46e-06	Down
Unigene20359_All	2108	0.56	0.01	-5.80735	4.01e-06	6.83e-05	Down
CL4021.Contig2_All	1785	0.54	0.01	-5.75489	6.35e-05	0.000826045	Down
Unigene28261_All	1558	4.15	0.08	-5.69697	2.69e-27	3.19e-25	Down
CL97.Contig4_All	2692	0.51	0.01	-5.67243	5.05e-07	1.04e-05	Down
CL697.Contig5_All	3899	0.51	0.01	-5.67243	1.01e-09	3.11e-08	Down
CL4235.Contig1_All	4586	0.51	0.01	-5.67243	1.61e-11	6.25e-10	Down
CL614.Contig2_All	2240	0.49	0.01	-5.61471	1.6e-05	0.000240918	Down
CL2445.Contig10_All	2706	0.49	0.01	-5.61471	1.01e-06	1.95e-05	Down
CL1324.Contig6_All	3923	0.49	0.01	-5.61471	2.02e-09	5.96e-08	Down
Unigene980_All	2231	0.46	0.01	-5.52356	1.6e-05	0.000240583	Down
CL4842.Contig4_All	2221	0.44	0.01	-5.45943	3.18e-05	0.000448201	Down
CL4683.Contig1_All	1020	8.72	0.2	-5.44626	6.96e-36	1.21e-33	Down
CL1123.Contig1_All	2198	0.42	0.01	-5.39232	6.35e-05	0.000825301	Down
CL1824.Contig4_All	1390	0.83	0.02	-5.37504	8e-06	0.000128869	Down
Unigene28305_All	1101	7.43	0.18	-5.36729	5.53e-33	8.25e-31	Down
CL1152.Contig2_All	2615	0.41	0.01	-5.35755	1.6e-05	0.00024075	Down
CL521.Contig7_All	2316	0.4	0.01	-5.32193	6.35e-05	0.000824558	Down
CL4969.Contig2_All	3292	0.38	0.01	-5.24793	2.01e-06	3.65e-05	Down
CL2366.Contig1_All	2555	0.37	0.01	-5.20945	6.35e-05	0.000825797	Down
CL113.Contig17_All	11113	0.35	0.01	-5.12928	1.02e-18	7.55e-17	Down
CL3952.Contig1_All	4358	0.35	0.01	-5.12928	1.27e-07	2.89e-06	Down
CL986.Contig3_All	3126	0.35	0.01	-5.12928	8e-06	0.000128917	Down
CL132.Contig1_All	8616	2.76	0.08	-5.10852	5.61e-96	5.4e-93	Down
Unigene19904_All	579	4.13	0.12	-5.10504	1.18e-09	3.59e-08	Down
CL778.Contig5_All	3429	0.34	0.01	-5.08746	4.01e-06	6.83e-05	Down
CL4683.Contig3_All	1807	4.76	0.14	-5.08746	2.34e-34	3.83e-32	Down
Unigene13988_All	860	15.97	0.47	-5.08656	2.34e-52	7.1e-50	Down
CL470.Contig2_All	1690	0.99	0.03	-5.04439	3.19e-08	7.98e-07	Down
Unigene26570_All	2047	3.29	0.1	-5.04002	1.7e-27	2.06e-25	Down
CL1570.Contig6_All	4547	0.31	0.01	-4.9542	2.53e-07	5.47e-06	Down
CL4687.Contig2_All	987	10.31	0.34	-4.92237	7.9e-40	1.55e-37	Down
Unigene28339_All	1027	3.9	0.13	-4.90689	5.11e-16	3.04e-14	Down
CL107.Contig12_All	5976	1.77	0.06	-4.88264	6.26e-43	1.37e-40	Down
CL4006.Contig1_All	3259	0.29	0.01	-4.85798	6.35e-05	0.000824805	Down
CL658.Contig3_All	1473	20.81	0.72	-4.85314	4.63e-116	7.42e-113	Down
CL1565.Contig3_All	4688	5.34	0.19	-4.81277	2.78e-97	2.87e-94	Down
CL4683.Contig2_All	1187	7.57	0.28	-4.75679	4.55e-34	7.22e-32	Down
CL5400.Contig2_All	557	1.84	0.07	-4.71621	6.35e-05	0.000825548	Down
Unigene3983_All	1967	4.28	0.17	-4.654	1.2e-32	1.76e-30	Down
Unigene26552_All	1280	2.27	0.1	-4.50462	1.8e-11	6.93e-10	Down
CL2208.Contig3_All	5123	0.22	0.01	-4.45943	4.01e-06	6.83e-05	Down
CL2755.Contig1_All	5255	4.94	0.23	-4.42481	4.11e-97	4.14e-94	Down
Unigene14435_All	826	1.64	0.08	-4.35755	1.16e-05	0.00017998	Down
Unigene26845_All	1269	3.22	0.16	-4.33092	1.52e-15	8.64e-14	Down
CL803.Contig4_All	3741	1.38	0.07	-4.30117	1.35e-19	1.06e-17	Down
CL113.Contig16_All	10742	0.19	0.01	-4.24793	2.54e-10	8.38e-09	Down
Unigene16158_All	2251	3.21	0.17	-4.23897	1.46e-26	1.69e-24	Down
Unigene26477_All	305	4.89	0.26	-4.23325	2.21e-05	0.000322417	Down
CL1488.Contig5_All	2650	0.37	0.02	-4.20945	3.18e-05	0.000447328	Down
CL4048.Contig2_All	5844	0.18	0.01	-4.16993	1.6e-05	0.000240834	Down
CL478.Contig2_All	2354	0.9	0.05	-4.16993	4.44e-09	1.25e-07	Down
CL14.Contig3_All	1508	8.5	0.48	-4.14636	1.02e-45	2.44e-43	Down
CL2167.Contig1_All	2958	2.99	0.17	-4.13654	8.12e-33	1.21e-30	Down
CL374.Contig1_All	980	1.57	0.1	-3.97269	3.16e-06	5.53e-05	Down
CL1588.Contig5_All	6364	0.47	0.03	-3.96963	2.22e-11	8.42e-10	Down
CL209.Contig2_All	3259	4.17	0.27	-3.94902	1.52e-47	3.99e-45	Down
CL107.Contig14_All	6149	2.65	0.18	-3.87992	3.33e-56	1.16e-53	Down
CL1414.Contig7_All	2600	1.15	0.08	-3.84549	4.17e-11	1.53e-09	Down
Unigene19806_All	3453	3.96	0.28	-3.822	2.71e-46	6.73e-44	Down
Unigene9910_All	970	1.94	0.14	-3.79256	4.97e-07	1.03e-05	Down
CL4794.Contig2_All	3307	2.23	0.18	-3.63097	1.03e-24	1.08e-22	Down
CL3182.Contig1_All	1207	13.94	1.15	-3.59952	8.25e-53	2.57e-50	Down
CL1437.Contig3_All	1068	2.89	0.24	-3.58996	4.17e-11	1.53e-09	Down
CL832.Contig2_All	3507	6.57	0.55	-3.57839	7.29e-73	3.99e-70	Down
Unigene1944_All	987	2.38	0.2	-3.57289	3.94e-08	9.73e-07	Down
CL385.Contig2_All	3025	1.41	0.12	-3.55459	7.53e-15	4.05e-13	Down
Unigene18310_All	3503	3.46	0.3	-3.52774	9.3e-39	1.77e-36	Down
Unigene8045_All	1262	2.41	0.21	-3.52057	2.71e-10	8.88e-09	Down
CL1954.Contig3_All	1253	5.38	0.47	-3.51687	4.74e-22	4.39e-20	Down
CL4327.Contig2_All	2196	3.42	0.31	-3.46366	3.56e-24	3.69e-22	Down
CL1954.Contig2_All	1601	13.04	1.21	-3.42986	7.82e-63	3.19e-60	Down
Unigene18341_All	1141	28.63	2.75	-3.38002	2.6e-94	2.4e-91	Down
Unigene26697_All	995	2.02	0.2	-3.33628	8.25e-07	1.63e-05	Down
CL2949.Contig2_All	2164	1	0.1	-3.32193	1.34e-07	3.04e-06	Down
Unigene7786_All	613	2.28	0.23	-3.30933	6.95e-05	0.000893278	Down
CL5216.Contig2_All	356	4.26	0.43	-3.30844	6.95e-05	0.000893543	Down
Unigene27855_All	975	1.99	0.21	-3.24431	1.51e-06	2.82e-05	Down
CL4798.Contig2_All	1975	2.55	0.27	-3.23947	1.83e-15	1.03e-13	Down
Unigene26989_All	1554	2.36	0.25	-3.23879	1.88e-11	7.21e-10	Down
CL932.Contig1_All	2883	12.06	1.31	-3.20259	3.61e-99	3.91e-96	Down
Unigene20192_All	1127	4.45	0.51	-3.12524	6.02e-15	3.25e-13	Down
Unigene508_All	3034	4.52	0.53	-3.09226	1.2e-38	2.26e-36	Down
CL4676.Contig1_All	1743	2.74	0.33	-3.05364	1.96e-14	1.01e-12	Down
CL4154.Contig4_All	2578	4.87	0.6	-3.02089	1.54e-34	2.55e-32	Down
CL3189.Contig1_All	1870	3.49	0.43	-3.02082	1.36e-18	9.92e-17	Down
CL1594.Contig1_All	3500	1.08	0.15	-2.848	6.6e-11	2.35e-09	Down
CL1723.Contig4_All	482	6.46	0.9	-2.84354	3.59e-08	8.91e-07	Down
CL45.Contig11_All	3138	9.97	1.41	-2.8219	4.44e-79	2.91e-76	Down
Unigene26506_All	1707	2.18	0.31	-2.81399	2.05e-10	6.89e-09	Down
Unigene14919_All	666	45.53	6.48	-2.81275	1.47e-70	7.46e-68	Down
CL187.Contig6_All	3737	3.23	0.46	-2.81183	8.71e-32	1.25e-29	Down
CL57.Contig8_All	1759	9.5	1.37	-2.79375	4.8e-42	1.03e-39	Down
CL2834.Contig2_All	1912	2.08	0.3	-2.79355	2.11e-11	8.04e-10	Down
Unigene351_All	1062	3.01	0.44	-2.77419	8.34e-09	2.27e-07	Down
Unigene28618_All	318	6.07	0.89	-2.76982	2.91e-05	0.000414982	Down
CL4747.Contig3_All	1357	13.07	1.93	-2.75959	2.12e-43	4.69e-41	Down
Unigene26530_All	618	14.96	2.26	-2.72672	4e-22	3.73e-20	Down
CL5217.Contig3_All	1388	1.91	0.29	-2.71945	1.95e-07	4.3e-06	Down
CL25.Contig2_All	2123	2.91	0.45	-2.69302	4.1e-16	2.47e-14	Down
CL4228.Contig1_All	1987	1.27	0.2	-2.66676	5.92e-07	1.2e-05	Down
CL158.Contig2_All	5408	4.27	0.68	-2.65063	1.76e-55	5.95e-53	Down
CL2949.Contig1_All	1335	1.49	0.24	-2.63421	3.72e-06	6.41e-05	Down
CL85.Contig3_All	5482	1.64	0.27	-2.60266	5.43e-22	4.99e-20	Down
CL4349.Contig12_All	1056	16.69	2.77	-2.59103	6.4e-40	1.27e-37	Down
CL4357.Contig3_All	1480	7.22	1.21	-2.57699	5.65e-25	6.09e-23	Down
CL2452.Contig1_All	3050	2.23	0.39	-2.5155	1.71e-16	1.06e-14	Down
CL4520.Contig2_All	2256	5.52	0.97	-2.50861	9.57e-29	1.21e-26	Down
CL748.Contig10_All	9309	2.79	0.5	-2.48027	2.59e-58	9.58e-56	Down
CL4689.Contig2_All	1337	2.28	0.41	-2.47534	8.95e-08	2.09e-06	Down
CL2355.Contig4_All	8499	6.25	1.13	-2.46753	7.35e-116	1.14e-112	Down
CL5382.Contig1_All	2366	7.79	1.41	-2.46593	9.26e-41	1.93e-38	Down
CL4528.Contig1_All	1377	2.02	0.37	-2.44876	2.31e-07	5.02e-06	Down
CL545.Contig4_All	2389	7.83	1.44	-2.44294	1.2e-40	2.48e-38	Down
CL3538.Contig2_All	536	6.02	1.11	-2.4392	1.53e-07	3.45e-06	Down
CL2424.Contig1_All	1819	1.68	0.31	-2.43812	8.95e-08	2.09e-06	Down
CL1418.Contig6_All	3152	3.63	0.67	-2.43774	8.29e-26	9.24e-24	Down
CL1815.Contig2_All	1640	3.73	0.69	-2.43451	5.23e-14	2.59e-12	Down
CL939.Contig3_All	1484	2.59	0.48	-2.43185	1.57e-09	4.71e-08	Down
CL3570.Contig1_All	1214	3.98	0.74	-2.42717	1.88e-11	7.21e-10	Down
CL5380.Contig2_All	1149	4.99	0.95	-2.39304	6.52e-13	2.88e-11	Down
CL2261.Contig2_All	3067	2.4	0.46	-2.38333	2.76e-16	1.68e-14	Down
CL433.Contig6_All	5768	0.93	0.18	-2.36923	1.86e-12	7.91e-11	Down
Unigene13186_All	911	3.03	0.59	-2.36053	1.27e-06	2.42e-05	Down
CL3120.Contig3_All	2675	1.21	0.24	-2.3339	3.45e-08	8.57e-07	Down
CL5419.Contig7_All	3409	1.04	0.21	-2.30812	7.8e-09	2.14e-07	Down
Unigene26508_All	2952	1.84	0.38	-2.27563	5.63e-12	2.29e-10	Down
CL3545.Contig2_All	2318	2.73	0.57	-2.25987	1.14e-13	5.42e-12	Down
Unigene10108_All	2748	3.37	0.71	-2.24686	3.75e-19	2.85e-17	Down
Unigene26788_All	2023	1.85	0.39	-2.24598	2.54e-08	6.49e-07	Down
CL187.Contig2_All	3775	3.13	0.66	-2.24562	5.56e-24	5.65e-22	Down
Unigene28380_All	961	2.3	0.49	-2.23078	2.72e-05	0.000390303	Down
CL1367.Contig2_All	983	18.09	3.86	-2.22852	1.24e-33	1.89e-31	Down
CL34.Contig2_All	1853	8.68	1.86	-2.22239	1.52e-31	2.16e-29	Down
CL653.Contig2_All	706	2.65	0.57	-2.21696	7.04e-05	0.000904433	Down
Unigene6137_All	753	3.83	0.84	-2.18888	2.23e-06	4.02e-05	Down
Unigene345_All	1704	1.41	0.31	-2.18536	1e-05	0.000158322	Down
CL395.Contig2_All	2818	2.13	0.47	-2.18012	1.42e-12	6.14e-11	Down
CL1774.Contig1_All	700	12.3	2.75	-2.16115	2.24e-16	1.37e-14	Down
CL2417.Contig2_All	2077	1.61	0.36	-2.16099	1.87e-07	4.14e-06	Down
CL3582.Contig2_All	1891	7.59	1.7	-2.15857	2.83e-27	3.34e-25	Down
Unigene20308_All	1658	1.16	0.26	-2.15754	7.43e-05	0.000948117	Down
CL621.Contig2_All	1463	1.37	0.31	-2.14384	4.41e-05	0.00059882	Down
CL2002.Contig2_All	1848	2.65	0.6	-2.14296	5.21e-10	1.64e-08	Down
Unigene14774_All	1557	2.6	0.59	-2.13972	1.61e-08	4.22e-07	Down
CL3096.Contig1_All	1454	1.63	0.37	-2.13927	1.66e-05	0.000249412	Down
CL31.Contig7_All	5735	10.36	2.38	-2.12199	7.58e-108	1.03e-104	Down
Unigene14674_All	679	6.21	1.43	-2.11858	2.64e-08	6.73e-07	Down
CL550.Contig4_All	8827	1.42	0.33	-2.10535	1.77e-23	1.76e-21	Down
CL2616.Contig1_All	2763	5.41	1.26	-2.1022	7.04e-28	8.68e-26	Down
CL3761.Contig4_All	4878	5.36	1.25	-2.1003	1.07e-47	2.84e-45	Down
Unigene2702_All	1376	2.25	0.53	-2.08586	1.37e-06	2.59e-05	Down
Unigene20320_All	1401	3.75	0.9	-2.05889	3.19e-10	1.04e-08	Down
CL426.Contig3_All	1637	5.34	1.29	-2.04947	6.29e-16	3.69e-14	Down
CL99.Contig5_All	5364	17.93	4.4	-2.0268	2.84e-163	8.78e-160	Down
Unigene6165_All	2368	3.13	0.77	-2.02323	7.96e-14	3.88e-12	Down
CL1207.Contig4_All	5103	0.69	0.17	-2.02106	1.89e-07	4.18e-06	Down
CL114.Contig4_All	1277	3.08	0.76	-2.01886	7.04e-08	1.67e-06	Down
CL1136.Contig3_All	2516	1.32	0.33	-2	5.08e-07	1.04e-05	Down
CL3948.Contig1_All	1341	5.94	1.49	-1.99515	2.95e-14	1.5e-12	Down
CL5061.Contig2_All	2654	5.2	1.31	-1.98894	3.97e-24	4.1e-22	Down
CL1012.Contig4_All	961	2.91	0.74	-1.97542	9.88e-06	0.000156421	Down
CL883.Contig1_All	1888	4.06	1.05	-1.95109	1.21e-13	5.76e-12	Down
CL1986.Contig2_All	1848	6.74	1.75	-1.94539	5.02e-21	4.32e-19	Down
CL1569.Contig1_All	2204	1.15	0.3	-1.9386	2.59e-05	0.000372594	Down
CL5651.Contig4_All	1103	6.67	1.74	-1.9386	8.5e-13	3.72e-11	Down
CL5173.Contig2_All	1752	4.21	1.1	-1.93632	5.13e-13	2.29e-11	Down
CL4518.Contig1_All	3414	3.73	0.98	-1.92832	1.77e-21	1.57e-19	Down
CL287.Contig3_All	1767	5.48	1.44	-1.92811	1.32e-16	8.23e-15	Down
Unigene25801_All	3054	2.66	0.7	-1.926	4.25e-14	2.12e-12	Down
CL1759.Contig6_All	2243	4.81	1.27	-1.92121	1.66e-18	1.19e-16	Down
CL4124.Contig2_All	3313	2.76	0.73	-1.9187	8.79e-16	5.09e-14	Down
CL3687.Contig4_All	3218	4.65	1.23	-1.91857	7.59e-25	7.99e-23	Down
Unigene13380_All	1273	14.36	3.8	-1.91798	4.59e-29	5.97e-27	Down
Unigene14487_All	2069	2.38	0.63	-1.91754	5.35e-09	1.5e-07	Down
CL4183.Contig3_All	2322	1.02	0.27	-1.91754	4.37e-05	0.00059436	Down
CL5315.Contig1_All	3309	3.35	0.89	-1.91228	1.46e-18	1.06e-16	Down
Unigene2240_All	1771	1.54	0.41	-1.90923	1.53e-05	0.000231545	Down
Unigene18360_All	2394	3.04	0.81	-1.90808	1.24e-12	5.39e-11	Down
CL319.Contig3_All	4102	1.68	0.45	-1.90046	5.2e-12	2.12e-10	Down
CL1143.Contig7_All	1736	1.34	0.36	-1.89616	7.07e-05	0.000908178	Down
CL665.Contig5_All	3344	5.49	1.49	-1.88149	1.52e-29	2.04e-27	Down
CL1918.Contig1_All	1995	2.06	0.56	-1.87915	1.62e-07	3.62e-06	Down
CL2198.Contig3_All	2590	19.52	5.31	-1.87817	1.29e-77	8.07e-75	Down
Unigene6838_All	845	3.85	1.05	-1.87447	5.31e-06	8.82e-05	Down
CL3846.Contig2_All	1988	3	0.82	-1.87127	2.55e-10	8.4e-09	Down
CL2612.Contig3_All	1257	2.34	0.64	-1.87036	1.44e-05	0.000219272	Down
CL5460.Contig1_All	624	14.95	4.09	-1.86997	2.31e-14	1.19e-12	Down
CL4527.Contig2_All	2125	64.95	17.77	-1.86989	6.82e-206	2.95e-202	Down
CL732.Contig2_All	3121	8.4	2.31	-1.8625	1.39e-40	2.85e-38	Down
Unigene16729_All	1603	6.68	1.84	-1.86014	3.73e-17	2.42e-15	Down
Unigene8201_All	2442	4.9	1.35	-1.85982	2.84e-19	2.18e-17	Down
CL5345.Contig1_All	644	29.8	8.23	-1.85635	4.06e-28	5.03e-26	Down
Unigene26927_All	1860	1.4	0.39	-1.84388	3.89e-05	0.00053467	Down
CL2589.Contig2_All	1175	2.15	0.6	-1.8413	4.16e-05	0.000567262	Down
CL4878.Contig2_All	3527	1.76	0.5	-1.81558	1.42e-10	4.89e-09	Down
CL2143.Contig2_All	2042	3.06	0.87	-1.81444	2.24e-10	7.43e-09	Down
CL2513.Contig2_All	4537	1.23	0.35	-1.81323	1.07e-09	3.26e-08	Down
CL428.Contig2_All	919	3.51	1	-1.81147	8.42e-06	0.000135012	Down
CL5506.Contig2_All	2864	8.07	2.36	-1.77378	5.57e-34	8.7e-32	Down
CL4472.Contig1_All	2553	1.6	0.47	-1.76734	3.75e-07	7.89e-06	Down
CL2383.Contig2_All	4317	2.07	0.61	-1.76275	2.78e-14	1.42e-12	Down
CL3869.Contig2_All	2314	8.64	2.56	-1.75489	5.54e-29	7.16e-27	Down
CL1921.Contig2_All	1280	5.43	1.61	-1.75389	1.04e-10	3.65e-09	Down
CL2239.Contig2_All	1922	1.67	0.5	-1.73985	7.79e-06	0.000125839	Down
CL4272.Contig1_All	1431	3.21	0.97	-1.72652	1.85e-07	4.1e-06	Down
CL2268.Contig1_All	4977	5.98	1.81	-1.72416	1.05e-41	2.23e-39	Down
CL2074.Contig3_All	3140	12.55	3.85	-1.70476	1.04e-53	3.31e-51	Down
Unigene10369_All	1901	3.58	1.1	-1.70246	2.27e-10	7.54e-09	Down
CL2076.Contig1_All	3115	3.98	1.23	-1.69411	7.93e-18	5.37e-16	Down
CL4065.Contig4_All	2867	22.28	6.89	-1.69317	1.14e-84	8.48e-82	Down
CL1285.Contig1_All	4723	61.08	18.92	-1.69079	0	0	Down
Unigene12273_All	1724	3.06	0.95	-1.68753	3.39e-08	8.44e-07	Down
CL1733.Contig2_All	3124	2.37	0.74	-1.67929	3.04e-11	1.14e-09	Down
CL4617.Contig2_All	719	42.47	13.3	-1.67502	2.92e-38	5.46e-36	Down
CL840.Contig4_All	4586	7.53	2.36	-1.67386	3.64e-46	9.01e-44	Down
CL5658.Contig2_All	3488	6.42	2.02	-1.66822	1.96e-30	2.68e-28	Down
CL3343.Contig1_All	1211	3.59	1.13	-1.66766	7.55e-07	1.5e-05	Down
CL1961.Contig1_All	2456	2.24	0.71	-1.65761	2.74e-08	6.96e-07	Down
CL228.Contig2_All	1335	2.29	0.73	-1.64938	2.97e-05	0.00042129	Down
CL242.Contig2_All	6096	0.69	0.22	-1.64909	1.04e-06	2e-05	Down
CL2622.Contig2_All	2546	14.25	4.55	-1.64702	8.72e-47	2.22e-44	Down
CL732.Contig7_All	3280	1.81	0.58	-1.64186	6.18e-09	1.72e-07	Down
CL695.Contig1_All	1651	5.88	1.89	-1.63743	1.95e-13	9.12e-12	Down
CL2709.Contig3_All	3841	4.29	1.38	-1.63631	2.59e-22	2.44e-20	Down
Unigene15587_All	954	3.94	1.27	-1.63337	8.05e-06	0.000129488	Down
CL1568.Contig2_All	2835	5.86	1.89	-1.63251	5.34e-22	4.92e-20	Down
CL2454.Contig2_All	4137	1.55	0.5	-1.63227	1.92e-09	5.68e-08	Down
CL214.Contig1_All	1872	6.28	2.03	-1.62928	6e-16	3.55e-14	Down
CL806.Contig1_All	7250	6.01	1.95	-1.62389	4.39e-56	1.52e-53	Down
CL4343.Contig2_All	1046	10.59	3.44	-1.62222	1.26e-14	6.65e-13	Down
CL1731.Contig3_All	1493	2.36	0.77	-1.61586	1.38e-05	0.000212385	Down
CL3876.Contig2_All	2980	3.87	1.27	-1.60751	9.1e-16	5.27e-14	Down
CL708.Contig5_All	3349	1.43	0.47	-1.60528	2.08e-07	4.58e-06	Down
CL948.Contig3_All	1671	15.54	5.11	-1.60459	1.77e-32	2.59e-30	Down
CL3739.Contig2_All	3536	1.52	0.5	-1.60407	4.18e-08	1.03e-06	Down
CL3006.Contig2_All	2260	5.43	1.79	-1.60099	2.55e-16	1.55e-14	Down
CL2097.Contig3_All	3197	0.97	0.32	-1.59991	2.67e-05	0.000383666	Down
CL2978.Contig2_All	392	9.9	3.27	-1.59814	2.12e-05	0.000310793	Down
CL2755.Contig4_All	5527	4.86	1.61	-1.5939	3.68e-34	5.89e-32	Down
CL2508.Contig1_All	2277	1.58	0.53	-1.57586	1.23e-05	0.000190241	Down
CL2399.Contig4_All	3663	3.01	1.01	-1.57541	1.21e-14	6.42e-13	Down
CL291.Contig1_All	1269	3.99	1.34	-1.57416	2.82e-07	6.04e-06	Down
CL4008.Contig3_All	2068	2.35	0.79	-1.57274	4.27e-07	8.91e-06	Down
Unigene28676_All	4535	7.46	2.52	-1.56575	2.11e-41	4.46e-39	Down
CL2544.Contig1_All	3778	5.36	1.82	-1.55829	3.81e-25	4.15e-23	Down
CL1299.Contig4_All	1702	8.85	3.02	-1.55113	9.95e-19	7.39e-17	Down
CL1333.Contig2_All	2942	2.42	0.83	-1.54382	7.08e-10	2.21e-08	Down
CL1593.Contig1_All	1952	1.69	0.58	-1.5429	4.88e-05	0.000655958	Down
Unigene18172_All	1691	2.97	1.02	-1.54189	3.77e-07	7.92e-06	Down
CL200.Contig9_All	6470	2.29	0.79	-1.53542	1.16e-18	8.52e-17	Down
Unigene14361_All	2257	2.66	0.92	-1.53172	3.44e-08	8.54e-07	Down
CL1029.Contig3_All	975	10.06	3.48	-1.53147	3.69e-12	1.52e-10	Down
CL4733.Contig2_All	1492	4.16	1.44	-1.53051	2.29e-08	5.88e-07	Down
CL3187.Contig2_All	1750	6.69	2.32	-1.52788	1.12e-14	5.97e-13	Down
CL4139.Contig2_All	857	3.88	1.35	-1.5231	3.65e-05	0.000505214	Down
CL5222.Contig2_All	1838	4.91	1.71	-1.52173	1.58e-11	6.18e-10	Down
CL4009.Contig3_All	2178	4.13	1.44	-1.52007	1.58e-11	6.18e-10	Down
Unigene17992_All	1325	7.39	2.58	-1.5182	3.25e-12	1.35e-10	Down
CL3256.Contig3_All	2607	3.69	1.29	-1.51625	4.26e-12	1.75e-10	Down
CL4740.Contig1_All	2140	1.63	0.57	-1.51584	1.87e-05	0.00027726	Down
CL3977.Contig10_All	1134	7.06	2.47	-1.51516	2.88e-10	9.39e-09	Down
CL4980.Contig1_All	1077	10.71	3.75	-1.514	6.3e-14	3.1e-12	Down
Unigene26446_All	872	11.43	4.01	-1.51115	4.85e-12	1.98e-10	Down
CL2283.Contig3_All	1301	9.96	3.51	-1.50467	1.4e-15	7.97e-14	Down
Unigene22113_All	1911	6.98	2.46	-1.50457	5.62e-16	3.34e-14	Down
CL732.Contig5_All	1817	6.01	2.12	-1.5033	1.21e-13	5.75e-12	Down
CL972.Contig5_All	3031	1.7	0.6	-1.5025	4.36e-07	9.08e-06	Down
CL1302.Contig1_All	608	14.36	5.07	-1.502	2.23e-10	7.41e-09	Down
CL2154.Contig2_All	1850	5.06	1.79	-1.49918	8.21e-12	3.28e-10	Down
CL1460.Contig2_All	6567	2.57	0.91	-1.49783	4e-20	3.25e-18	Down
CL3169.Contig3_All	5163	3.41	1.22	-1.48289	7.32e-21	6.22e-19	Down
Unigene1890_All	3691	1.34	0.48	-1.48113	7.45e-07	1.48e-05	Down
CL2227.Contig1_All	4995	4.32	1.55	-1.47876	6.91e-25	7.31e-23	Down
CL2861.Contig1_All	1689	2.2	0.79	-1.47758	2.16e-05	0.000317073	Down
CL2270.Contig3_All	4004	38.1	13.71	-1.47456	1.56e-164	5.18e-161	Down
CL3351.Contig4_All	2436	1.72	0.62	-1.47207	6.39e-06	0.000104776	Down
Unigene18407_All	2130	3.04	1.1	-1.46657	2.99e-08	7.52e-07	Down
CL1156.Contig2_All	1336	17.54	6.37	-1.46128	1.25e-25	1.38e-23	Down
CL1031.Contig1_All	1582	4.54	1.66	-1.45151	7.83e-09	2.15e-07	Down
Unigene16296_All	1890	2.16	0.79	-1.45111	1.41e-05	0.000216608	Down
CL842.Contig2_All	2102	8.69	3.18	-1.45033	1.37e-20	1.14e-18	Down
CL5298.Contig1_All	2382	25.36	9.32	-1.44415	8.54e-64	3.66e-61	Down
CL1469.Contig2_All	1208	6.39	2.35	-1.44316	2.72e-09	7.88e-08	Down
CL2197.Contig1_All	1535	19.9	7.32	-1.44285	1.7e-32	2.49e-30	Down
CL3814.Contig3_All	2402	17.86	6.63	-1.42965	4.63e-45	1.05e-42	Down
CL4654.Contig2_All	1882	7.42	2.76	-1.42675	1.03e-15	5.9e-14	Down
CL1191.Contig5_All	2159	4.43	1.65	-1.42484	3.38e-11	1.25e-09	Down
CL2596.Contig4_All	832	4.81	1.8	-1.41804	3.58e-05	0.000496502	Down
CL1778.Contig1_All	987	4.13	1.56	-1.4046	2.42e-05	0.000351067	Down
CL107.Contig22_All	5886	3.17	1.2	-1.40145	3.01e-20	2.46e-18	Down
CL708.Contig12_All	3555	1.32	0.5	-1.40054	3.61e-06	6.26e-05	Down
CL5157.Contig2_All	1347	4.01	1.52	-1.39953	1.36e-06	2.56e-05	Down
CL888.Contig3_All	2355	2.11	0.8	-1.39917	2.69e-06	4.77e-05	Down
Unigene8504_All	1478	4.34	1.65	-1.39523	1.21e-07	2.77e-06	Down
CL4259.Contig2_All	2080	2.68	1.02	-1.39366	5.44e-07	1.11e-05	Down
CL2884.Contig2_All	6942	3.1	1.18	-1.39348	6.78e-23	6.55e-21	Down
CL5116.Contig1_All	2524	3.5	1.34	-1.38512	4.41e-10	1.41e-08	Down
Unigene18883_All	1085	4.66	1.79	-1.38037	3.93e-06	6.72e-05	Down
CL4336.Contig2_All	1767	6.21	2.4	-1.37156	5.46e-12	2.22e-10	Down
CL984.Contig3_All	2100	2.3	0.89	-1.36976	4.57e-06	7.68e-05	Down
CL1153.Contig1_All	2004	3.23	1.25	-1.36961	1.52e-07	3.43e-06	Down
CL91.Contig2_All	1010	6.51	2.52	-1.36923	1.21e-07	2.77e-06	Down
CL636.Contig3_All	5032	2.32	0.9	-1.36613	1.33e-12	5.75e-11	Down
CL4565.Contig1_All	4356	6.37	2.48	-1.36095	4.31e-28	5.33e-26	Down
CL3732.Contig2_All	3650	2.51	0.98	-1.35683	2.82e-10	9.24e-09	Down
CL948.Contig5_All	1344	4.99	1.95	-1.35557	1.31e-07	2.98e-06	Down
CL659.Contig4_All	899	9.25	3.62	-1.35346	7.52e-09	2.07e-07	Down
CL1052.Contig2_All	441	25.21	9.9	-1.3485	1.07e-10	3.71e-09	Down
CL503.Contig5_All	5889	4.32	1.7	-1.3455	9.82e-26	1.09e-23	Down
CL1282.Contig4_All	629	7.41	2.93	-1.33857	2.82e-05	0.000403786	Down
CL1408.Contig3_All	1364	3.16	1.25	-1.338	2.27e-05	0.000330446	Down
CL1596.Contig2_All	1177	13.09	5.18	-1.33744	2.43e-15	1.35e-13	Down
CL1293.Contig1_All	2175	22.01	8.71	-1.33741	1.76e-45	4.09e-43	Down
Unigene1886_All	545	15.47	6.14	-1.33316	1.83e-08	4.75e-07	Down
CL192.Contig1_All	1719	2.64	1.05	-1.33015	1.66e-05	0.00024909	Down
CL1331.Contig3_All	1024	6.92	2.76	-1.3261	1.19e-07	2.73e-06	Down
CL1771.Contig2_All	2014	3.42	1.37	-1.31982	1.19e-07	2.73e-06	Down
CL1739.Contig3_All	2056	8.95	3.59	-1.3179	4.76e-18	3.27e-16	Down
CL688.Contig2_All	1699	5.7	2.29	-1.31561	4.61e-10	1.47e-08	Down
CL3084.Contig2_All	2119	5.88	2.37	-1.31093	1.58e-12	6.81e-11	Down
Unigene18306_All	2304	2.38	0.96	-1.30986	2.62e-06	4.66e-05	Down
Unigene4141_All	2964	2.51	1.02	-1.29912	5.43e-08	1.31e-06	Down
CL2435.Contig3_All	4160	4.97	2.02	-1.29889	7.17e-20	5.7e-18	Down
CL1096.Contig2_All	1359	8.27	3.38	-1.29086	4.72e-11	1.72e-09	Down
CL5063.Contig2_All	2446	3.83	1.57	-1.28658	1.36e-09	4.11e-08	Down
Unigene13476_All	1887	9.6	3.94	-1.28484	4.91e-17	3.15e-15	Down
CL42.Contig3_All	715	18.04	7.44	-1.27782	5.41e-12	2.2e-10	Down
CL2197.Contig2_All	1224	23.29	9.61	-1.2771	2.87e-25	3.15e-23	Down
CL242.Contig5_All	5471	4.54	1.89	-1.26431	9.79e-23	9.4e-21	Down
CL2109.Contig2_All	2319	3.31	1.38	-1.26216	5.64e-08	1.35e-06	Down
Unigene10309_All	4172	32.19	13.45	-1.25901	2.13e-114	3.18e-111	Down
CL3231.Contig2_All	881	9.09	3.8	-1.25828	8.03e-08	1.89e-06	Down
CL517.Contig3_All	1575	4.37	1.83	-1.25579	3.01e-07	6.43e-06	Down
CL1050.Contig1_All	1951	2.79	1.17	-1.25376	9.35e-06	0.000148908	Down
CL1082.Contig2_All	2627	10.25	4.3	-1.25322	5.22e-24	5.35e-22	Down
CL4301.Contig1_All	1252	5.33	2.24	-1.25064	7.21e-07	1.44e-05	Down
CL4033.Contig2_All	1689	15.68	6.59	-1.25058	3.9e-23	3.81e-21	Down
CL2157.Contig2_All	2155	5.47	2.3	-1.24991	3.13e-11	1.17e-09	Down
CL248.Contig3_All	2894	8.42	3.55	-1.246	1.25e-21	1.12e-19	Down
CL1862.Contig1_All	1162	5.37	2.27	-1.24223	1.68e-06	3.11e-05	Down
Unigene258_All	3636	4.71	2	-1.23573	1.31e-15	7.49e-14	Down
CL2740.Contig2_All	3997	2.14	0.91	-1.23367	1.28e-08	3.41e-07	Down
CL5230.Contig4_All	2743	4.49	1.92	-1.22561	1.97e-11	7.56e-10	Down
CL2471.Contig1_All	1742	2.73	1.17	-1.22239	3.68e-05	0.000509446	Down
CL3014.Contig1_All	2855	4.42	1.9	-1.21805	1.01e-11	4.01e-10	Down
CL808.Contig3_All	7384	11.23	4.83	-1.21726	2.35e-68	1.12e-65	Down
CL4813.Contig2_All	3168	6.64	2.86	-1.21517	3.68e-18	2.56e-16	Down
CL3133.Contig2_All	2351	10.6	4.58	-1.21064	4.37e-21	3.77e-19	Down
CL5025.Contig2_All	844	6.78	2.93	-1.21038	1.12e-05	0.00017522	Down
Unigene16569_All	2939	22.6	9.78	-1.20842	9.71e-54	3.11e-51	Down
Unigene1298_All	2573	4.57	1.98	-1.20669	1.07e-10	3.71e-09	Down
CL3497.Contig2_All	1255	9.49	4.12	-1.20376	1.06e-10	3.69e-09	Down
CL5051.Contig2_All	4793	4.86	2.11	-1.20371	6.11e-20	4.89e-18	Down
CL2755.Contig6_All	5581	3.93	1.71	-1.20053	7.19e-19	5.41e-17	Down
CL5323.Contig2_All	1005	5.25	2.29	-1.19697	3.13e-05	0.000441853	Down
CL1495.Contig2_All	1206	4.55	1.99	-1.1931	1.58e-05	0.000239244	Down
Unigene10559_All	1197	5.2	2.28	-1.18948	4.83e-06	8.08e-05	Down
CL4154.Contig3_All	2749	4.49	1.97	-1.18852	3.95e-11	1.45e-09	Down
CL2058.Contig10_All	2542	10.45	4.59	-1.18694	8.75e-22	7.87e-20	Down
CL1281.Contig2_All	1820	7.27	3.2	-1.18388	2.05e-11	7.85e-10	Down
CL3663.Contig2_All	5077	5.77	2.55	-1.17807	4.63e-24	4.76e-22	Down
CL689.Contig9_All	4295	14.67	6.49	-1.17658	2.23e-49	6.18e-47	Down
CL5577.Contig2_All	1411	4.47	1.98	-1.17477	4.08e-06	6.92e-05	Down
CL405.Contig4_All	1741	9.95	4.41	-1.17392	1.99e-14	1.02e-12	Down
CL2058.Contig13_All	4841	7.68	3.42	-1.16711	1.56e-29	2.09e-27	Down
CL3256.Contig8_All	2547	10.38	4.63	-1.16472	4.53e-21	3.9e-19	Down
CL1009.Contig3_All	1614	20.01	8.93	-1.16399	3.97e-25	4.3e-23	Down
CL970.Contig3_All	4637	5.11	2.3	-1.15169	4.46e-19	3.38e-17	Down
Unigene17948_All	947	7.12	3.21	-1.1493	4.78e-06	8.01e-05	Down
CL2035.Contig2_All	1444	6.39	2.89	-1.14475	6e-08	1.44e-06	Down
CL274.Contig2_All	1761	2.98	1.35	-1.14235	4.37e-05	0.000594099	Down
CL1468.Contig1_All	8178	2.47	1.12	-1.14101	1.94e-16	1.2e-14	Down
CL4078.Contig3_All	3179	7.76	3.52	-1.14048	1.94e-19	1.51e-17	Down
CL860.Contig6_All	1135	6.85	3.11	-1.13919	7.48e-07	1.49e-05	Down
CL1079.Contig2_All	3774	3.82	1.74	-1.13449	6.31e-12	2.55e-10	Down
CL98.Contig3_All	1217	4.85	2.21	-1.13394	1.57e-05	0.000237584	Down
CL2752.Contig2_All	4144	2.63	1.2	-1.13203	2.12e-09	6.25e-08	Down
CL4724.Contig1_All	6570	4.62	2.11	-1.13065	1.93e-23	1.91e-21	Down
CL3504.Contig1_All	3044	5.64	2.58	-1.12832	1e-13	4.82e-12	Down
CL4937.Contig2_All	1877	10.92	5	-1.12697	7.05e-16	4.12e-14	Down
CL3015.Contig4_All	3987	4.04	1.85	-1.12683	4.45e-13	2.01e-11	Down
CL132.Contig3_All	7045	4.29	1.97	-1.12278	3.65e-23	3.58e-21	Down
CL1314.Contig6_All	8440	0.74	0.34	-1.12199	9.21e-06	0.00014695	Down
CL3867.Contig4_All	4628	5.34	2.46	-1.11818	7.89e-19	5.89e-17	Down
CL4280.Contig2_All	1846	3.81	1.76	-1.11422	2.41e-06	4.31e-05	Down
CL5681.Contig2_All	2260	7.85	3.63	-1.11272	1.13e-13	5.39e-12	Down
CL2829.Contig2_All	1961	3.37	1.56	-1.1112	6.52e-06	0.000106662	Down
CL3946.Contig2_All	714	8.96	4.15	-1.11039	1.11e-05	0.000174111	Down
CL4335.Contig2_All	2682	1.94	0.9	-1.10806	5.12e-05	0.000685063	Down
CL5220.Contig1_All	1756	3.88	1.8	-1.10806	5.48e-06	9.08e-05	Down
CL2538.Contig1_All	4537	19.82	9.22	-1.10412	4.22e-63	1.75e-60	Down
CL2019.Contig1_All	2509	7.21	3.36	-1.10154	7.9e-14	3.85e-12	Down
Unigene1253_All	1502	4.97	2.32	-1.09912	2.31e-06	4.15e-05	Down
CL4154.Contig1_All	2549	19.63	9.17	-1.09807	3.32e-35	5.65e-33	Down
CL315.Contig4_All	2496	4.47	2.09	-1.09677	4.63e-09	1.3e-07	Down
CL2349.Contig1_All	2747	39.68	18.61	-1.09233	3.95e-74	2.28e-71	Down
Unigene14424_All	2380	4.28	2.01	-1.09042	3.32e-08	8.29e-07	Down
CL2943.Contig2_All	758	7.58	3.57	-1.08627	6.9e-05	0.000887359	Down
CL1718.Contig1_All	2551	26.39	12.43	-1.08617	5.11e-46	1.25e-43	Down
CL351.Contig5_All	4382	1.63	0.77	-1.08194	4.36e-06	7.36e-05	Down
CL696.Contig4_All	1358	5.54	2.62	-1.08032	2.31e-06	4.15e-05	Down
CL4316.Contig2_All	2306	3.61	1.71	-1.078	5.03e-07	1.04e-05	Down
Unigene20594_All	1845	10.78	5.11	-1.07696	1.9e-14	9.86e-13	Down
CL5295.Contig2_All	834	68.9	32.8	-1.07081	9.02e-37	1.62e-34	Down
CL4569.Contig1_All	4075	5.71	2.72	-1.06988	1.42e-16	8.84e-15	Down
CL3176.Contig2_All	3725	6.06	2.89	-1.06825	4.48e-16	2.69e-14	Down
CL3870.Contig5_All	3647	7.73	3.69	-1.06685	7.14e-20	5.68e-18	Down
CL879.Contig2_All	2332	4.48	2.14	-1.06589	3.71e-08	9.19e-07	Down
CL5284.Contig2_All	1349	14.7	7.05	-1.06012	5.67e-14	2.8e-12	Down
CL2016.Contig7_All	13897	3.83	1.84	-1.05764	5.39e-36	9.44e-34	Down
CL2390.Contig3_All	1372	5.68	2.73	-1.05699	2.59e-06	4.61e-05	Down
CL3223.Contig2_All	1694	5.23	2.52	-1.05339	5.45e-07	1.11e-05	Down
Unigene10801_All	568	12.66	6.11	-1.05103	1.64e-05	0.000245677	Down
Unigene26392_All	2308	3.46	1.67	-1.05092	2.1e-06	3.8e-05	Down
Unigene214_All	1958	5.96	2.89	-1.04424	1.23e-08	3.28e-07	Down
CL715.Contig1_All	2227	10.72	5.21	-1.04095	2.77e-16	1.68e-14	Down
CL4601.Contig3_All	3941	4.92	2.4	-1.03562	1.31e-13	6.18e-12	Down
CL1721.Contig3_All	1478	5.97	2.92	-1.03176	1.01e-06	1.95e-05	Down
CL3043.Contig4_All	2755	4.84	2.37	-1.03012	1.5e-09	4.52e-08	Down
CL4899.Contig1_All	2365	20.98	10.28	-1.02917	1.73e-31	2.43e-29	Down
CL1736.Contig2_All	1930	15.48	7.59	-1.02823	1.56e-19	1.22e-17	Down
CL778.Contig7_All	3496	43.73	21.45	-1.02765	3.69e-94	3.33e-91	Down
CL1522.Contig2_All	3409	5.5	2.7	-1.02647	6.35e-13	2.81e-11	Down
Unigene1067_All	365	19.86	9.77	-1.02344	4.31e-05	0.00058551	Down
CL803.Contig5_All	3754	4.26	2.1	-1.02046	3.07e-11	1.15e-09	Down
CL399.Contig5_All	3915	2.96	1.46	-1.01963	2.15e-08	5.53e-07	Down
CL4452.Contig1_All	1839	32.63	16.14	-1.01556	9.45e-37	1.69e-34	Down
CL5528.Contig3_All	1354	6.14	3.04	-1.01417	3.11e-06	5.45e-05	Down
CL3144.Contig2_All	2190	3.63	1.8	-1.01197	4.41e-06	7.42e-05	Down
CL4815.Contig2_All	7360	2.8	1.39	-1.01034	6.36e-14	3.13e-12	Down
CL1090.Contig3_All	2564	4.85	2.41	-1.00895	7.65e-09	2.1e-07	Down
CL1941.Contig2_All	4142	22.88	11.38	-1.00759	2.5e-57	9.02e-55	Down
Unigene16439_All	1655	3.82	1.9	-1.00757	4.89e-05	0.000656713	Down
CL2502.Contig4_All	2983	3.88	1.93	-1.00746	2.89e-08	7.29e-07	Down
CL5213.Contig1_All	2484	31.06	15.46	-1.00652	1.61e-46	4.02e-44	Down
CL1464.Contig5_All	3233	2.29	1.14	-1.00631	1.01e-05	0.000158615	Down
CL4017.Contig5_All	3195	2.53	1.26	-1.00571	3.11e-06	5.45e-05	Down
CL808.Contig2_All	7144	26.56	13.25	-1.00326	7.61e-113	1.1e-109	Down

## Sheet: Stage_IV-VS-Stage_V.Difference_
Unigene	Length	Stage_IV-Expression	Stage_V-Expression	log2FoldChange(Stage_V/Stage_IV)	Pvalue	FDR	Up/Down-Regulation(Stage_V/Stage_IV)
CL2377.Contig2_All	1902	0.01	250.03	14.6098	0	0	Up
CL4384.Contig3_All	1591	0.01	154.87	13.9188	0	0	Up
CL290.Contig3_All	245	0.01	114.15	13.4786	3.857e-100	1.08922e-97	Up
CL2122.Contig2_All	1047	0.01	95.31	13.2184	0	0	Up
CL103.Contig1_All	2361	0.01	93.36	13.1886	0	0	Up
CL4411.Contig2_All	911	0.01	92.01	13.1676	0	0	Up
CL103.Contig3_All	2278	0.01	86.39	13.0766	0	0	Up
CL2122.Contig1_All	900	0.01	78.07	12.9306	0	0	Up
CL103.Contig4_All	1370	0.01	69.61	12.7651	0	0	Up
Unigene20163_All	699	0.01	64.17	12.6477	4.62696e-194	3.80117e-191	Up
CL3046.Contig3_All	1529	0.01	62.93	12.6195	0	0	Up
CL290.Contig4_All	330	0.01	61.88	12.5953	4.23628e-79	8.66118e-77	Up
CL4411.Contig1_All	896	0.01	52.75	12.365	5.28842e-209	4.68533e-206	Up
CL3266.Contig2_All	1311	0.01	47.16	12.2033	4.70688e-280	6.44472e-277	Up
CL67.Contig1_All	250	0.01	46.36	12.1787	3.34582e-42	2.83635e-40	Up
Unigene20250_All	495	0.01	43.94	12.1013	1.0948e-90	2.63124e-88	Up
CL4384.Contig2_All	1408	0.01	43.85	12.0984	1.15573e-280	1.6319e-277	Up
Unigene20699_All	455	0.01	40.64	11.9887	2.35194e-76	4.64061e-74	Up
Unigene20581_All	1762	0.01	39.47	11.9465	0	0	Up
Unigene20424_All	1796	0.01	36.03	11.815	3.94636e-297	6.1487e-294	Up
CL106.Contig4_All	2034	0.01	33.96	11.7296	0	0	Up
CL5404.Contig2_All	1484	0.01	33.95	11.7292	9.71698e-230	9.54461e-227	Up
CL3592.Contig4_All	2915	0.01	33.61	11.7147	0	0	Up
CL3743.Contig1_All	345	0.01	30.26	11.5632	2.7499e-41	2.25093e-39	Up
CL5404.Contig1_All	988	0.01	28.9	11.4969	1.38617e-127	5.79932e-125	Up
CL5357.Contig1_All	587	0.01	28.7	11.4868	4.3708e-72	8.09386e-70	Up
CL5148.Contig2_All	1163	0.01	27.73	11.4372	2.85366e-145	1.43266e-142	Up
CL2648.Contig2_All	3070	0.01	26.41	11.3669	0	0	Up
Unigene20249_All	361	0.01	24.33	11.2485	3.45206e-35	2.29379e-33	Up
CL2377.Contig1_All	1267	0.01	24.01	11.2294	5.9418e-138	2.82605e-135	Up
CL2826.Contig3_All	1763	0.01	22.82	11.1561	1.31335e-184	9.72823e-182	Up
CL103.Contig2_All	1185	0.01	22.28	11.1215	2.37218e-119	9.08344e-117	Up
CL2817.Contig3_All	2577	0.01	22.26	11.1202	2.48286e-266	3.2053e-263	Up
CL717.Contig1_All	2302	0.01	21.73	11.0855	1.43847e-231	1.44436e-228	Up
CL3434.Contig2_All	1124	0.01	21.13	11.0451	7.54416e-107	2.38374e-104	Up
CL1751.Contig2_All	1379	0.01	20.76	11.0196	2.49674e-130	1.08474e-127	Up
CL2122.Contig3_All	541	0.01	19.33	10.9166	2.45434e-44	2.24943e-42	Up
CL1591.Contig2_All	1141	0.01	19.08	10.8978	2.60544e-98	7.1783e-96	Up
CL663.Contig2_All	1748	0.01	18.34	10.8408	2.09332e-147	1.12601e-144	Up
CL4411.Contig3_All	911	0.01	17.52	10.7748	3.59232e-71	6.49262e-69	Up
CL1853.Contig3_All	2011	0.01	17.33	10.7591	8.00858e-161	5.02583e-158	Up
CL1720.Contig2_All	3937	0.01	17.24	10.7515	0	0	Up
CL3916.Contig2_All	1962	0.01	16.48	10.6865	3.0989e-149	1.72865e-146	Up
Unigene20224_All	540	0.01	15.99	10.643	1.03131e-36	7.30386e-35	Up
CL5197.Contig2_All	1113	0.01	15.91	10.6357	1.04018e-79	2.18602e-77	Up
CL1924.Contig2_All	2113	0.01	15.76	10.6221	8.26292e-154	4.72597e-151	Up
CL5018.Contig3_All	2644	0.01	15.23	10.5727	2.36556e-187	1.84285e-184	Up
CL3592.Contig3_All	2984	0.01	15.13	10.5632	1.57992e-210	1.42774e-207	Up
CL3037.Contig2_All	1420	0.01	14.72	10.5236	2.91918e-95	7.66862e-93	Up
CL103.Contig8_All	208	0.01	13.93	10.444	1.7301e-10	3.0935e-09	Up
Unigene20739_All	1764	0.01	13.63	10.4126	8.19246e-111	2.70196e-108	Up
CL5487.Contig1_All	355	0.01	13.2	10.3663	5.00958e-19	1.69299e-17	Up
Unigene24291_All	230	0.01	12.93	10.3365	4.2481e-11	8.10583e-10	Up
CL2097.Contig2_All	4439	0.01	12.75	10.3163	2.04064e-265	2.56123e-262	Up
CL3386.Contig2_All	968	0.01	12.68	10.3083	5.21314e-55	6.43581e-53	Up
CL2297.Contig1_All	1440	0.01	12.45	10.2819	7.63028e-82	1.6496e-79	Up
CL1000.Contig3_All	1658	0.01	12.4	10.2761	2.39926e-94	6.23035e-92	Up
CL286.Contig1_All	1687	0.01	12.12	10.2432	4.84188e-94	1.25015e-91	Up
CL1570.Contig6_All	4547	0.01	11.89	10.2155	7.89616e-254	8.9195e-251	Up
CL3269.Contig1_All	907	0.01	11.88	10.2143	2.66526e-48	2.73698e-46	Up
CL4344.Contig2_All	1216	0.01	11.83	10.2082	2.2346e-65	3.48166e-63	Up
CL2408.Contig1_All	974	0.01	11.64	10.1849	4.8006e-51	5.31643e-49	Up
CL726.Contig2_All	844	0.01	11.59	10.1787	2.0172e-43	1.78366e-41	Up
CL1035.Contig2_All	794	0.01	11.42	10.1573	4.5611e-40	3.58415e-38	Up
CL5426.Contig2_All	4198	0.01	11.28	10.1396	4.08306e-222	3.9253e-219	Up
CL2975.Contig2_All	914	0.01	11.18	10.1267	7.33236e-46	7.01918e-44	Up
CL2207.Contig2_All	965	0.01	11.01	10.1046	1.08546e-47	1.09722e-45	Up
CL2050.Contig2_All	1036	0.01	10.98	10.1007	2.3788e-51	2.66049e-49	Up
CL5244.Contig4_All	3660	0.01	10.81	10.0782	3.2248e-185	2.42849e-182	Up
CL5367.Contig2_All	2322	0.01	10.78	10.0741	2.65784e-116	9.45605e-114	Up
CL2393.Contig2_All	1541	0.01	10.77	10.0728	4.74642e-76	9.32445e-74	Up
CL5482.Contig4_All	3028	0.01	10.74	10.0688	1.12642e-151	6.36203e-149	Up
CL5015.Contig4_All	969	0.01	10.71	10.0647	8.92132e-47	8.80133e-45	Up
CL4117.Contig3_All	3062	0.01	10.27	10.0042	8.52534e-147	4.42769e-144	Up
CL3302.Contig2_All	1357	0.01	10.02	9.96867	5.05268e-62	7.24763e-60	Up
CL5623.Contig2_All	365	0.01	9.95	9.95855	9.30972e-15	2.41476e-13	Up
CL2165.Contig2_All	3663	0.01	9.22	9.84862	2.20324e-158	1.34529e-155	Up
CL103.Contig6_All	562	0.01	9.15	9.83763	2.21556e-22	9.04317e-21	Up
CL945.Contig2_All	1904	0.01	9.14	9.83605	1.26559e-80	2.69738e-78	Up
CL410.Contig2_All	1981	0.01	9.13	9.83447	1.12957e-83	2.5142e-81	Up
CL3218.Contig1_All	2191	0.01	9.07	9.82496	3.27072e-92	8.30248e-90	Up
CL5356.Contig2_All	3473	0.01	9.05	9.82177	4.22448e-147	2.21952e-144	Up
Unigene22846_All	390	0.01	9.03	9.81858	9.30972e-15	2.41753e-13	Up
Unigene23318_All	485	0.01	8.98	9.81057	1.01097e-18	3.35634e-17	Up
CL2348.Contig1_All	332	0.01	8.74	9.77149	1.04308e-11	2.09749e-10	Up
CL4411.Contig4_All	271	0.01	8.6	9.74819	2.86962e-09	4.52253e-08	Up
CL421.Contig7_All	1960	0.01	8.59	9.74651	7.02646e-78	1.41734e-75	Up
CL4842.Contig3_All	2104	0.01	8.59	9.74651	1.12957e-83	2.50188e-81	Up
Unigene20257_All	257	0.01	8.55	9.73978	1.16869e-08	1.72119e-07	Up
CL4946.Contig2_All	1080	0.01	8.53	9.7364	6.75212e-42	5.67078e-40	Up
CL2109.Contig3_All	2293	0.01	8.53	9.7364	5.42494e-91	1.33218e-88	Up
Unigene12450_All	689	0.01	8.47	9.72622	9.79856e-26	4.62148e-24	Up
CL3266.Contig1_All	901	0.01	8.21	9.68124	2.3319e-33	1.45531e-31	Up
CL2015.Contig2_All	1468	0.01	7.97	9.63844	8.64672e-54	1.03358e-51	Up
CL3478.Contig2_All	1160	0.01	7.89	9.62388	1.36263e-41	1.13387e-39	Up
CL103.Contig9_All	200	0.01	7.81	9.60918	6.48848e-06	6.52226e-05	Up
CL4577.Contig2_All	3665	0.01	7.76	9.59991	2.22838e-133	1.00687e-130	Up
CL103.Contig7_All	527	0.01	7.73	9.59432	1.67684e-17	5.17178e-16	Up
Unigene20210_All	1724	0.01	7.62	9.57365	8.38058e-61	1.16156e-58	Up
CL207.Contig3_All	4337	0.01	7.61	9.57175	4.98174e-155	2.88583e-152	Up
CL1464.Contig4_All	3182	0.01	7.47	9.54496	4.05954e-111	1.34872e-108	Up
CL1418.Contig1_All	3180	0.01	7.41	9.53333	3.3365e-110	1.08458e-107	Up
CL1941.Contig1_All	1889	0.01	7.39	9.52943	9.10076e-65	1.39867e-62	Up
CL4781.Contig2_All	1605	0.01	7.37	9.52552	2.12312e-54	2.57879e-52	Up
CL2826.Contig4_All	1672	0.01	7.27	9.50581	3.14302e-56	4.0004e-54	Up
CL2501.Contig5_All	1769	0.01	7.27	9.50581	1.39004e-59	1.86927e-57	Up
Unigene21823_All	243	0.01	7.16	9.48382	7.89458e-07	9.20064e-06	Up
CL4384.Contig1_All	251	0.01	7.12	9.47573	3.91192e-07	4.75535e-06	Up
CL3024.Contig1_All	983	0.01	7.1	9.47168	1.57521e-31	9.31598e-30	Up
CL1119.Contig1_All	206	0.01	7.06	9.46352	1.30943e-05	0.000123958	Up
CL1189.Contig2_All	1485	0.01	6.9	9.43045	4.4207e-47	4.40938e-45	Up
CL5193.Contig1_All	2657	0.01	6.87	9.42417	3.37458e-85	7.66216e-83	Up
CL466.Contig2_All	1401	0.01	6.81	9.41151	9.99564e-44	8.94343e-42	Up
CL1342.Contig4_All	2394	0.01	6.67	9.38154	3.20622e-74	6.13855e-72	Up
CL1827.Contig3_All	1139	0.01	6.65	9.37721	1.4059e-34	9.11397e-33	Up
CL67.Contig2_All	2188	0.07	46.11	9.36351	0	0	Up
CL566.Contig3_All	2285	0.01	6.52	9.34873	2.42664e-69	4.23341e-67	Up
Unigene20653_All	1429	0.01	6.49	9.34207	1.65792e-42	1.41878e-40	Up
CL4799.Contig3_All	2177	0.01	6.4	9.32193	9.10076e-65	1.40344e-62	Up
CL3046.Contig2_All	576	0.01	6.38	9.31741	5.61286e-16	1.57425e-14	Up
CL4117.Contig4_All	3075	0.01	6.38	9.31741	6.60056e-92	1.66614e-89	Up
CL5413.Contig2_All	2109	0.01	6.3	9.29921	1.01967e-61	1.44883e-59	Up
Unigene20736_All	574	0.01	6.29	9.29692	5.61286e-16	1.57327e-14	Up
CL4349.Contig7_All	1242	0.01	6.28	9.29462	8.47624e-36	5.75061e-34	Up
CL1116.Contig2_All	241	0.01	6.23	9.28309	6.48848e-06	6.51936e-05	Up
CL3444.Contig2_All	2314	0.01	6.08	9.24793	1.10729e-65	1.73722e-63	Up
CL2825.Contig2_All	756	0.01	6.05	9.24079	1.49662e-20	5.51126e-19	Up
CL2555.Contig2_All	380	0.01	6.04	9.2384	1.42195e-09	2.3103e-08	Up
CL2859.Contig2_All	1323	0.01	6.04	9.2384	1.03131e-36	7.29243e-35	Up
CL3827.Contig2_All	2224	0.01	6.03	9.23601	1.24064e-62	1.80247e-60	Up
Unigene20931_All	1359	0.01	6	9.22882	1.2548e-37	9.15942e-36	Up
CL1239.Contig2_All	859	0.01	5.98	9.224	2.69568e-23	1.14907e-21	Up
CL2792.Contig2_All	2519	0.01	5.92	9.20945	1.20245e-69	2.11407e-67	Up
CL2625.Contig1_All	2489	0.01	5.84	9.18982	8.12262e-68	1.34437e-65	Up
CL1969.Contig2_All	1579	0.01	5.81	9.18239	1.65792e-42	1.42147e-40	Up
CL4620.Contig3_All	483	0.01	5.81	9.18239	2.56118e-12	5.40768e-11	Up
CL4992.Contig2_All	1823	0.01	5.78	9.17493	6.54428e-49	6.82902e-47	Up
CL4048.Contig2_All	5844	0.01	5.76	9.16993	1.09175e-158	6.75748e-156	Up
CL3720.Contig1_All	591	0.01	5.72	9.15987	4.61316e-15	1.2254e-13	Up
CL5631.Contig3_All	2575	0.01	5.72	9.15987	9.88284e-69	1.69146e-66	Up
CL2100.Contig1_All	559	0.01	5.7	9.15482	3.79152e-14	9.41814e-13	Up
CL1457.Contig4_All	1418	0.01	5.68	9.14975	5.11034e-37	3.65357e-35	Up
CL2283.Contig1_All	1224	0.01	5.67	9.1472	7.80548e-32	4.64668e-30	Up
CL4365.Contig1_All	2018	0.01	5.67	9.1472	3.5215e-53	4.11151e-51	Up
CL5516.Contig1_All	506	0.01	5.66	9.14466	1.26912e-12	2.76757e-11	Up
CL1920.Contig1_All	1394	0.01	5.64	9.13955	4.20016e-36	2.88858e-34	Up
CL4126.Contig1_All	1588	0.01	5.63	9.13699	2.7499e-41	2.24686e-39	Up
CL542.Contig1_All	849	0.01	5.59	9.1267	1.82094e-21	7.07459e-20	Up
CL3236.Contig1_All	589	0.01	5.57	9.12153	1.87877e-14	4.7745e-13	Up
CL2155.Contig2_All	2304	0.01	5.54	9.11374	1.39004e-59	1.87485e-57	Up
CL3985.Contig1_All	4079	0.01	5.49	9.10066	2.52524e-105	7.8151e-103	Up
CL933.Contig1_All	3564	0.01	5.42	9.08215	1.0948e-90	2.64531e-88	Up
CL3054.Contig1_All	586	0.01	5.41	9.07948	3.79152e-14	9.41297e-13	Up
CL425.Contig4_All	2755	0.01	5.4	9.07682	1.20245e-69	2.10587e-67	Up
Unigene20246_All	1248	0.01	5.25	9.03617	5.27264e-30	2.94486e-28	Up
CL2237.Contig1_All	1505	0.01	5.17	9.01402	4.20016e-36	2.89299e-34	Up
Unigene20361_All	312	0.01	5.15	9.00843	7.89458e-07	9.20301e-06	Up
CL3870.Contig2_All	4293	0.01	5.13	9.00282	1.70581e-103	5.10433e-101	Up
CL5523.Contig2_All	3094	0.01	5.09	8.99152	6.47042e-74	1.23358e-71	Up
CL2527.Contig1_All	2269	0.01	5.09	8.99152	8.64672e-54	1.03085e-51	Up
CL1746.Contig2_All	363	0.01	5.03	8.97441	9.60536e-08	1.26533e-06	Up
CL3982.Contig4_All	1239	0.01	4.98	8.96	1.7649e-28	9.37075e-27	Up
CL5050.Contig4_All	2522	0.01	4.96	8.9542	2.30558e-58	3.01085e-56	Up
CL237.Contig5_All	1118	0.01	4.96	8.9542	1.97743e-25	9.21115e-24	Up
Unigene980_All	2231	0.01	4.95	8.95128	1.17874e-51	1.32488e-49	Up
CL352.Contig2_All	1291	0.01	4.87	8.92778	4.33354e-29	2.35062e-27	Up
CL4475.Contig3_All	1579	0.01	4.86	8.92481	1.71057e-35	1.14504e-33	Up
CL97.Contig4_All	2692	0.01	4.83	8.91588	8.38058e-61	1.16873e-58	Up
CL1567.Contig3_All	926	0.01	4.83	8.91588	3.0203e-20	1.09702e-18	Up
CL307.Contig3_All	3024	0.01	4.82	8.91289	1.99443e-68	3.38784e-66	Up
CL419.Contig4_All	1049	0.01	4.77	8.89785	5.44008e-23	2.28868e-21	Up
CL3054.Contig2_All	615	0.01	4.77	8.89785	3.11622e-13	7.18751e-12	Up
CL1414.Contig6_All	4842	0.01	4.75	8.89178	2.25382e-108	7.27404e-106	Up
CL5554.Contig4_All	1283	0.01	4.74	8.88874	7.18778e-28	3.73302e-26	Up
CL5164.Contig3_All	1475	0.01	4.73	8.8857	3.86778e-32	2.33327e-30	Up
Unigene20417_All	253	0.01	4.7	8.87652	5.33282e-05	0.000445806	Up
CL3181.Contig9_All	4709	0.01	4.69	8.87344	4.18846e-104	1.26168e-101	Up
CL1763.Contig1_All	255	0.01	4.65	8.86109	5.33282e-05	0.000445394	Up
CL4117.Contig2_All	3058	0.01	4.64	8.85798	1.34725e-66	2.16634e-64	Up
CL5230.Contig1_All	2789	0.01	4.63	8.85487	1.69127e-60	2.3157e-58	Up
Unigene20267_All	4364	0.01	4.62	8.85175	5.89114e-95	1.53864e-92	Up
CL1309.Contig1_All	1446	0.01	4.6	8.84549	6.41526e-31	3.69257e-29	Up
CL3735.Contig2_All	2304	0.01	4.6	8.84549	1.60689e-49	1.7124e-47	Up
CL2946.Contig2_All	817	0.01	4.57	8.83605	6.82918e-17	2.03408e-15	Up
CL1032.Contig5_All	1856	0.01	4.56	8.83289	1.85757e-39	1.43229e-37	Up
CL1493.Contig3_All	438	0.01	4.55	8.82972	1.16869e-08	1.72344e-07	Up
CL4250.Contig2_All	518	0.01	4.54	8.82655	1.7301e-10	3.09105e-09	Up
CL103.Contig5_All	275	0.01	4.52	8.82018	2.64252e-05	0.000235688	Up
CL872.Contig2_All	2498	0.01	4.48	8.80735	2.8943e-52	3.31919e-50	Up
Unigene20413_All	337	0.01	4.45	8.79766	1.59319e-06	1.76958e-05	Up
Unigene16_All	2190	0.01	4.41	8.78463	6.0264e-45	5.59131e-43	Up
Unigene20262_All	698	0.01	4.4	8.78136	7.65158e-14	1.85576e-12	Up
CL1578.Contig1_All	2290	0.01	4.36	8.76818	8.92132e-47	8.78216e-45	Up
CL3384.Contig2_All	922	0.01	4.33	8.75822	4.11734e-18	1.3092e-16	Up
CL3933.Contig2_All	2520	0.01	4.3	8.74819	9.68798e-51	1.06248e-48	Up
CL118.Contig2_All	589	0.01	4.3	8.74819	2.10502e-11	4.14617e-10	Up
CL1418.Contig5_All	3174	0.01	4.29	8.74483	7.47984e-64	1.11541e-61	Up
Unigene44_All	665	0.01	4.29	8.74483	6.28876e-13	1.40878e-11	Up
CL3387.Contig1_All	949	0.01	4.28	8.74147	1.01097e-18	3.35388e-17	Up
CL1270.Contig1_All	2792	0.01	4.25	8.73132	1.28004e-55	1.60659e-53	Up
CL4875.Contig2_All	1732	0.01	4.22	8.7211	5.72574e-34	3.6285e-32	Up
CL3.Contig3_All	533	0.01	4.21	8.71768	7.04606e-10	1.18133e-08	Up
Unigene20211_All	2037	0.01	4.21	8.71768	4.5611e-40	3.57793e-38	Up
CL723.Contig2_All	262	0.01	4.19	8.71081	0.000107621	0.000837968	Up
CL4918.Contig2_All	1054	0.01	4.17	8.7039	3.0203e-20	1.09614e-18	Up
CL2070.Contig2_All	1340	0.01	4.17	8.7039	9.79856e-26	4.61666e-24	Up
CL2015.Contig1_All	1467	0.01	4.15	8.69697	3.5617e-28	1.86696e-26	Up
CL2395.Contig1_All	1210	0.01	4.14	8.69349	5.44008e-23	2.29082e-21	Up
CL4006.Contig1_All	3259	0.01	4.11	8.68299	6.14762e-63	8.96045e-61	Up
CL585.Contig2_All	2443	0.01	4.09	8.67596	8.92132e-47	8.82059e-45	Up
CL3563.Contig2_All	631	0.01	4.07	8.66888	1.04308e-11	2.09283e-10	Up
CL3700.Contig3_All	600	0.01	4.06	8.66534	8.573e-11	1.57978e-09	Up
CL174.Contig7_All	4297	0.01	4.05	8.66178	3.78096e-82	8.21341e-80	Up
CL5084.Contig1_All	1575	0.01	4.02	8.65105	2.14736e-29	1.17465e-27	Up
CL3046.Contig1_All	415	0.01	4.01	8.64746	1.93844e-07	2.44792e-06	Up
CL1109.Contig2_All	550	0.01	3.97	8.633	7.04606e-10	1.18089e-08	Up
CL566.Contig4_All	2381	0.01	3.95	8.62571	4.95304e-44	4.47596e-42	Up
CL624.Contig1_All	850	0.01	3.94	8.62205	2.28592e-15	6.18115e-14	Up
CL1414.Contig9_All	2516	0.01	3.92	8.61471	3.63334e-46	3.5004e-44	Up
CL1577.Contig1_All	1856	0.01	3.91	8.61102	5.72574e-34	3.63359e-32	Up
CL3645.Contig3_All	907	0.01	3.86	8.59246	5.61286e-16	1.5723e-14	Up
CL2015.Contig3_All	797	0.01	3.85	8.58871	3.79152e-14	9.42332e-13	Up
CL1418.Contig2_All	3062	0.01	3.82	8.57743	5.21314e-55	6.41827e-53	Up
CL3547.Contig1_All	2348	0.01	3.81	8.57365	6.75212e-42	5.66026e-40	Up
CL635.Contig2_All	454	0.01	3.8	8.56986	9.60536e-08	1.26459e-06	Up
CL1210.Contig3_All	4647	0.01	3.79	8.56605	4.60032e-83	1.00416e-80	Up
CL113.Contig17_All	11113	0.01	3.79	8.56605	1.5011e-199	1.27973e-196	Up
CL832.Contig1_All	490	0.01	3.78	8.56224	2.35852e-08	3.36599e-07	Up
CL5507.Contig4_All	1041	0.01	3.77	8.55842	4.11734e-18	1.31013e-16	Up
CL2722.Contig1_All	3003	0.01	3.77	8.55842	3.5215e-53	4.12216e-51	Up
CL4551.Contig2_All	810	0.01	3.75	8.55075	7.65158e-14	1.85676e-12	Up
CL5503.Contig2_All	1093	0.01	3.75	8.55075	5.00958e-19	1.69173e-17	Up
CL1801.Contig2_All	493	0.01	3.74	8.54689	2.35852e-08	3.36175e-07	Up
CL5649.Contig2_All	545	0.01	3.73	8.54303	2.86962e-09	4.52727e-08	Up
CL5325.Contig2_All	1089	0.01	3.72	8.53916	1.01097e-18	3.36128e-17	Up
CL3072.Contig3_All	1166	0.01	3.72	8.53916	6.0952e-20	2.17368e-18	Up
CL383.Contig1_All	1213	0.01	3.71	8.53528	7.41606e-21	2.7739e-19	Up
CL492.Contig2_All	498	0.01	3.69	8.52748	4.75966e-08	6.54674e-07	Up
CL5293.Contig1_All	772	0.01	3.63	8.50383	6.28876e-13	1.41088e-11	Up
CL15.Contig3_All	955	0.01	3.61	8.49586	5.61286e-16	1.57035e-14	Up
CL1898.Contig2_All	386	0.01	3.58	8.48382	3.21518e-06	3.411e-05	Up
Unigene24295_All	801	0.01	3.57	8.47978	3.11622e-13	7.2059e-12	Up
CL57.Contig5_All	2060	0.01	3.57	8.47978	2.83722e-34	1.82098e-32	Up
CL5507.Contig3_All	1783	0.01	3.56	8.47573	1.06406e-29	5.8992e-28	Up
Unigene20911_All	1421	0.01	3.55	8.47168	1.33576e-23	5.75359e-22	Up
CL699.Contig4_All	3432	0.01	3.54	8.46761	3.82412e-57	4.95098e-55	Up
Unigene20562_All	354	0.01	3.53	8.46352	1.30943e-05	0.00012401	Up
CL2958.Contig2_All	6959	0.01	3.53	8.46352	2.65784e-116	9.5311e-114	Up
CL5421.Contig2_All	1577	0.01	3.48	8.44294	9.79856e-26	4.62631e-24	Up
Unigene26223_All	841	0.01	3.47	8.43879	1.54415e-13	3.66829e-12	Up
CL107.Contig3_All	5244	0.01	3.47	8.43879	4.10588e-86	9.46531e-84	Up
CL1204.Contig5_All	1116	0.01	3.44	8.42626	8.30912e-18	2.59281e-16	Up
CL748.Contig7_All	9057	0.01	3.42	8.41785	8.52534e-147	4.37737e-144	Up
CL874.Contig2_All	668	0.01	3.37	8.3966	3.49148e-10	6.02824e-09	Up
Unigene20551_All	523	0.01	3.35	8.38802	4.75966e-08	6.54475e-07	Up
CL4809.Contig2_All	2281	0.01	3.29	8.36194	3.45206e-35	2.29042e-33	Up
CL617.Contig1_All	4235	0.01	3.26	8.34873	4.50962e-65	7.00215e-63	Up
CL5651.Contig1_All	729	0.01	3.24	8.33985	8.573e-11	1.58236e-09	Up
CL2623.Contig1_All	2065	0.01	3.23	8.33539	3.17888e-31	1.85096e-29	Up
CL3360.Contig2_All	483	0.01	3.21	8.32643	3.91192e-07	4.74896e-06	Up
CL4349.Contig10_All	1115	0.01	3.19	8.31741	1.37818e-16	4.02533e-15	Up
CL4061.Contig1_All	4434	0.01	3.19	8.31741	6.6759e-67	1.08116e-64	Up
CL2377.Contig3_All	366	0.01	3.18	8.31288	2.64252e-05	0.000235039	Up
CL960.Contig3_All	1384	0.01	3.17	8.30834	1.49662e-20	5.51576e-19	Up
CL4622.Contig2_All	2063	0.01	3.15	8.29921	1.29465e-30	7.38603e-29	Up
CL4595.Contig2_All	1720	0.01	3.13	8.29002	3.9906e-25	1.82317e-23	Up
Unigene20405_All	334	0.01	3.08	8.26679	0.000107621	0.00083898	Up
CL2820.Contig2_All	1593	0.01	3.06	8.25739	1.09785e-22	4.55931e-21	Up
CL45.Contig10_All	3159	0.01	3.06	8.25739	1.47973e-45	1.40168e-43	Up
CL53.Contig3_All	4719	0.01	3.06	8.25739	4.02492e-68	6.71077e-66	Up
CL4216.Contig2_All	836	0.01	3.02	8.2384	1.04308e-11	2.09655e-10	Up
CL1457.Contig5_All	1652	0.01	3.01	8.23362	2.69568e-23	1.14799e-21	Up
CL4575.Contig1_All	988	0.01	3.01	8.23362	7.65158e-14	1.85377e-12	Up
CL2994.Contig3_All	3288	0.01	3	8.22882	1.80039e-46	1.757e-44	Up
CL2208.Contig3_All	5123	0.01	2.99	8.224	2.16582e-72	4.0606e-70	Up
CL4851.Contig2_All	1041	0.01	2.97	8.21432	1.87877e-14	4.77718e-13	Up
CL4987.Contig2_All	2961	0.01	2.97	8.21432	2.7499e-41	2.25502e-39	Up
CL5484.Contig1_All	1919	0.01	2.95	8.20457	1.1922e-26	5.91308e-25	Up
CL4556.Contig1_All	3390	0.01	2.94	8.19967	4.4207e-47	4.39967e-45	Up
CL2445.Contig10_All	2706	0.01	2.93	8.19476	2.53228e-37	1.84249e-35	Up
CL2458.Contig2_All	793	0.01	2.93	8.19476	8.573e-11	1.58172e-09	Up
Unigene22101_All	505	0.01	2.91	8.18488	7.89458e-07	9.19115e-06	Up
Unigene24398_All	1813	0.01	2.9	8.17991	8.05336e-25	3.63519e-23	Up
CL1384.Contig1_All	1425	0.01	2.89	8.17493	2.48236e-19	8.57515e-18	Up
CL3064.Contig1_All	1697	0.01	2.88	8.16993	5.44008e-23	2.29295e-21	Up
CL1134.Contig5_All	2026	0.01	2.88	8.16993	1.45055e-27	7.43947e-26	Up
CL558.Contig2_All	2321	0.01	2.87	8.16491	3.17888e-31	1.85335e-29	Up
CL2857.Contig1_All	1983	0.01	2.85	8.15482	1.1922e-26	5.91958e-25	Up
CL3952.Contig1_All	4358	0.01	2.85	8.15482	1.14246e-58	1.50498e-56	Up
CL1562.Contig2_All	1449	0.01	2.84	8.14975	2.48236e-19	8.56206e-18	Up
Unigene21021_All	449	0.01	2.83	8.14466	6.48848e-06	6.51501e-05	Up
Unigene21861_All	564	0.01	2.82	8.13955	1.93844e-07	2.44723e-06	Up
CL999.Contig2_All	735	0.01	2.81	8.13443	1.42195e-09	2.30947e-08	Up
CL4571.Contig1_All	1253	0.01	2.81	8.13443	1.37818e-16	4.02273e-15	Up
CL4441.Contig2_All	2617	0.01	2.81	8.13443	1.4059e-34	9.10091e-33	Up
CL1134.Contig3_All	4291	0.01	2.81	8.13443	7.71738e-57	9.93453e-55	Up
CL3510.Contig2_All	1812	0.01	2.8	8.12928	6.61898e-24	2.90361e-22	Up
CL3916.Contig3_All	2020	0.01	2.8	8.12928	1.1922e-26	5.90013e-25	Up
CL1324.Contig6_All	3923	0.01	2.8	8.12928	5.8409e-52	6.64774e-50	Up
CL1270.Contig2_All	1174	0.01	2.79	8.12412	2.28592e-15	6.18485e-14	Up
CL3593.Contig2_All	2837	0.01	2.79	8.12412	2.53228e-37	1.83953e-35	Up
CL2788.Contig2_All	1711	0.01	2.78	8.11894	2.21556e-22	9.02686e-21	Up
Unigene22582_All	713	0.01	2.77	8.11374	2.86962e-09	4.52569e-08	Up
CL4505.Contig4_All	824	0.01	2.77	8.11374	1.7301e-10	3.08983e-09	Up
Unigene24227_All	853	0.01	2.77	8.11374	4.2481e-11	8.09558e-10	Up
CL2145.Contig4_All	556	0.01	2.76	8.10852	3.91192e-07	4.75151e-06	Up
CL2333.Contig4_All	691	0.01	2.76	8.10852	1.16869e-08	1.72175e-07	Up
CL4349.Contig3_All	1162	0.01	2.76	8.10852	4.61316e-15	1.22468e-13	Up
CL2196.Contig2_All	384	0.01	2.75	8.10329	0.000107621	0.000837103	Up
Unigene20499_All	768	0.01	2.73	8.09276	7.04606e-10	1.18265e-08	Up
CL2823.Contig2_All	1130	0.01	2.73	8.09276	1.87877e-14	4.77181e-13	Up
CL626.Contig3_All	2066	0.01	2.73	8.09276	1.1922e-26	5.89367e-25	Up
Unigene25266_All	967	0.01	2.7	8.07682	2.56118e-12	5.42034e-11	Up
Unigene25339_All	467	0.01	2.7	8.07682	6.48848e-06	6.51791e-05	Up
CL5176.Contig2_All	1078	0.01	2.69	8.07146	1.54415e-13	3.66636e-12	Up
CL4804.Contig5_All	980	0.01	2.68	8.06609	2.56118e-12	5.42288e-11	Up
CL4215.Contig2_All	2406	0.01	2.68	8.06609	2.6127e-30	1.47197e-28	Up
CL3866.Contig1_All	1134	0.01	2.68	8.06609	3.79152e-14	9.4078e-13	Up
CL490.Contig2_All	1587	0.01	2.67	8.0607	6.0952e-20	2.17712e-18	Up
CL3143.Contig2_All	786	0.01	2.66	8.05528	1.42195e-09	2.30864e-08	Up
CL1641.Contig2_All	4000	0.01	2.65	8.04985	3.94556e-50	4.2548e-48	Up
Unigene23806_All	525	0.01	2.64	8.04439	1.59319e-06	1.76741e-05	Up
CL1153.Contig3_All	1827	0.01	2.64	8.04439	1.09785e-22	4.55513e-21	Up
CL2955.Contig7_All	1327	0.01	2.62	8.03342	2.78128e-16	7.9437e-15	Up
CL521.Contig4_All	2384	0.01	2.61	8.02791	2.14736e-29	1.17182e-27	Up
CL1204.Contig6_All	1564	0.01	2.61	8.02791	2.48236e-19	8.55553e-18	Up
CL474.Contig3_All	1609	0.01	2.6	8.02237	1.23006e-19	4.32858e-18	Up
CL2686.Contig2_All	1492	0.01	2.6	8.02237	4.11734e-18	1.30828e-16	Up
Unigene23593_All	537	0.01	2.59	8.01681	1.59319e-06	1.76697e-05	Up
CL320.Contig3_All	1940	0.01	2.58	8.01123	1.33576e-23	5.76458e-22	Up
CL1301.Contig2_All	906	0.01	2.57	8.00562	8.573e-11	1.57914e-09	Up
CL886.Contig2_All	5533	0.01	2.57	8.00562	1.63921e-67	2.69331e-65	Up
CL1032.Contig1_All	418	0.01	2.53	7.98299	5.33282e-05	0.000446384	Up
Unigene20452_All	1058	0.01	2.52	7.97728	1.26912e-12	2.7689e-11	Up
Unigene18045_All	445	0.01	2.52	7.97728	2.64252e-05	0.000235456	Up
CL4427.Contig1_All	1343	0.01	2.51	7.97154	5.61286e-16	1.57132e-14	Up
CL3035.Contig1_All	863	0.01	2.51	7.97154	3.49148e-10	6.03054e-09	Up
CL693.Contig4_All	698	0.01	2.49	7.96	4.75966e-08	6.55273e-07	Up
CL98.Contig2_All	1195	0.01	2.48	7.9542	7.65158e-14	1.85278e-12	Up
Unigene22280_All	480	0.01	2.47	7.94837	1.30943e-05	0.000124036	Up
CL852.Contig1_All	588	0.01	2.45	7.93664	7.89458e-07	9.18169e-06	Up
Unigene22052_All	618	0.01	2.43	7.92481	3.91192e-07	4.75663e-06	Up
Unigene9829_All	755	0.01	2.41	7.91289	1.16869e-08	1.72456e-07	Up
CL2562.Contig1_All	2924	0.01	2.39	7.90087	4.70594e-33	2.90086e-31	Up
Unigene25408_All	818	0.01	2.38	7.89482	2.86962e-09	4.52095e-08	Up
CL1581.Contig2_All	2696	0.01	2.37	7.88874	2.6127e-30	1.47381e-28	Up
Unigene25224_All	578	0.01	2.37	7.88874	1.59319e-06	1.76871e-05	Up
Unigene23380_All	442	0.01	2.37	7.88874	5.33282e-05	0.000445641	Up
CL1865.Contig2_All	1132	0.01	2.36	7.88264	1.26912e-12	2.76623e-11	Up
CL167.Contig2_All	2583	0.01	2.35	7.87652	8.74542e-29	4.70981e-27	Up
Unigene23721_All	448	0.01	2.34	7.87036	5.33282e-05	0.00044655	Up
CL4383.Contig2_All	2196	0.01	2.34	7.87036	3.27984e-24	1.45148e-22	Up
CL124.Contig1_All	5053	0.01	2.33	7.86419	6.34284e-56	8.00544e-54	Up
Unigene22498_All	616	0.01	2.32	7.85798	7.89458e-07	9.19826e-06	Up
CL1028.Contig2_All	2606	0.01	2.31	7.85175	1.7649e-28	9.38177e-27	Up
Unigene20223_All	4454	0.01	2.29	7.8392	2.66526e-48	2.73077e-46	Up
Unigene22153_All	511	0.01	2.29	7.8392	1.30943e-05	0.000123802	Up
CL358.Contig1_All	1250	0.01	2.29	7.8392	1.54415e-13	3.66443e-12	Up
CL228.Contig3_All	1238	0.01	2.28	7.83289	3.11622e-13	7.20221e-12	Up
Unigene24243_All	515	0.01	2.27	7.82655	1.30943e-05	0.000124062	Up
CL4824.Contig2_All	749	0.01	2.27	7.82655	4.75966e-08	6.53878e-07	Up
Unigene10109_All	2586	0.01	2.26	7.82018	1.45055e-27	7.44793e-26	Up
Unigene24521_All	489	0.01	2.26	7.82018	2.64252e-05	0.000235224	Up
CL4842.Contig4_All	2221	0.01	2.25	7.81378	1.33576e-23	5.77009e-22	Up
CL3360.Contig1_All	434	0.01	2.25	7.81378	0.000107621	0.000837679	Up
Unigene20641_All	695	0.01	2.24	7.80735	1.93844e-07	2.45203e-06	Up
Unigene26789_All	2119	0.01	2.23	7.8009	2.21556e-22	9.03501e-21	Up
CL1029.Contig1_All	1328	0.01	2.23	7.8009	7.65158e-14	1.85477e-12	Up
CL2905.Contig3_All	2235	0.01	2.22	7.79442	1.33576e-23	5.75908e-22	Up
Unigene24406_All	1220	0.01	2.22	7.79442	6.28876e-13	1.41158e-11	Up
CL2316.Contig2_All	1602	0.01	2.22	7.79442	6.82918e-17	2.0314e-15	Up
CL4023.Contig2_All	4694	0.01	2.21	7.7879	3.24282e-49	3.41547e-47	Up
CL3033.Contig2_All	1406	0.01	2.21	7.7879	9.30972e-15	2.41892e-13	Up
CL4197.Contig2_All	1705	0.01	2.21	7.7879	8.30912e-18	2.5946e-16	Up
Unigene24571_All	993	0.01	2.21	7.7879	1.7301e-10	3.08861e-09	Up
Unigene21832_All	2552	0.01	2.2	7.78136	1.1922e-26	5.9066e-25	Up
CL4281.Contig2_All	471	0.01	2.2	7.78136	5.33282e-05	0.000445476	Up
Unigene22665_All	538	0.01	2.16	7.75489	1.30943e-05	0.000123906	Up
Unigene21049_All	776	0.18	38.67	7.74707	3.58276e-127	1.48517e-124	Up
CL2487.Contig2_All	576	0.01	2.13	7.73471	6.48848e-06	6.51212e-05	Up
CL2283.Contig2_All	683	0.01	2.12	7.72792	7.89458e-07	9.19589e-06	Up
CL1662.Contig3_All	2255	0.01	2.11	7.7211	2.21556e-22	9.05134e-21	Up
CL633.Contig3_All	2928	0.01	2.11	7.7211	2.14736e-29	1.17608e-27	Up
Unigene26388_All	1831	0.01	2.11	7.7211	2.04022e-18	6.59408e-17	Up
CL2786.Contig3_All	656	0.01	2.1	7.71425	1.59319e-06	1.76784e-05	Up
CL3644.Contig2_All	1233	0.01	2.08	7.70044	5.16868e-12	1.0664e-10	Up
CL3529.Contig1_All	2011	0.01	2.07	7.69349	1.23006e-19	4.32521e-18	Up
CL1577.Contig2_All	1261	0.01	2.07	7.69349	2.56118e-12	5.41021e-11	Up
CL3301.Contig2_All	1425	0.01	2.06	7.6865	7.65158e-14	1.85776e-12	Up
Unigene26158_All	629	0.01	2.04	7.67243	3.21518e-06	3.4094e-05	Up
CL3383.Contig3_All	739	0.01	2.04	7.67243	3.91192e-07	4.74768e-06	Up
CL4743.Contig2_All	2197	0.01	2.04	7.67243	3.6748e-21	1.39766e-19	Up
CL660.Contig5_All	1291	0.01	2.03	7.66534	2.56118e-12	5.41274e-11	Up
CL978.Contig2_All	686	0.01	2.03	7.66534	1.59319e-06	1.76828e-05	Up
CL4200.Contig2_All	864	0.01	2.01	7.65105	2.35852e-08	3.36493e-07	Up
CL779.Contig2_All	796	0.01	2.01	7.65105	1.93844e-07	2.44997e-06	Up
CL962.Contig2_All	503	0.01	2.01	7.65105	0.000107621	0.000838257	Up
Unigene17111_All	574	0.01	2.01	7.65105	1.30943e-05	0.000123828	Up
CL113.Contig11_All	10694	0.01	2	7.64386	1.15228e-101	3.31623e-99	Up
Unigene23320_All	677	0.01	1.99	7.63662	1.59319e-06	1.76915e-05	Up
CL5581.Contig2_All	567	0.01	1.99	7.63662	2.64252e-05	0.000235178	Up
Unigene23222_All	514	0.01	1.99	7.63662	5.33282e-05	0.000445724	Up
CL19.Contig2_All	1754	0.01	1.98	7.62936	1.37818e-16	4.02793e-15	Up
CL5149.Contig2_All	6523	0.01	1.96	7.61471	8.38058e-61	1.16513e-58	Up
Unigene21586_All	1147	0.01	1.96	7.61471	8.573e-11	1.58107e-09	Up
CL1837.Contig3_All	685	0.01	1.96	7.61471	3.21518e-06	3.4086e-05	Up
CL5001.Contig1_All	524	0.01	1.94	7.59991	0.000107621	0.000838402	Up
CL2445.Contig4_All	2720	0.01	1.94	7.59991	3.9906e-25	1.82501e-23	Up
Unigene23605_All	700	0.01	1.92	7.58496	1.59319e-06	1.77002e-05	Up
CL289.Contig5_All	1972	0.01	1.91	7.57743	8.30912e-18	2.5964e-16	Up
CL4349.Contig9_All	1192	0.01	1.9	7.56986	8.573e-11	1.58301e-09	Up
CL498.Contig2_All	1245	0.01	1.9	7.56986	4.2481e-11	8.09216e-10	Up
Unigene21972_All	674	0.01	1.89	7.56224	3.21518e-06	3.41341e-05	Up
Unigene26118_All	506	0.01	1.89	7.56224	0.000107621	0.000838546	Up
CL2944.Contig2_All	1424	0.01	1.89	7.56224	6.28876e-13	1.40948e-11	Up
CL244.Contig1_All	1384	0.01	1.88	7.55459	2.56118e-12	5.41527e-11	Up
CL5309.Contig1_All	582	0.01	1.87	7.54689	2.64252e-05	0.000235735	Up
CL1835.Contig2_All	1419	0.01	1.87	7.54689	1.26912e-12	2.77292e-11	Up
Unigene20751_All	2505	0.01	1.87	7.54689	2.21556e-22	9.01873e-21	Up
CL873.Contig1_All	1246	0.01	1.86	7.53916	4.2481e-11	8.11269e-10	Up
CL3086.Contig3_All	3360	0.01	1.86	7.53916	1.06406e-29	5.90645e-28	Up
CL2367.Contig2_All	543	0.01	1.85	7.53138	0.000107621	0.00083956	Up
CL5405.Contig5_All	2442	0.01	1.85	7.53138	1.82094e-21	7.06245e-20	Up
Unigene21644_All	654	0.01	1.85	7.53138	6.48848e-06	6.51646e-05	Up
CL4021.Contig2_All	1785	0.01	1.84	7.52356	1.13272e-15	3.12078e-14	Up
CL404.Contig4_All	1064	0.01	1.84	7.52356	2.86962e-09	4.52411e-08	Up
Unigene25285_All	1148	0.01	1.84	7.52356	3.49148e-10	6.02594e-09	Up
CL3086.Contig2_All	3398	0.01	1.83	7.5157	2.14736e-29	1.17323e-27	Up
Unigene23079_All	827	0.01	1.82	7.50779	3.91192e-07	4.74513e-06	Up
CL470.Contig2_All	1690	0.03	5.43	7.49985	1.65792e-42	1.4161e-40	Up
Unigene25280_All	776	0.01	1.8	7.49185	7.89458e-07	9.20539e-06	Up
Unigene20258_All	1045	0.01	1.79	7.48382	5.7911e-09	8.85799e-08	Up
Unigene20808_All	565	0.01	1.79	7.48382	5.33282e-05	0.000446136	Up
CL261.Contig1_All	1377	0.01	1.79	7.48382	1.04308e-11	2.09376e-10	Up
CL1889.Contig1_All	3177	0.01	1.78	7.47573	5.90758e-27	2.96258e-25	Up
Unigene22730_All	570	0.01	1.77	7.46761	5.33282e-05	0.000446301	Up
CL2937.Contig4_All	1266	0.01	1.77	7.46761	8.573e-11	1.57785e-09	Up
CL642.Contig2_All	1525	0.01	1.77	7.46761	6.28876e-13	1.41228e-11	Up
CL1605.Contig1_All	1266	0.01	1.76	7.45943	8.573e-11	1.58366e-09	Up
CL1876.Contig2_All	1510	0.01	1.76	7.45943	1.26912e-12	2.7649e-11	Up
CL3194.Contig1_All	1042	0.01	1.75	7.45121	1.16869e-08	1.72569e-07	Up
Unigene24560_All	649	0.01	1.75	7.45121	1.30943e-05	0.000123932	Up
Unigene22960_All	1325	0.01	1.75	7.45121	4.2481e-11	8.08535e-10	Up
CL4955.Contig2_All	5511	0.01	1.72	7.42626	2.9862e-45	2.78778e-43	Up
CL469.Contig3_All	906	0.01	1.71	7.41785	1.93844e-07	2.45134e-06	Up
Unigene23674_All	628	0.01	1.71	7.41785	2.64252e-05	0.000235409	Up
Unigene25821_All	551	0.01	1.71	7.41785	0.000107621	0.000836815	Up
Unigene24105_All	707	0.01	1.7	7.40939	6.48848e-06	6.50922e-05	Up
Unigene23780_All	631	0.01	1.7	7.40939	2.64252e-05	0.000234946	Up
CL3947.Contig1_All	2611	0.09	15.22	7.40183	6.2848e-178	4.43707e-175	Up
Unigene26060_All	635	0.01	1.69	7.40088	2.64252e-05	0.000235642	Up
CL1701.Contig2_All	680	0.01	1.69	7.40088	1.30943e-05	0.000123854	Up
CL1344.Contig1_All	753	0.01	1.68	7.39232	3.21518e-06	3.4078e-05	Up
CL5006.Contig1_All	1077	0.01	1.67	7.3837	1.16869e-08	1.72231e-07	Up
Unigene21462_All	640	0.01	1.67	7.3837	2.64252e-05	0.000235085	Up
CL5027.Contig2_All	614	0.01	1.67	7.3837	5.33282e-05	0.000445312	Up
CL5674.Contig3_All	2439	0.01	1.66	7.37504	2.48236e-19	8.5686e-18	Up
Unigene23950_All	1225	0.01	1.66	7.37504	7.04606e-10	1.18046e-08	Up
Unigene20199_All	606	0.01	1.65	7.36632	0.000107621	0.000837824	Up
CL72.Contig2_All	1635	0.01	1.64	7.35755	6.28876e-13	1.41299e-11	Up
CL1463.Contig3_All	1944	0.01	1.62	7.33985	4.61316e-15	1.22612e-13	Up
Unigene20618_All	2274	0.01	1.61	7.33092	1.67684e-17	5.16825e-16	Up
Unigene23916_All	784	0.01	1.6	7.32193	3.21518e-06	3.41261e-05	Up
Unigene24872_All	1115	0.01	1.59	7.31288	1.16869e-08	1.724e-07	Up
Unigene27852_All	614	0.01	1.59	7.31288	0.000107621	0.000836959	Up
CL1916.Contig1_All	2135	0.17	26.93	7.30754	2.81732e-254	3.26405e-251	Up
CL5258.Contig2_All	722	0.01	1.57	7.29462	1.30943e-05	0.000123984	Up
Unigene23870_All	678	0.01	1.57	7.29462	2.64252e-05	0.000235502	Up
CL1724.Contig1_All	880	0.01	1.57	7.29462	1.59319e-06	1.76654e-05	Up
Unigene20846_All	811	0.01	1.55	7.27612	3.21518e-06	3.41501e-05	Up
CL3683.Contig2_All	1102	0.01	1.54	7.26679	4.75966e-08	6.55073e-07	Up
Unigene23897_All	2539	0.01	1.54	7.26679	1.01097e-18	3.35881e-17	Up
Unigene21466_All	647	0.01	1.54	7.26679	5.33282e-05	0.000446219	Up
Unigene25610_All	690	0.01	1.54	7.26679	2.64252e-05	0.000235317	Up
CL2350.Contig2_All	1021	0.01	1.5	7.22882	1.93844e-07	2.4486e-06	Up
CL1971.Contig4_All	644	0.01	1.5	7.22882	0.000107621	0.000838113	Up
CL748.Contig4_All	5783	0.01	1.49	7.21917	5.5495e-41	4.46967e-39	Up
CL3065.Contig2_All	3050	0.01	1.48	7.20945	1.82094e-21	7.05639e-20	Up
CL3950.Contig1_All	718	0.01	1.47	7.19967	2.64252e-05	0.000235549	Up
CL2675.Contig2_All	973	0.07	10.26	7.19546	4.49894e-43	3.93954e-41	Up
CL573.Contig1_All	1087	0.01	1.46	7.18982	9.60536e-08	1.26496e-06	Up
CL4031.Contig1_All	1140	0.01	1.46	7.18982	4.75966e-08	6.54276e-07	Up
Unigene20473_All	817	0.01	1.45	7.17991	6.48848e-06	6.52371e-05	Up
CL4580.Contig1_All	1223	0.01	1.44	7.16993	1.16869e-08	1.72287e-07	Up
CL3739.Contig1_All	3103	0.01	1.43	7.15987	3.6748e-21	1.39884e-19	Up
Unigene20466_All	1839	0.11	15.73	7.15987	4.03386e-127	1.65696e-124	Up
CL4792.Contig1_All	914	0.01	1.42	7.14975	3.21518e-06	3.41421e-05	Up
CL3036.Contig2_All	1775	0.01	1.41	7.13955	5.16868e-12	1.06591e-10	Up
CL1324.Contig7_All	3832	0.01	1.41	7.13955	9.79856e-26	4.61186e-24	Up
Unigene23961_All	1023	0.01	1.41	7.13955	3.91192e-07	4.74386e-06	Up
CL4460.Contig1_All	1821	0.01	1.4	7.12928	2.56118e-12	5.40515e-11	Up
CL3750.Contig3_All	1199	2.4	333.33	7.11777	0	0	Up
CL1245.Contig2_All	1059	0.01	1.38	7.10852	3.91192e-07	4.75279e-06	Up
Unigene20183_All	947	0.01	1.37	7.09803	3.21518e-06	3.4102e-05	Up
CL815.Contig8_All	4312	0.22	29.99	7.09083	0	0	Up
Unigene23456_All	681	0.01	1.35	7.07682	0.000107621	0.000837391	Up
CL113.Contig18_All	10709	0.01	1.33	7.05528	4.02492e-68	6.73563e-66	Up
CL4300.Contig1_All	2414	0.01	1.32	7.04439	2.28592e-15	6.17745e-14	Up
CL1589.Contig2_All	883	0.01	1.32	7.04439	1.30943e-05	0.00012388	Up
CL311.Contig8_All	1783	0.01	1.32	7.04439	2.10502e-11	4.14256e-10	Up
CL405.Contig3_All	1701	0.01	1.3	7.02237	8.573e-11	1.57849e-09	Up
CL4232.Contig4_All	792	0.01	1.28	7	5.33282e-05	0.000446632	Up
CL3112.Contig3_All	1093	0.01	1.27	6.98868	7.89458e-07	9.18642e-06	Up
CL4458.Contig1_All	831	0.01	1.25	6.96578	5.33282e-05	0.000445888	Up
CL4029.Contig2_All	1265	0.01	1.25	6.96578	9.60536e-08	1.26423e-06	Up
CL1406.Contig2_All	1949	0.01	1.22	6.93074	2.10502e-11	4.14437e-10	Up
CL4294.Contig2_All	1131	0.01	1.21	6.91886	7.89458e-07	9.18406e-06	Up
CL4509.Contig1_All	3765	0.01	1.2	6.90689	1.82094e-21	7.06852e-20	Up
CL5324.Contig2_All	1161	0.01	1.2	6.90689	7.89458e-07	9.17933e-06	Up
CL1475.Contig1_All	1623	0.23	27.4	6.8964	5.9921e-193	4.74995e-190	Up
CL3275.Contig1_All	863	0.01	1.18	6.88264	5.33282e-05	0.000445971	Up
CL1406.Contig5_All	2059	0.01	1.17	6.87036	1.04308e-11	2.09562e-10	Up
CL3528.Contig3_All	2878	0.01	1.16	6.85798	5.61286e-16	1.56938e-14	Up
CL4210.Contig4_All	1486	0.01	1.16	6.85798	2.35852e-08	3.36281e-07	Up
CL5140.Contig2_All	1387	0.01	1.16	6.85798	9.60536e-08	1.26386e-06	Up
CL3112.Contig2_All	1116	0.09	10.2	6.82443	1.0108e-49	1.08485e-47	Up
CL614.Contig2_All	2240	0.01	1.13	6.82018	2.56118e-12	5.41781e-11	Up
CL1580.Contig1_All	1077	0.01	1.12	6.80735	6.48848e-06	6.51067e-05	Up
CL2519.Contig1_All	1929	0.01	1.1	6.78136	3.49148e-10	6.03285e-09	Up
CL421.Contig8_All	2506	0.01	1.1	6.78136	3.11622e-13	7.19118e-12	Up
CL4804.Contig6_All	994	0.01	1.08	6.75489	2.64252e-05	0.00023527	Up
CL2445.Contig6_All	2781	0.01	1.07	6.74147	1.87877e-14	4.76913e-13	Up
Unigene23895_All	2560	0.01	1.04	6.70044	6.28876e-13	1.41018e-11	Up
CL658.Contig3_All	1473	0.72	73.8	6.67948	0	0	Up
Unigene29736_All	6675	0.01	1.01	6.65821	1.91656e-32	1.16709e-30	Up
CL5217.Contig1_All	1464	0.01	0.99	6.62936	3.91192e-07	4.75023e-06	Up
CL3593.Contig3_All	2869	0.01	0.98	6.61471	1.54415e-13	3.67021e-12	Up
CL3490.Contig3_All	1004	0.01	0.98	6.61471	5.33282e-05	0.000446054	Up
CL324.Contig1_All	1928	0.01	0.96	6.58496	5.7911e-09	8.86099e-08	Up
CL3406.Contig5_All	2177	0.01	0.96	6.58496	3.49148e-10	6.03516e-09	Up
CL4534.Contig1_All	2331	0.01	0.96	6.58496	4.2481e-11	8.09899e-10	Up
CL551.Contig5_All	2112	0.01	0.96	6.58496	7.04606e-10	1.17958e-08	Up
CL305.Contig3_All	3499	0.04	3.82	6.57743	3.36776e-59	4.48876e-57	Up
CL167.Contig3_All	2698	0.01	0.95	6.56986	1.26912e-12	2.77158e-11	Up
CL2562.Contig4_All	2890	0.01	0.95	6.56986	3.11622e-13	7.19853e-12	Up
CL2233.Contig2_All	1247	0.01	0.95	6.56986	6.48848e-06	6.50634e-05	Up
CL3300.Contig2_All	1111	0.01	0.93	6.53916	2.64252e-05	0.000234992	Up
CL2232.Contig1_All	1345	0.01	0.89	6.47573	6.48848e-06	6.52081e-05	Up
CL4708.Contig2_All	1910	0.01	0.88	6.45943	2.35852e-08	3.36387e-07	Up
CL5597.Contig2_All	2865	0.32	27.73	6.43723	0	0	Up
CL2592.Contig1_All	1211	0.01	0.86	6.42626	2.64252e-05	0.000235781	Up
CL1324.Contig4_All	3905	0.01	0.86	6.42626	2.78128e-16	7.94873e-15	Up
CL1680.Contig2_All	1206	0.01	0.85	6.40939	2.64252e-05	0.000235595	Up
CL5484.Contig10_All	1702	0.01	0.84	6.39232	3.91192e-07	4.75407e-06	Up
Unigene23898_All	2623	0.01	0.84	6.39232	8.573e-11	1.58043e-09	Up
CL551.Contig4_All	2092	0.01	0.83	6.37504	1.16869e-08	1.72513e-07	Up
Unigene20290_All	1764	0.01	0.81	6.33985	3.91192e-07	4.74641e-06	Up
CL1397.Contig6_All	2643	0.01	0.79	6.30378	3.49148e-10	6.03747e-09	Up
CL1437.Contig3_All	1068	0.24	18.92	6.30073	6.2614e-85	1.41458e-82	Up
CL5365.Contig1_All	1784	0.01	0.77	6.26679	7.89458e-07	9.19352e-06	Up
CL890.Contig3_All	1924	0.01	0.77	6.26679	1.93844e-07	2.44929e-06	Up
CL4471.Contig4_All	1169	0.01	0.76	6.24793	0.000107621	0.000838835	Up
Unigene22938_All	404	0.18	13.56	6.23522	4.15284e-21	1.57154e-19	Up
CL3885.Contig2_All	2970	0.01	0.75	6.22882	4.2481e-11	8.08875e-10	Up
CL3529.Contig2_All	1226	0.01	0.74	6.20945	0.000107621	0.000839125	Up
CL1181.Contig1_All	1297	0.01	0.74	6.20945	5.33282e-05	0.000446467	Up
Unigene23561_All	899	0.08	5.84	6.18982	2.63732e-22	1.0697e-20	Up
CL4869.Contig2_All	4141	0.01	0.73	6.18982	9.30972e-15	2.41614e-13	Up
CL1423.Contig4_All	5613	0.01	0.73	6.18982	6.0952e-20	2.1754e-18	Up
Unigene25969_All	1162	0.06	4.38	6.18982	5.25496e-22	2.09938e-20	Up
CL2949.Contig2_All	2164	0.1	7.24	6.17792	3.17422e-67	5.17776e-65	Up
CL1199.Contig5_All	2249	0.01	0.72	6.16993	4.75966e-08	6.54874e-07	Up
CL5214.Contig2_All	4279	0.01	0.7	6.12928	9.30972e-15	2.42031e-13	Up
CL5522.Contig1_All	2078	0.01	0.7	6.12928	1.93844e-07	2.45066e-06	Up
CL1884.Contig1_All	3056	0.01	0.69	6.10852	1.7301e-10	3.09228e-09	Up
Unigene20573_All	2908	0.01	0.68	6.08746	7.04606e-10	1.18221e-08	Up
CL113.Contig4_All	4646	0.01	0.68	6.08746	2.28592e-15	6.17376e-14	Up
CL5315.Contig2_All	3498	0.01	0.67	6.06609	1.04308e-11	2.09469e-10	Up
CL3979.Contig3_All	2971	0.01	0.65	6.02237	1.42195e-09	2.31113e-08	Up
CL4679.Contig1_All	1849	0.26	16.08	5.95061	3.15378e-124	1.26107e-121	Up
CL1550.Contig3_All	4284	0.01	0.61	5.93074	1.26912e-12	2.77024e-11	Up
CL3185.Contig4_All	2679	0.01	0.61	5.93074	4.75966e-08	6.54077e-07	Up
CL19.Contig4_All	1865	0.01	0.61	5.93074	6.48848e-06	6.50489e-05	Up
CL3053.Contig4_All	3761	0.01	0.6	5.90689	4.2481e-11	8.10926e-10	Up
CL4921.Contig1_All	1779	0.01	0.59	5.88264	2.64252e-05	0.000235828	Up
CL4235.Contig1_All	4586	0.01	0.59	5.88264	3.11622e-13	7.19485e-12	Up
CL385.Contig2_All	3025	0.12	7	5.86625	6.51206e-90	1.54864e-87	Up
CL3649.Contig2_All	3460	0.01	0.58	5.85798	7.04606e-10	1.18177e-08	Up
CL868.Contig1_All	3890	0.01	0.58	5.85798	4.2481e-11	8.10241e-10	Up
CL132.Contig1_All	8616	0.08	4.61	5.84862	8.37626e-168	5.73444e-165	Up
Unigene20690_All	1656	0.04	2.26	5.82018	2.4724e-16	7.09288e-15	Up
Unigene3983_All	1967	0.17	9.48	5.80128	1.05993e-77	2.11911e-75	Up
Unigene23583_All	414	0.18	9.88	5.77844	9.72778e-16	2.68996e-14	Up
CL5010.Contig2_All	2338	0.28	15.22	5.7644	3.01246e-147	1.60135e-144	Up
CL2435.Contig2_All	4026	0.01	0.53	5.72792	1.7301e-10	3.09472e-09	Up
CL3545.Contig3_All	2372	0.01	0.53	5.72792	3.21518e-06	3.41181e-05	Up
Unigene24051_All	1296	0.05	2.61	5.70598	1.50023e-14	3.83407e-13	Up
CL2949.Contig1_All	1335	0.24	12.45	5.69697	1.01774e-68	1.73531e-66	Up
CL4185.Contig2_All	1530	0.08	4.15	5.69697	1.05061e-27	5.42521e-26	Up
CL3040.Contig2_All	1387	0.25	12.64	5.65992	1.83392e-71	3.34128e-69	Up
CL1588.Contig5_All	6364	0.03	1.51	5.65344	5.50926e-41	4.44519e-39	Up
CL1803.Contig1_All	1051	0.06	2.98	5.63421	4.54776e-13	1.03676e-11	Up
CL614.Contig1_All	2273	0.01	0.49	5.61471	1.30943e-05	0.000123776	Up
CL113.Contig16_All	10742	0.01	0.48	5.58496	8.05336e-25	3.63883e-23	Up
CL5540.Contig3_All	1911	0.01	0.48	5.58496	0.000107621	0.000838691	Up
Unigene20182_All	254	0.33	15.36	5.54057	2.30048e-13	5.37461e-12	Up
CL2217.Contig3_All	1169	0.4	18.47	5.52904	6.56132e-86	1.50491e-83	Up
CL4848.Contig2_All	1918	0.01	0.46	5.52356	0.000107621	0.000837535	Up
CL3198.Contig2_All	1866	0.43	19.68	5.51625	2.55172e-148	1.40606e-145	Up
Unigene21988_All	1049	0.06	2.67	5.47573	6.9143e-12	1.41301e-10	Up
CL4687.Contig2_All	987	0.34	15.05	5.46808	8.59386e-60	1.16608e-57	Up
CL374.Contig1_All	980	0.1	4.33	5.4363	8.01248e-18	2.50544e-16	Up
CL3778.Contig2_All	584	0.12	5.06	5.39803	6.9143e-12	1.41365e-10	Up
CL521.Contig7_All	2316	0.01	0.42	5.39232	5.33282e-05	0.000445559	Up
CL3629.Contig3_All	2376	0.09	3.77	5.3885	3.87978e-37	2.80038e-35	Up
Unigene21584_All	990	0.07	2.91	5.37752	3.50408e-12	7.31647e-11	Up
CL113.Contig6_All	8372	0.01	0.41	5.35755	6.82918e-17	2.03274e-15	Up
Unigene26175_All	2053	0.06	2.39	5.3159	2.05992e-20	7.51214e-19	Up
CL174.Contig3_All	4168	0.01	0.39	5.2854	2.35852e-08	3.36069e-07	Up
Unigene20734_All	805	0.08	3.03	5.24317	4.03348e-10	6.93488e-09	Up
Unigene17999_All	1130	0.24	9.03	5.23362	2.7683e-40	2.19059e-38	Up
CL323.Contig2_All	2935	0.26	9.66	5.21544	2.95688e-114	1.01988e-111	Up
Unigene23948_All	1179	0.06	2.19	5.18982	5.29518e-11	9.98987e-10	Up
CL5400.Contig2_All	557	0.07	2.52	5.16993	1.59319e-06	1.77045e-05	Up
CL5584.Contig1_All	3282	0.15	5.33	5.1511	7.0498e-71	1.26404e-68	Up
CL2936.Contig2_All	982	0.11	3.9	5.1479	4.90492e-16	1.38342e-14	Up
CL2803.Contig5_All	1074	0.05	1.76	5.1375	5.7911e-09	8.85499e-08	Up
Unigene4342_All	1858	0.46	16.14	5.13286	2.67564e-117	9.82895e-115	Up
CL2990.Contig4_All	2844	0.01	0.35	5.12928	2.64252e-05	0.000235363	Up
CL478.Contig2_All	2354	0.05	1.74	5.12102	4.0324e-18	1.28491e-16	Up
CL3833.Contig2_All	258	0.32	11.13	5.12024	7.92558e-10	1.31998e-08	Up
CL2366.Contig1_All	2555	0.01	0.34	5.08746	0.000107621	0.00083927	Up
CL570.Contig3_All	697	4.53	153.71	5.08456	0	0	Up
CL3259.Contig2_All	2424	0.15	5.07	5.07895	1.3115e-49	1.40092e-47	Up
CL4595.Contig1_All	2827	0.09	3.02	5.06848	3.90978e-34	2.49519e-32	Up
CL1594.Contig1_All	3500	0.15	4.91	5.03269	3.55674e-68	5.97427e-66	Up
CL5237.Contig1_All	964	0.46	14.99	5.02622	2.08674e-55	2.58321e-53	Up
Unigene16029_All	556	0.13	4.17	5.00346	3.05324e-09	4.79519e-08	Up
CL5689.Contig3_All	2684	0.01	0.32	5	0.000107621	0.000839415	Up
CL1891.Contig4_All	2377	0.15	4.65	4.9542	4.83158e-44	4.37495e-42	Up
CL939.Contig2_All	1655	0.12	3.63	4.91886	1.23714e-23	5.35432e-22	Up
CL5010.Contig1_All	516	0.28	8.37	4.90173	5.02456e-16	1.41452e-14	Up
CL554.Contig1_All	629	0.12	3.53	4.87856	5.98556e-09	9.13379e-08	Up
Unigene21074_All	1165	0.06	1.75	4.86625	1.17239e-08	1.72607e-07	Up
Unigene20810_All	1219	0.05	1.45	4.85798	1.70874e-07	2.18162e-06	Up
CL3870.Contig3_All	4649	0.01	0.29	4.85798	7.89458e-07	9.18879e-06	Up
CL708.Contig9_All	2987	0.01	0.29	4.85798	0.000107621	0.000837247	Up
CL5093.Contig1_All	423	0.47	13.36	4.82912	2.05992e-20	7.51821e-19	Up
CL2544.Contig5_All	921	0.1	2.84	4.82782	1.04253e-10	1.9025e-09	Up
CL5192.Contig1_All	3471	0.01	0.28	4.80735	2.64252e-05	0.0002349	Up
CL5707.Contig2_All	1785	0.15	4.18	4.80047	6.7528e-29	3.64103e-27	Up
CL2433.Contig2_All	5043	0.12	3.32	4.79008	1.53902e-65	2.4062e-63	Up
Unigene23028_All	939	0.07	1.91	4.77007	1.70874e-07	2.18224e-06	Up
Unigene25124_All	1210	0.05	1.34	4.74416	6.47884e-07	7.65333e-06	Up
CL2167.Contig1_All	2958	0.17	4.45	4.7102	2.64866e-51	2.95499e-49	Up
CL2633.Contig2_All	3902	0.01	0.26	4.70044	2.64252e-05	0.000235131	Up
CL444.Contig5_All	1704	0.16	4.1	4.67948	7.16912e-27	3.57144e-25	Up
Unigene20181_All	1410	0.15	3.77	4.65153	1.91765e-20	7.02166e-19	Up
Unigene22167_All	2258	0.14	3.51	4.64797	2.10476e-30	1.19175e-28	Up
CL1912.Contig2_All	3570	0.06	1.48	4.62449	5.06154e-21	1.90743e-19	Up
CL3365.Contig3_All	2762	0.28	6.9	4.6231	1.04023e-71	1.9029e-69	Up
CL1386.Contig3_All	999	0.11	2.67	4.60126	5.29518e-11	9.9857e-10	Up
CL2755.Contig1_All	5255	0.23	5.53	4.58757	2.7385e-110	8.9664e-108	Up
CL5633.Contig2_All	2581	0.11	2.61	4.56847	2.71038e-26	1.3211e-24	Up
CL2394.Contig2_All	881	0.08	1.89	4.56224	6.47884e-07	7.65733e-06	Up
Unigene21060_All	879	0.08	1.89	4.56224	6.47884e-07	7.65533e-06	Up
CL3435.Contig2_All	1798	0.43	10.07	4.54958	2.45258e-67	4.01512e-65	Up
CL3853.Contig2_All	1752	0.27	6.32	4.54889	1.74834e-41	1.44155e-39	Up
CL433.Contig6_All	5768	0.18	4.2	4.54432	3.30498e-91	8.20507e-89	Up
Unigene24985_All	798	0.09	2.01	4.48113	1.25902e-06	1.42006e-05	Up
CL1285.Contig2_All	4912	0.32	7.06	4.46352	3.51824e-128	1.51398e-125	Up
Unigene22787_All	872	0.08	1.75	4.45121	2.44302e-06	2.63954e-05	Up
Unigene13988_All	860	0.47	10.24	4.44541	2.30222e-31	1.3492e-29	Up
Unigene20441_All	640	0.22	4.79	4.44445	2.10534e-11	4.14139e-10	Up
Unigene7934_All	583	0.12	2.6	4.43741	4.73286e-06	4.8724e-05	Up
Unigene25749_All	692	0.1	2.15	4.42626	4.73286e-06	4.87351e-05	Up
Unigene26115_All	2414	0.16	3.44	4.42626	4.43966e-31	2.57512e-29	Up
CL1488.Contig5_All	2650	0.02	0.43	4.42626	6.48848e-06	6.50778e-05	Up
CL4327.Contig2_All	2196	0.31	6.54	4.39895	6.38892e-53	7.44013e-51	Up
CL2442.Contig2_All	1680	2.26	47.57	4.39566	3.63812e-282	5.30274e-279	Up
CL4679.Contig2_All	839	2.09	43.06	4.36477	2.00324e-123	7.87082e-121	Up
Unigene21465_All	957	0.07	1.44	4.36257	9.15302e-06	8.93433e-05	Up
CL30.Contig1_All	2791	0.51	10.48	4.361	1.8178e-105	5.66453e-103	Up
CL2274.Contig3_All	434	0.84	17.11	4.34831	3.85742e-25	1.77128e-23	Up
Unigene23678_All	1153	0.12	2.44	4.34577	7.85288e-11	1.45778e-09	Up
Unigene23439_All	671	0.1	2.01	4.32912	1.76678e-05	0.000163152	Up
Unigene21627_All	570	0.12	2.41	4.32793	1.76678e-05	0.000163118	Up
Unigene20792_All	747	0.09	1.79	4.31389	1.76678e-05	0.000163185	Up
CL1565.Contig3_All	4688	0.19	3.74	4.29897	1.24362e-63	1.84235e-61	Up
Unigene20116_All	1020	0.13	2.55	4.29391	5.61372e-10	9.51427e-09	Up
Unigene4277_All	1745	0.11	2.15	4.28876	3.84236e-14	9.52872e-13	Up
Unigene508_All	3034	0.53	10.33	4.2847	8.64572e-112	2.9372e-109	Up
CL3522.Contig2_All	2006	0.93	18.08	4.28102	4.9909e-128	2.12744e-125	Up
CL4606.Contig3_All	3676	0.22	4.22	4.26167	1.44617e-56	1.85636e-54	Up
CL4092.Contig1_All	1540	0.62	11.86	4.25769	1.75798e-64	2.6745e-62	Up
Unigene4155_All	2598	0.33	6.23	4.23869	7.79514e-58	1.01503e-55	Up
CL2834.Contig2_All	1912	0.3	5.62	4.22754	5.13538e-39	3.91293e-37	Up
CL1958.Contig1_All	558	0.15	2.81	4.22754	4.73286e-06	4.87129e-05	Up
CL3286.Contig5_All	1617	0.06	1.11	4.20945	1.70874e-07	2.181e-06	Up
CL86.Contig3_All	2011	0.16	2.93	4.19476	1.43748e-21	5.63812e-20	Up
CL1239.Contig3_All	1290	0.49	8.83	4.17156	5.24642e-40	4.10839e-38	Up
Unigene20550_All	671	0.1	1.8	4.16993	6.5408e-05	0.000537149	Up
CL113.Contig8_All	10850	0.01	0.18	4.16993	7.04606e-10	1.18002e-08	Up
Unigene24193_All	570	0.12	2.15	4.16323	6.5408e-05	0.000537247	Up
CL3120.Contig3_All	2675	0.24	4.29	4.15987	1.05189e-41	8.76911e-40	Up
Unigene21986_All	878	0.15	2.68	4.1592	7.60372e-09	1.14637e-07	Up
CL2750.Contig1_All	2655	0.62	11	4.14909	6.45752e-102	1.87036e-99	Up
Unigene24005_All	2640	0.2	3.49	4.12516	4.45634e-33	2.75076e-31	Up
CL2347.Contig2_All	4743	0.33	5.71	4.11295	2.70554e-95	7.14895e-93	Up
CL912.Contig1_All	396	0.19	3.28	4.10962	6.5408e-05	0.000537052	Up
Unigene9818_All	521	0.14	2.39	4.09351	6.5408e-05	0.000536954	Up
Unigene1845_All	2650	0.44	7.51	4.09324	4.80568e-69	8.31953e-67	Up
Unigene23609_All	1291	0.15	2.56	4.09311	3.61124e-12	7.5263e-11	Up
Unigene24839_All	1620	0.28	4.74	4.08139	5.31588e-27	2.68072e-25	Up
CL1260.Contig3_All	1369	0.05	0.84	4.07039	6.48848e-06	6.51356e-05	Up
CL2663.Contig2_All	2461	0.16	2.67	4.0607	1.9145e-23	8.20727e-22	Up
Unigene25462_All	506	0.14	2.32	4.05063	0.000125393	0.000961925	Up
CL3325.Contig2_All	597	0.24	3.97	4.04803	1.4538e-08	2.12791e-07	Up
Unigene19117_All	637	0.11	1.79	4.02438	0.000125393	0.000961599	Up
CL1532.Contig4_All	888	0.25	4.06	4.02148	5.18228e-13	1.17607e-11	Up
Unigene25870_All	550	0.13	2.11	4.02066	0.000125393	0.000961762	Up
CL1703.Contig1_All	2271	0.1	1.58	3.98185	1.41362e-13	3.36351e-12	Up
Unigene22982_All	615	0.14	2.18	3.96083	3.4033e-05	0.000295153	Up
CL3468.Contig2_All	697	0.11	1.69	3.94145	0.000125393	0.000961435	Up
Unigene20636_All	1125	0.12	1.82	3.92283	1.00668e-07	1.32111e-06	Up
CL2004.Contig1_All	1156	0.2	3.03	3.92125	9.90836e-13	2.18283e-11	Up
Unigene1820_All	2057	0.28	4.16	3.89308	4.239e-29	2.3021e-27	Up
CL565.Contig4_All	1875	2.84	41.87	3.88195	1.36942e-255	1.62831e-252	Up
CL5101.Contig2_All	2195	0.14	2.04	3.86507	2.59416e-16	7.43275e-15	Up
Unigene24136_All	2334	0.17	2.38	3.80735	2.8354e-19	9.74998e-18	Up
Unigene20637_All	1961	0.27	3.76	3.7997	5.32236e-25	2.42181e-23	Up
CL252.Contig1_All	1607	2.29	31.11	3.76396	3.89372e-158	2.34578e-155	Up
CL3156.Contig4_All	608	0.72	9.64	3.74296	1.89958e-18	6.15272e-17	Up
CL4881.Contig2_All	1619	0.51	6.81	3.73909	3.81852e-36	2.63414e-34	Up
CL107.Contig12_All	5976	0.06	0.8	3.73697	4.2826e-17	1.29869e-15	Up
CL1832.Contig2_All	963	0.16	2.12	3.72792	1.91219e-07	2.4229e-06	Up
Unigene7770_All	442	0.5	6.61	3.72465	2.1623e-09	3.45968e-08	Up
CL4154.Contig4_All	2578	0.6	7.93	3.72429	6.44736e-66	1.02217e-63	Up
CL1771.Contig3_All	2096	0.94	12.4	3.72154	3.0794e-83	6.75435e-81	Up
CL181.Contig4_All	2593	0.58	7.61	3.71377	9.32248e-64	1.38561e-61	Up
CL4372.Contig3_All	2616	0.3	3.82	3.67054	7.3367e-33	4.51022e-31	Up
CL470.Contig3_All	1683	0.25	3.18	3.66903	3.57536e-18	1.1425e-16	Up
Unigene20308_All	1658	0.26	3.27	3.65271	1.89958e-18	6.15713e-17	Up
CL3977.Contig10_All	1134	2.47	31	3.64969	8.56998e-108	2.74628e-105	Up
Unigene24165_All	591	0.36	4.5	3.64386	7.6354e-09	1.15076e-07	Up
CL1954.Contig3_All	1253	0.47	5.84	3.63524	3.5572e-24	1.56961e-22	Up
Unigene24656_All	616	0.23	2.79	3.60056	4.5847e-06	4.73281e-05	Up
CL5061.Contig2_All	2654	1.31	15.84	3.59593	5.49732e-131	2.45932e-128	Up
Unigene20793_All	1162	0.17	2.05	3.59202	2.67706e-08	3.78592e-07	Up
CL1593.Contig1_All	1952	0.58	6.98	3.5891	3.68884e-43	3.23644e-41	Up
Unigene24688_All	884	0.15	1.8	3.58496	8.5927e-06	8.44211e-05	Up
CL4594.Contig1_All	1057	0.65	7.75	3.57568	1.58064e-25	7.37804e-24	Up
Unigene22497_All	1123	0.24	2.85	3.56986	8.77742e-11	1.6135e-09	Up
Unigene22404_All	1568	0.21	2.48	3.56188	5.527e-13	1.25116e-11	Up
CL5338.Contig3_All	1498	0.55	6.46	3.55403	1.09305e-30	6.2438e-29	Up
Unigene8364_All	2191	0.8	9.26	3.53294	2.16738e-62	3.12878e-60	Up
Unigene20759_All	619	0.23	2.66	3.53172	8.5927e-06	8.44394e-05	Up
Unigene22934_All	816	0.17	1.96	3.52725	8.5927e-06	8.44027e-05	Up
CL4437.Contig1_All	1124	0.31	3.55	3.51748	5.527e-13	1.25054e-11	Up
Unigene17776_All	920	0.37	4.2	3.50479	1.91606e-12	4.10503e-11	Up
Unigene23871_All	1113	0.12	1.35	3.49185	1.6059e-05	0.000149672	Up
Unigene17938_All	805	0.17	1.91	3.48997	1.6059e-05	0.000149641	Up
CL2861.Contig1_All	1689	0.79	8.87	3.48901	6.87354e-46	6.59393e-44	Up
Unigene20178_All	1371	0.09	0.99	3.45943	9.15302e-06	8.9324e-05	Up
Unigene21639_All	1015	0.13	1.42	3.44931	2.9921e-05	0.000263179	Up
CL5441.Contig2_All	3733	0.13	1.41	3.43911	2.29666e-17	7.04018e-16	Up
Unigene26340_All	453	0.32	3.46	3.43463	2.9921e-05	0.000263077	Up
CL2335.Contig2_All	1994	1.41	15.15	3.42555	8.73872e-90	2.06728e-87	Up
Unigene9954_All	726	0.19	2.04	3.4245	2.9921e-05	0.000263128	Up
Unigene20306_All	203	1.32	13.95	3.40166	3.21146e-07	3.94633e-06	Up
CL5568.Contig3_All	1225	0.52	5.49	3.40022	6.33688e-21	2.37812e-19	Up
CL2573.Contig1_All	706	0.2	2.1	3.39232	2.9921e-05	0.000263025	Up
Unigene5100_All	1888	0.35	3.66	3.38642	1.6792e-21	6.55205e-20	Up
Unigene21904_All	747	0.18	1.88	3.38466	5.55646e-05	0.000462023	Up
CL3958.Contig2_All	1227	0.25	2.61	3.38405	8.77742e-11	1.61416e-09	Up
CL4301.Contig3_All	672	0.23	2.4	3.38333	1.6059e-05	0.00014961	Up
Unigene10608_All	1019	0.35	3.65	3.38247	6.60698e-12	1.35572e-10	Up
Unigene20543_All	1038	0.32	3.3	3.36632	7.71902e-11	1.4347e-09	Up
CL469.Contig1_All	813	0.21	2.15	3.35588	2.43978e-06	2.63667e-05	Up
CL2002.Contig2_All	1848	0.6	6.14	3.3552	8.60602e-34	5.43093e-32	Up
Unigene20279_All	1184	0.15	1.53	3.3505	1.29516e-06	1.45682e-05	Up
Unigene20217_All	637	0.6	6.1	3.34577	6.60698e-12	1.35511e-10	Up
Unigene17767_All	696	0.2	2.03	3.34341	5.55646e-05	0.000461853	Up
Unigene654_All	1711	0.46	4.6	3.32193	9.84844e-24	4.29115e-22	Up
Unigene21412_All	822	0.17	1.69	3.31342	5.55646e-05	0.000461938	Up
Unigene20756_All	761	0.63	6.26	3.31274	3.66456e-14	9.12284e-13	Up
Unigene23364_All	713	0.19	1.88	3.30666	0.000102815	0.00080583	Up
CL1408.Contig3_All	1364	1.25	12.35	3.30451	5.27644e-49	5.51877e-47	Up
CL1761.Contig1_All	3339	0.62	6.1	3.29847	6.3176e-60	8.59803e-58	Up
Unigene23441_All	629	0.22	2.16	3.29546	0.000102815	0.00080611	Up
Unigene6894_All	551	8.39	82.31	3.29433	2.75978e-118	1.02211e-115	Up
CL2355.Contig4_All	8499	1.13	11.05	3.28965	3.52314e-272	4.68205e-269	Up
CL2608.Contig3_All	1281	0.58	5.67	3.28922	1.46815e-21	5.75342e-20	Up
Unigene12990_All	3445	0.35	3.42	3.28857	5.74186e-35	3.77642e-33	Up
CL2950.Contig3_All	2493	0.35	3.41	3.28434	1.21629e-25	5.6891e-24	Up
CL1100.Contig2_All	3443	0.15	1.46	3.28293	1.48356e-15	4.05524e-14	Up
CL2068.Contig2_All	3065	0.53	5.14	3.2777	2.25976e-46	2.19109e-44	Up
Unigene14165_All	1735	0.53	5.08	3.26076	5.69122e-26	2.71257e-24	Up
Unigene24546_All	739	0.19	1.81	3.25192	0.000102815	0.00080569	Up
CL4101.Contig2_All	2349	0.18	1.71	3.24793	9.08922e-13	2.01022e-11	Up
CL1022.Contig2_All	3645	0.5	4.7	3.23266	1.02971e-49	1.10252e-47	Up
Unigene18310_All	3503	0.3	2.82	3.23266	1.60962e-29	8.86939e-28	Up
CL4263.Contig2_All	2755	0.31	2.91	3.23068	8.38818e-24	3.66195e-22	Up
CL444.Contig8_All	1876	0.37	3.46	3.22517	1.1976e-19	4.22093e-18	Up
Unigene20102_All	504	1.14	10.64	3.22239	9.0697e-15	2.36199e-13	Up
Unigene23023_All	519	0.41	3.8	3.2123	3.70466e-06	3.89011e-05	Up
CL3480.Contig1_All	1415	0.28	2.59	3.20945	3.45334e-11	6.63982e-10	Up
CL3657.Contig1_All	433	4.29	39.51	3.20317	5.62492e-43	4.90649e-41	Up
CL3235.Contig1_All	481	1.05	9.53	3.18209	1.37084e-12	2.96789e-11	Up
Unigene26387_All	1070	0.31	2.81	3.18023	2.93006e-09	4.60814e-08	Up
CL1934.Contig3_All	779	0.19	1.72	3.17834	0.000102815	0.00080597	Up
CL2619.Contig1_All	7319	1.16	10.4	3.16439	7.01608e-213	6.46968e-210	Up
CL3327.Contig1_All	854	0.85	7.61	3.16236	1.34499e-18	4.40695e-17	Up
CL1447.Contig1_All	870	0.61	5.46	3.16202	3.66456e-14	9.11781e-13	Up
Unigene21960_All	996	0.27	2.41	3.158	1.38913e-07	1.79898e-06	Up
CL1583.Contig1_All	1321	0.23	2.05	3.15592	6.67732e-09	1.01483e-07	Up
CL5630.Contig1_All	877	0.32	2.84	3.14975	7.60536e-08	1.01339e-06	Up
Unigene20647_All	848	0.24	2.13	3.14975	6.7779e-06	6.78e-05	Up
Unigene11228_All	1228	0.54	4.74	3.13386	8.91398e-17	2.6342e-15	Up
CL708.Contig1_All	3651	0.63	5.48	3.12075	1.69846e-56	2.17402e-54	Up
CL404.Contig5_All	1186	0.32	2.78	3.11894	2.6131e-10	4.57814e-09	Up
Unigene13788_All	596	0.35	3.01	3.10434	1.23598e-05	0.000117695	Up
Unigene16034_All	732	0.28	2.4	3.09954	1.23598e-05	0.00011772	Up
Unigene21410_All	919	0.22	1.88	3.09516	1.23598e-05	0.000117671	Up
CL4913.Contig1_All	1155	0.39	3.33	3.09398	1.0336e-11	2.07935e-10	Up
CL955.Contig2_All	550	0.42	3.56	3.08342	6.7779e-06	6.7785e-05	Up
CL1557.Contig1_All	2478	1.05	8.85	3.07529	8.69266e-60	1.17596e-57	Up
CL3136.Contig2_All	1625	0.37	3.11	3.07132	1.3123e-14	3.37864e-13	Up
CL2922.Contig2_All	1481	1.05	8.81	3.06875	8.05396e-36	5.47233e-34	Up
CL909.Contig2_All	3382	0.19	1.59	3.06496	9.55366e-16	2.64505e-14	Up
CL4033.Contig2_All	1689	6.59	54.93	3.05924	3.45888e-243	3.81185e-240	Up
CL209.Contig2_All	3259	0.27	2.24	3.05247	3.32238e-21	1.27111e-19	Up
Unigene23071_All	1292	0.21	1.73	3.04231	4.59856e-07	5.52904e-06	Up
Unigene18043_All	396	0.75	6.17	3.04031	8.33216e-07	9.65829e-06	Up
Unigene24678_All	1028	0.26	2.13	3.03427	8.33216e-07	9.66325e-06	Up
Unigene1725_All	1095	0.55	4.48	3.026	7.7159e-14	1.86636e-12	Up
Unigene25613_All	515	0.42	3.41	3.02131	2.24592e-05	0.000203325	Up
Unigene22335_All	881	0.31	2.51	3.01735	8.33216e-07	9.66077e-06	Up
CL2927.Contig3_All	2567	0.34	2.75	3.01582	3.54772e-20	1.28343e-18	Up
CL104.Contig2_All	5959	0.47	3.8	3.01527	3.17798e-61	4.47333e-59	Up
Unigene20731_All	2820	0.3	2.38	2.98793	6.7004e-19	2.25094e-17	Up
Unigene23917_All	840	0.24	1.9	2.98489	4.06566e-05	0.00034779	Up
Unigene2097_All	930	0.23	1.82	2.98423	2.24592e-05	0.000203285	Up
Unigene10556_All	3174	0.61	4.81	2.97916	3.70906e-41	3.01421e-39	Up
Unigene19570_All	1096	1.71	13.44	2.97446	3.82954e-38	2.85064e-36	Up
Unigene9739_All	1281	0.31	2.43	2.97062	4.0026e-09	6.23848e-08	Up
Unigene20231_All	1765	0.4	3.13	2.96809	5.28964e-16	1.48636e-14	Up
Unigene1897_All	2914	0.31	2.42	2.96467	3.54772e-20	1.2824e-18	Up
Unigene9951_All	1213	0.33	2.57	2.96123	4.0026e-09	6.24278e-08	Up
CL4228.Contig1_All	1987	0.2	1.54	2.94486	4.0026e-09	6.24063e-08	Up
CL3091.Contig1_All	2338	0.42	3.23	2.94307	1.1539e-20	4.27711e-19	Up
CL903.Contig3_All	2077	0.4	3.07	2.94017	5.09468e-18	1.6109e-16	Up
CL3189.Contig1_All	1870	0.43	3.3	2.94006	5.29278e-17	1.5922e-15	Up
CL791.Contig1_All	507	0.73	5.56	2.92912	1.03192e-07	1.35384e-06	Up
CL2378.Contig2_All	768	0.65	4.94	2.926	1.57303e-10	2.82945e-09	Up
CL1954.Contig2_All	1601	1.21	9.18	2.92349	2.90464e-38	2.18012e-36	Up
CL3668.Contig1_All	1496	0.26	1.96	2.91427	5.33518e-09	8.18278e-08	Up
Unigene15956_All	2521	0.23	1.72	2.9027	2.56336e-12	5.40723e-11	Up
Unigene20664_All	857	0.4	2.99	2.90207	1.85205e-07	2.3513e-06	Up
CL2969.Contig2_All	618	0.68	5.04	2.88982	2.29726e-08	3.28375e-07	Up
Unigene9113_All	580	0.37	2.73	2.8833	7.33004e-05	0.000594082	Up
Unigene5556_All	1066	10.24	75.28	2.87805	1.64822e-193	1.32988e-190	Up
CL832.Contig2_All	3507	0.55	4.04	2.87685	6.87722e-37	4.89355e-35	Up
CL5620.Contig4_All	1475	1.85	13.52	2.8695	2.67484e-50	2.89832e-48	Up
Unigene20320_All	1401	0.9	6.56	2.8657	1.06957e-23	4.65135e-22	Up
CL1415.Contig2_All	3685	0.89	6.47	2.86189	7.97896e-61	1.11617e-58	Up
CL3514.Contig3_All	1018	1.44	10.46	2.86074	3.26388e-27	1.66076e-25	Up
CL3533.Contig2_All	863	0.22	1.58	2.84435	0.000102815	0.000805411	Up
Unigene9948_All	717	0.48	3.44	2.8413	5.91502e-07	7.01665e-06	Up
Unigene10407_All	1111	0.24	1.72	2.8413	8.70232e-06	8.53126e-05	Up
Unigene19149_All	371	0.82	5.84	2.83227	8.70232e-06	8.53496e-05	Up
Unigene20192_All	1127	0.51	3.63	2.8314	2.00668e-11	3.96111e-10	Up
Unigene1818_All	671	0.52	3.7	2.83094	5.91502e-07	7.01849e-06	Up
CL2501.Contig4_All	2801	1.76	12.48	2.82597	5.38204e-87	1.24709e-84	Up
CL1038.Contig4_All	2521	0.3	2.12	2.82103	1.32768e-14	3.41628e-13	Up
CL4992.Contig1_All	1800	0.15	1.06	2.82103	8.70232e-06	8.53311e-05	Up
CL2900.Contig3_All	2505	1.16	8.15	2.81268	1.07791e-51	1.21457e-49	Up
CL4919.Contig1_All	2150	0.68	4.77	2.81038	2.37552e-26	1.15913e-24	Up
Unigene20044_All	1405	0.61	4.26	2.80397	1.22404e-15	3.36623e-14	Up
Unigene4006_All	868	0.39	2.71	2.79675	1.05227e-06	1.20126e-05	Up
CL107.Contig14_All	6149	0.18	1.25	2.79586	1.95952e-20	7.16333e-19	Up
CL644.Contig1_All	1204	2.23	15.44	2.79156	3.31516e-45	3.0885e-43	Up
CL3590.Contig3_All	801	0.68	4.7	2.78905	6.37296e-10	1.07446e-08	Up
CL3938.Contig2_All	2247	0.17	1.17	2.7829	5.7342e-08	7.78528e-07	Up
CL2870.Contig1_All	2454	1.66	11.37	2.77598	3.5502e-68	5.98553e-66	Up
CL4539.Contig2_All	667	0.42	2.87	2.77259	1.55068e-05	0.000144884	Up
Unigene415_All	1982	1.05	7.16	2.76957	3.40844e-35	2.26814e-33	Up
Unigene18480_All	1150	0.46	3.13	2.76646	1.12597e-09	1.84466e-08	Up
Unigene21537_All	620	0.34	2.31	2.76429	0.000102815	0.000805551	Up
CL425.Contig1_All	2705	0.38	2.58	2.7633	2.07088e-18	6.68362e-17	Up
Unigene22768_All	1288	0.41	2.78	2.76139	1.12597e-09	1.84399e-08	Up
Unigene24162_All	1291	0.33	2.21	2.74351	4.0929e-08	5.66933e-07	Up
CL2381.Contig2_All	1267	0.56	3.75	2.74339	1.03556e-12	2.27913e-11	Up
CL449.Contig4_All	2697	1.61	10.77	2.74189	3.10562e-70	5.52458e-68	Up
Unigene5830_All	2081	0.41	2.74	2.74048	6.7191e-15	1.76202e-13	Up
CL746.Contig1_All	377	0.77	5.14	2.73884	1.23598e-05	0.000117745	Up
Unigene24721_All	634	0.44	2.93	2.73533	2.75224e-05	0.00024379	Up
CL5382.Contig1_All	2366	1.41	9.34	2.72773	1.92911e-53	2.26992e-51	Up
CL957.Contig3_All	1795	2.26	14.97	2.72768	7.06998e-64	1.05778e-61	Up
Unigene10108_All	2748	0.71	4.66	2.71444	1.80512e-31	1.06478e-29	Up
Unigene13130_All	417	0.89	5.81	2.70666	3.29738e-06	3.48757e-05	Up
Unigene3217_All	828	0.58	3.78	2.70426	2.80852e-08	3.96811e-07	Up
CL5555.Contig1_All	919	0.26	1.69	2.70044	7.33004e-05	0.000594188	Up
Unigene12221_All	1971	1.09	7.07	2.69738	1.21656e-33	7.65583e-32	Up
CL717.Contig2_All	4834	1.4	9.05	2.69249	1.8738e-104	5.68227e-102	Up
CL412.Contig2_All	997	0.62	4	2.68966	2.48666e-10	4.37188e-09	Up
Unigene3225_All	569	0.75	4.83	2.68706	4.01214e-07	4.85887e-06	Up
Unigene16158_All	2251	0.17	1.09	2.68072	7.04622e-07	8.29321e-06	Up
CL750.Contig7_All	1925	0.27	1.73	2.67974	6.12504e-09	9.34348e-08	Up
CL4417.Contig2_All	2707	0.21	1.34	2.67377	6.37296e-10	1.07406e-08	Up
CL2622.Contig2_All	2546	4.55	28.79	2.66163	1.08724e-168	7.55784e-166	Up
Unigene22113_All	1911	2.46	15.55	2.66018	7.81602e-69	1.34281e-66	Up
CL117.Contig2_All	2528	2.05	12.9	2.65368	6.79676e-76	1.32946e-73	Up
CL1406.Contig13_All	2200	0.35	2.2	2.65208	7.28326e-13	1.62192e-11	Up
CL2760.Contig2_All	3019	0.5	3.12	2.64155	4.45136e-23	1.87972e-21	Up
CL4740.Contig1_All	2140	0.57	3.54	2.63472	7.16442e-19	2.3979e-17	Up
CL4293.Contig3_All	1175	0.39	2.42	2.63346	7.2729e-08	9.7167e-07	Up
CL5380.Contig2_All	1149	0.95	5.87	2.62736	2.318e-16	6.67112e-15	Up
Unigene10880_All	663	18.69	115.47	2.62718	4.20386e-161	2.71353e-158	Up
CL1316.Contig3_All	3214	0.4	2.46	2.62059	9.21814e-20	3.26933e-18	Up
CL1519.Contig2_All	2311	0.2	1.23	2.62059	1.51232e-07	1.9468e-06	Up
CL5455.Contig2_All	309	1.27	7.81	2.62049	1.01847e-05	9.86679e-05	Up
CL4349.Contig12_All	1056	2.77	17.01	2.61843	1.44311e-40	1.15001e-38	Up
Unigene993_All	665	0.42	2.56	2.60768	8.558e-05	0.000683913	Up
Unigene26534_All	795	0.47	2.86	2.60528	3.29738e-06	3.48838e-05	Up
CL1182.Contig2_All	3090	0.36	2.15	2.57827	2.71422e-16	7.76198e-15	Up
Unigene6307_All	672	0.62	3.69	2.57328	2.1517e-06	2.34214e-05	Up
Unigene21891_All	493	0.73	4.33	2.5684	1.77939e-05	0.000164015	Up
CL4498.Contig1_All	1273	0.52	3.08	2.56635	8.82004e-10	1.46355e-08	Up
CL418.Contig12_All	630	0.58	3.43	2.56408	1.01847e-05	9.86257e-05	Up
Unigene2448_All	1630	38.99	228.85	2.55323	0	0	Up
CL5268.Contig2_All	1913	0.41	2.4	2.54934	6.92788e-12	1.41514e-10	Up
CL3430.Contig2_All	592	0.82	4.8	2.54934	2.27738e-07	2.84493e-06	Up
CL2374.Contig1_All	2139	0.73	4.27	2.54827	2.44568e-21	9.42077e-20	Up
CL563.Contig2_All	635	0.58	3.38	2.5429	1.01847e-05	9.86468e-05	Up
Unigene28790_All	1241	1.61	9.38	2.54253	3.41856e-26	1.65557e-24	Up
CL3182.Contig4_All	2003	1.28	7.39	2.52943	1.84864e-33	1.15691e-31	Up
Unigene25793_All	449	0.81	4.66	2.52434	3.0956e-05	0.000271016	Up
CL3668.Contig2_All	2126	1.53	8.79	2.52233	1.52614e-41	1.26526e-39	Up
Unigene4531_All	532	0.67	3.84	2.51887	3.0956e-05	0.000271069	Up
CL5041.Contig1_All	2678	1.71	9.8	2.51879	1.67556e-58	2.20083e-56	Up
Unigene7661_All	865	1.81	10.34	2.51417	9.65964e-20	3.42054e-18	Up
Unigene1764_All	915	0.37	2.11	2.51165	3.0956e-05	0.000270964	Up
CL1395.Contig4_All	2944	0.59	3.36	2.50967	4.0864e-23	1.72884e-21	Up
Unigene11873_All	1310	0.4	2.27	2.50462	1.69063e-07	2.16033e-06	Up
CL4017.Contig5_All	3195	1.26	7.15	2.50452	9.79056e-51	1.06854e-48	Up
CL727.Contig1_All	2114	0.62	3.5	2.49701	4.50434e-17	1.36228e-15	Up
Unigene17736_All	1021	2.76	15.56	2.4951	5.29688e-34	3.3709e-32	Up
CL1494.Contig2_All	891	0.71	3.99	2.4905	1.21926e-08	1.79275e-07	Up
Unigene8987_All	1149	0.58	3.25	2.48631	4.54218e-09	7.05513e-08	Up
Unigene20295_All	668	0.52	2.87	2.46447	5.36122e-05	0.00044727	Up
Unigene12626_All	991	0.54	2.98	2.46428	2.90926e-07	3.60241e-06	Up
CL2355.Contig3_All	4294	1.19	6.56	2.46273	5.0836e-61	7.13346e-59	Up
CL3761.Contig4_All	4878	1.25	6.87	2.45838	1.31154e-72	2.46919e-70	Up
Unigene6769_All	1475	0.63	3.46	2.45735	5.9143e-12	1.21635e-10	Up
Unigene24530_All	707	0.49	2.69	2.45675	5.36122e-05	0.000447352	Up
CL3846.Contig2_All	1988	0.82	4.5	2.45623	4.08912e-20	1.47574e-18	Up
CL2907.Contig3_All	665	0.54	2.94	2.44478	5.36122e-05	0.000447187	Up
CL5173.Contig2_All	1752	1.1	5.98	2.44264	3.3901e-23	1.43965e-21	Up
Unigene12958_All	562	8.58	46.62	2.4419	6.51436e-51	7.17914e-49	Up
CL2274.Contig4_All	973	3.54	19.22	2.44079	1.06365e-38	8.05021e-37	Up
CL3169.Contig3_All	5163	1.22	6.62	2.43995	2.12852e-73	4.04097e-71	Up
CL4146.Contig1_All	4643	0.62	3.34	2.42951	1.22657e-33	7.7081e-32	Up
CL4124.Contig2_All	3313	0.73	3.93	2.42856	1.18796e-28	6.3523e-27	Up
CL3351.Contig4_All	2436	0.62	3.33	2.42518	2.43566e-18	7.83852e-17	Up
CL1098.Contig4_All	6285	1.4	7.49	2.41954	2.34846e-99	6.50999e-97	Up
Unigene3090_All	499	0.72	3.83	2.41128	9.24064e-05	0.000732764	Up
CL922.Contig2_All	978	0.92	4.89	2.41013	7.94452e-11	1.47177e-09	Up
CL1633.Contig2_All	2665	0.29	1.54	2.40881	3.31808e-10	5.75304e-09	Up
CL4377.Contig2_All	525	0.99	5.25	2.40682	2.3517e-06	2.54513e-05	Up
CL5392.Contig2_All	2491	0.42	2.22	2.4021	8.25658e-13	1.83324e-11	Up
CL897.Contig2_All	2076	0.33	1.74	2.39855	7.805e-09	1.17515e-07	Up
Unigene20272_All	3472	3.46	18.22	2.39668	1.0044e-130	4.44931e-128	Up
Unigene5804_All	803	0.43	2.26	2.39391	9.24064e-05	0.000732636	Up
CL4958.Contig1_All	519	1.1	5.78	2.39357	8.53092e-07	9.87855e-06	Up
CL377.Contig9_All	3879	0.08	0.42	2.39232	8.558e-05	0.000683793	Up
CL21.Contig1_All	2917	0.78	4.09	2.39055	9.85808e-26	4.63504e-24	Up
CL2969.Contig3_All	1515	0.87	4.56	2.38995	3.25032e-15	8.69523e-14	Up
CL4757.Contig1_All	1757	0.48	2.51	2.38658	1.24327e-10	2.25155e-09	Up
CL1804.Contig5_All	1955	0.27	1.41	2.38466	2.6353e-07	3.27395e-06	Up
CL732.Contig7_All	3280	0.58	3.02	2.38042	8.27656e-22	3.28042e-20	Up
CL4495.Contig1_All	3011	1.97	10.24	2.37795	1.54398e-63	2.27985e-61	Up
Unigene18017_All	3604	2.64	13.68	2.37346	4.76242e-101	1.36193e-98	Up
CL3027.Contig2_All	2103	1.04	5.37	2.36834	3.39154e-24	1.49945e-22	Up
Unigene231_All	1688	0.7	3.6	2.36257	1.9399e-13	4.56524e-12	Up
CL4272.Contig1_All	1431	0.97	4.98	2.36009	2.05224e-15	5.57262e-14	Up
CL4013.Contig2_All	3393	1.52	7.79	2.35755	1.34243e-54	1.63494e-52	Up
CL2274.Contig6_All	1735	5.81	29.71	2.35434	1.89672e-102	5.52913e-100	Up
Unigene10070_All	793	0.52	2.64	2.34395	3.28078e-05	0.000285734	Up
CL358.Contig2_All	1356	0.29	1.47	2.34169	5.58396e-05	0.000463627	Up
Unigene345_All	1704	0.31	1.57	2.34042	1.45331e-06	1.623e-05	Up
CL2417.Contig2_All	2077	0.36	1.82	2.33787	4.92658e-09	7.587e-08	Up
CL2218.Contig2_All	1192	1.33	6.71	2.33489	5.87676e-17	1.75851e-15	Up
CL1432.Contig1_All	1846	1.44	7.24	2.32992	1.24464e-27	6.41253e-26	Up
CL619.Contig6_All	1984	0.38	1.91	2.3295	4.92658e-09	7.58442e-08	Up
CL1416.Contig2_All	454	1.1	5.5	2.32193	6.47654e-06	6.5146e-05	Up
CL2709.Contig3_All	3841	1.38	6.89	2.31984	7.29014e-54	8.76058e-52	Up
Unigene632_All	1763	0.48	2.38	2.30986	1.90079e-09	3.05859e-08	Up
CL2022.Contig2_All	2834	1.42	7.01	2.30352	3.57806e-40	2.82642e-38	Up
Unigene13250_All	519	0.83	4.09	2.30092	5.58396e-05	0.000463712	Up
CL2720.Contig5_All	5244	0.94	4.61	2.29403	8.16772e-49	8.50346e-47	Up
Unigene14864_All	661	3.27	16.01	2.29161	2.1575e-20	7.86165e-19	Up
Unigene12646_All	2574	3.94	19.26	2.28934	1.56264e-96	4.25339e-94	Up
Unigene19298_All	1042	0.39	1.9	2.28445	5.58396e-05	0.000463797	Up
CL4608.Contig2_All	750	3.74	18.22	2.28441	2.81474e-26	1.36901e-24	Up
CL4009.Contig3_All	2178	1.44	7	2.28129	1.33319e-30	7.59634e-29	Up
Unigene5016_All	960	0.56	2.72	2.28011	4.17132e-06	4.34379e-05	Up
CL4669.Contig1_All	2554	0.85	4.12	2.27711	1.05937e-21	4.1805e-20	Up
Unigene9189_All	1335	0.5	2.42	2.27501	1.89586e-07	2.40355e-06	Up
Unigene519_All	1611	0.49	2.37	2.27403	1.47885e-08	2.16108e-07	Up
Unigene6337_All	704	1.08	5.21	2.27025	6.85742e-08	9.21611e-07	Up
CL4102.Contig2_All	1222	0.78	3.75	2.26534	6.9435e-10	1.16717e-08	Up
CL4001.Contig2_All	1041	2.94	14.11	2.26283	2.01804e-28	1.06647e-26	Up
Unigene7090_All	768	0.8	3.83	2.25927	1.49324e-06	1.66553e-05	Up
Unigene25983_All	842	0.57	2.72	2.25457	1.97677e-05	0.000180551	Up
CL3445.Contig1_All	2093	0.72	3.42	2.24793	6.35434e-15	1.67316e-13	Up
CL4417.Contig1_All	2671	0.27	1.28	2.24511	6.85742e-08	9.21337e-07	Up
Unigene9658_All	1156	13.79	65.25	2.24236	5.97232e-138	2.81097e-135	Up
CL2036.Contig5_All	7505	0.11	0.52	2.24101	5.20354e-09	7.99173e-08	Up
Unigene2673_All	1133	0.47	2.22	2.23983	7.02562e-06	7.01692e-05	Up
Unigene10023_All	1198	0.78	3.68	2.23816	1.95348e-09	3.14003e-08	Up
CL5043.Contig1_All	708	0.97	4.57	2.23614	3.09392e-07	3.8133e-06	Up
Unigene21467_All	1211	0.38	1.79	2.23589	3.32992e-05	0.0002894	Up
CL718.Contig3_All	1237	1.23	5.79	2.23491	1.02982e-14	2.66502e-13	Up
Unigene12435_All	824	0.99	4.64	2.22862	4.1567e-08	5.75241e-07	Up
CL117.Contig1_All	1023	2.63	12.32	2.22787	4.74984e-24	2.08974e-22	Up
CL5012.Contig2_All	1572	1	4.68	2.22651	6.50374e-15	1.70951e-13	Up
Unigene7168_All	427	1.55	7.23	2.22173	2.50544e-06	2.70052e-05	Up
CL249.Contig2_All	877	1.24	5.76	2.21573	2.58718e-10	4.53977e-09	Up
Unigene7147_All	724	0.67	3.11	2.21468	3.32992e-05	0.000289344	Up
Unigene6702_All	820	0.75	3.48	2.21412	2.50544e-06	2.70116e-05	Up
CL31.Contig2_All	7278	0.58	2.68	2.20811	4.11928e-38	3.05625e-36	Up
CL130.Contig1_All	2911	1.76	8.11	2.20413	5.1016e-45	4.74302e-43	Up
CL1513.Contig1_All	2268	0.62	2.85	2.20062	2.18838e-13	5.1233e-12	Up
CL3759.Contig3_All	1147	0.39	1.79	2.19841	3.28078e-05	0.000285679	Up
CL1199.Contig2_All	2235	0.63	2.89	2.19765	2.18838e-13	5.12596e-12	Up
CL5461.Contig2_All	1074	2.62	12.01	2.1966	2.96662e-24	1.31803e-22	Up
CL2554.Contig1_All	1777	3.2	14.59	2.18884	1.82078e-48	1.87404e-46	Up
Unigene17846_All	1149	0.52	2.37	2.1883	4.18764e-06	4.35978e-05	Up
CL605.Contig4_All	2898	0.28	1.27	2.18133	2.48288e-08	3.52899e-07	Up
Unigene2345_All	1086	1.11	5.03	2.18	5.70234e-11	1.07088e-09	Up
Unigene20460_All	3337	0.72	3.26	2.1788	1.96362e-21	7.60274e-20	Up
CL2110.Contig2_All	3850	0.56	2.53	2.17564	1.76001e-19	6.13141e-18	Up
Unigene5106_All	385	1.37	6.18	2.17343	5.5828e-05	0.000463786	Up
Unigene23547_All	1622	0.65	2.93	2.17239	7.15538e-10	1.197e-08	Up
CL1115.Contig2_All	4143	1.41	6.35	2.17106	2.60862e-49	2.75392e-47	Up
CL2227.Contig1_All	4995	1.55	6.98	2.17096	7.96168e-65	1.23199e-62	Up
CL373.Contig2_All	1140	0.44	1.98	2.16993	1.97677e-05	0.000180514	Up
Unigene10366_All	1530	0.73	3.28	2.16773	2.59864e-10	4.55634e-09	Up
CL697.Contig3_All	2090	0.35	1.57	2.16534	3.2131e-07	3.94727e-06	Up
CL471.Contig1_All	978	0.58	2.6	2.16439	1.1784e-05	0.000112807	Up
Unigene1890_All	3691	0.48	2.15	2.16323	5.35396e-16	1.50257e-14	Up
CL117.Contig4_All	2266	2.46	11.01	2.16208	7.4345e-46	7.10191e-44	Up
Unigene12273_All	1724	0.95	4.25	2.16146	1.80447e-14	4.59342e-13	Up
Unigene20321_All	919	0.59	2.63	2.15628	1.96797e-05	0.00017982	Up
Unigene6545_All	1521	0.91	4.05	2.15398	2.76086e-12	5.80217e-11	Up
CL3630.Contig3_All	1286	3	13.35	2.15381	2.17346e-31	1.27872e-29	Up
CL2143.Contig2_All	2042	0.87	3.87	2.15325	1.4661e-15	4.0148e-14	Up
CL708.Contig6_All	3604	1.35	5.99	2.1496	1.8377e-40	1.46187e-38	Up
CL1904.Contig1_All	1046	1.04	4.61	2.14818	1.18575e-09	1.93839e-08	Up
CL2361.Contig1_All	269	4.55	20.16	2.14756	5.41812e-09	8.30435e-08	Up
Unigene10666_All	1593	0.78	3.44	2.14086	5.67394e-11	1.06644e-09	Up
CL4389.Contig4_All	2433	2.17	9.54	2.13629	1.2824e-42	1.1037e-40	Up
CL1758.Contig2_All	521	1.73	7.6	2.13523	6.9385e-08	9.31123e-07	Up
CL4330.Contig2_All	1443	2.47	10.84	2.13378	2.3066e-28	1.21754e-26	Up
Unigene7591_All	1175	1.7	7.45	2.13171	1.962e-16	5.66461e-15	Up
CL4316.Contig2_All	2306	1.71	7.48	2.12904	4.88484e-32	2.93897e-30	Up
Unigene1894_All	826	0.58	2.53	2.12501	9.31326e-05	0.000737617	Up
CL2894.Contig3_All	3198	0.61	2.66	2.12455	1.19232e-16	3.49829e-15	Up
Unigene26156_All	1633	0.48	2.09	2.1224	3.16772e-07	3.89894e-06	Up
CL5571.Contig2_All	718	0.92	4	2.12029	4.18764e-06	4.35877e-05	Up
CL4869.Contig3_All	3951	0.72	3.12	2.11548	3.61732e-23	1.53326e-21	Up
CL2452.Contig1_All	3050	0.39	1.68	2.10692	2.575e-10	4.52191e-09	Up
CL2994.Contig2_All	3253	0.63	2.71	2.10487	4.37316e-17	1.32438e-15	Up
Unigene6584_All	1485	0.84	3.61	2.10354	1.53683e-10	2.76653e-09	Up
Unigene6625_All	1600	0.74	3.18	2.10343	4.2371e-10	7.26562e-09	Up
Unigene12947_All	711	1.25	5.36	2.1003	6.9385e-08	9.30847e-07	Up
Unigene533_All	1586	0.66	2.83	2.10026	5.31614e-09	8.15635e-08	Up
CL2535.Contig1_All	2675	1.74	7.45	2.09815	9.96536e-36	6.72052e-34	Up
CL1033.Contig3_All	859	0.69	2.95	2.09605	1.1784e-05	0.000112831	Up
CL132.Contig3_All	7045	1.97	8.42	2.09562	2.64532e-105	8.13103e-103	Up
CL5496.Contig2_All	1703	2.52	10.77	2.09552	1.06732e-32	6.5435e-31	Up
CL4183.Contig3_All	2322	0.27	1.15	2.0906	4.18764e-06	4.35777e-05	Up
CL212.Contig2_All	740	0.83	3.53	2.08848	7.02562e-06	7.01537e-05	Up
Unigene339_All	862	1.1	4.67	2.08592	6.7194e-08	9.04407e-07	Up
CL2844.Contig2_All	1855	6.84	29.03	2.08548	2.02518e-92	5.16982e-90	Up
Unigene16629_All	1507	0.39	1.65	2.08092	1.90771e-05	0.000174844	Up
CL4179.Contig2_All	869	1.7	7.19	2.08046	7.51206e-12	1.52756e-10	Up
CL97.Contig6_All	4049	2.7	11.41	2.07927	5.16702e-81	1.10648e-78	Up
Unigene16814_All	2637	0.61	2.57	2.07489	5.82974e-13	1.31508e-11	Up
Unigene4131_All	1165	0.86	3.62	2.07358	2.41848e-08	3.44178e-07	Up
CL1333.Contig2_All	2942	0.83	3.49	2.07204	2.87594e-19	9.88186e-18	Up
Unigene6848_All	603	5.02	21.07	2.06943	3.0697e-21	1.17943e-19	Up
CL2204.Contig2_All	834	0.57	2.39	2.06798	9.45732e-05	0.000747716	Up
CL1130.Contig3_All	2113	0.46	1.92	2.0614	3.95974e-08	5.4933e-07	Up
CL2160.Contig2_All	1138	0.64	2.67	2.0607	1.49339e-06	1.66529e-05	Up
CL2439.Contig5_All	2049	0.65	2.71	2.05978	9.14632e-11	1.67927e-09	Up
CL4336.Contig2_All	1767	2.4	10	2.05889	3.34866e-31	1.94731e-29	Up
Unigene8100_All	3396	1.53	6.36	2.0555	6.25422e-38	4.61749e-36	Up
CL215.Contig2_All	1145	3.28	13.62	2.05396	6.91648e-27	3.4532e-25	Up
Unigene18770_All	1546	2.85	11.81	2.05098	7.41356e-32	4.41919e-30	Up
CL5515.Contig2_All	3463	2.13	8.82	2.04993	1.23983e-52	1.43275e-50	Up
CL662.Contig1_All	1657	0.9	3.71	2.04342	7.37662e-12	1.50408e-10	Up
Unigene8470_All	1116	1.32	5.43	2.04041	3.2167e-11	6.20066e-10	Up
CL1529.Contig1_All	1154	0.73	3	2.03899	5.22078e-07	6.23568e-06	Up
CL1894.Contig3_All	5000	1.37	5.63	2.03896	9.33426e-49	9.69561e-47	Up
CL822.Contig5_All	4663	1.22	4.96	2.02346	6.30938e-40	4.92371e-38	Up
CL1073.Contig2_All	1138	0.79	3.21	2.02265	3.06896e-07	3.78357e-06	Up
CL2544.Contig1_All	3778	1.82	7.38	2.01968	1.67186e-47	1.67497e-45	Up
Unigene16475_All	823	2.24	9.05	2.01442	5.42424e-13	1.22913e-11	Up
CL4661.Contig1_All	1500	2.19	8.81	2.00821	1.32666e-22	5.47934e-21	Up
CL99.Contig5_All	5364	4.4	17.69	2.00736	1.33083e-157	7.91213e-155	Up
CL3871.Contig2_All	3252	0.83	3.32	2	1.59123e-19	5.56917e-18	Up
CL86.Contig5_All	1287	1.29	5.16	2	6.61694e-12	1.35653e-10	Up
Unigene108_All	527	1.49	5.96	2	6.4246e-06	6.471e-05	Up
CL939.Contig4_All	1792	0.94	3.75	1.99616	1.54909e-12	3.341e-11	Up
CL1083.Contig2_All	5076	3	11.95	1.99398	2.58418e-100	7.34362e-98	Up
CL5651.Contig4_All	1103	1.74	6.93	1.99377	1.21991e-13	2.9118e-12	Up
Unigene14587_All	1017	0.73	2.9	1.99008	6.4246e-06	6.47244e-05	Up
CL3863.Contig1_All	700	1.72	6.82	1.98736	1.36517e-08	2.00403e-07	Up
CL2813.Contig2_All	2003	2.44	9.67	1.98663	2.06264e-32	1.25435e-30	Up
CL3534.Contig2_All	1749	0.75	2.97	1.9855	1.04646e-09	1.7219e-08	Up
CL4154.Contig3_All	2749	1.97	7.79	1.98343	4.40144e-36	3.02241e-34	Up
Unigene40_All	1925	0.61	2.41	1.98215	7.99306e-09	1.20106e-07	Up
CL200.Contig9_All	6470	0.79	3.12	1.98162	2.26854e-34	1.46014e-32	Up
CL291.Contig1_All	1269	1.34	5.29	1.98103	4.08592e-12	8.4804e-11	Up
CL2844.Contig3_All	813	1.63	6.41	1.97545	2.8902e-09	4.55179e-08	Up
CL550.Contig3_All	8805	1.27	4.99	1.97421	6.14972e-73	1.16263e-70	Up
CL4731.Contig2_All	4923	0.48	1.88	1.96963	2.52968e-16	7.25261e-15	Up
CL3590.Contig2_All	1254	0.95	3.72	1.9693	1.29241e-08	1.89907e-07	Up
CL158.Contig2_All	5408	0.68	2.66	1.96782	8.15856e-25	3.67901e-23	Up
Unigene14853_All	1180	0.56	2.19	1.96743	2.94428e-05	0.000259427	Up
Unigene2481_All	1277	1.45	5.66	1.96475	1.34472e-12	2.91974e-11	Up
CL4878.Contig2_All	3527	0.5	1.95	1.96347	2.28976e-12	4.87791e-11	Up
CL2884.Contig2_All	6942	1.18	4.6	1.96285	1.12422e-52	1.30248e-50	Up
CL3160.Contig3_All	842	11.63	45.33	1.96262	1.018e-58	1.34495e-56	Up
CL34.Contig2_All	1853	1.86	7.24	1.96069	1.20955e-22	5.0048e-21	Up
CL5468.Contig2_All	1810	5.87	22.83	1.9595	6.81354e-66	1.07644e-63	Up
CL324.Contig4_All	4841	0.44	1.71	1.95842	8.75206e-15	2.28058e-13	Up
CL3760.Contig2_All	2279	0.88	3.42	1.95842	1.69027e-13	3.99232e-12	Up
Unigene4730_All	1611	0.77	2.99	1.95722	7.5355e-09	1.13646e-07	Up
Unigene2331_All	2572	2.81	10.91	1.95701	1.53852e-45	1.45432e-43	Up
CL4918.Contig1_All	883	6.76	26.23	1.95612	5.51768e-36	3.77744e-34	Up
Unigene8321_All	1208	0.55	2.13	1.95335	2.94428e-05	0.000259377	Up
Unigene25364_All	1831	0.6	2.32	1.95109	3.78636e-08	5.26733e-07	Up
Unigene1253_All	1502	2.32	8.97	1.95098	2.95466e-22	1.19627e-20	Up
Unigene20309_All	741	1	3.86	1.9486	1.10847e-05	0.000106587	Up
CL4707.Contig4_All	4212	0.61	2.35	1.94578	2.11154e-17	6.48592e-16	Up
Unigene9152_All	2438	0.61	2.35	1.94578	2.09848e-10	3.70961e-09	Up
Unigene6952_All	554	51.55	198.55	1.94546	1.98214e-156	1.16313e-153	Up
CL76.Contig2_All	873	2.5	9.62	1.94411	6.18042e-14	1.50786e-12	Up
CL12.Contig2_All	1170	0.78	3	1.94342	8.17612e-07	9.48959e-06	Up
CL824.Contig2_All	2832	0.32	1.23	1.94251	3.06896e-07	3.7846e-06	Up
Unigene8436_All	1128	0.71	2.72	1.93772	6.01356e-06	6.09094e-05	Up
Unigene4472_All	1137	1.7	6.51	1.93712	8.35046e-13	1.85318e-11	Up
Unigene6374_All	2170	0.75	2.87	1.93609	4.46182e-11	8.47427e-10	Up
CL2109.Contig2_All	2319	1.38	5.28	1.93587	1.61261e-20	5.92392e-19	Up
CL187.Contig6_All	3737	0.46	1.76	1.93587	6.28286e-12	1.29039e-10	Up
Unigene10009_All	1009	0.73	2.79	1.9343	1.6895e-05	0.000156592	Up
CL2454.Contig2_All	4137	0.5	1.91	1.93357	6.18042e-14	1.50868e-12	Up
CL4676.Contig1_All	1743	0.33	1.26	1.93289	8.91166e-05	0.000709041	Up
Unigene3608_All	1117	7.42	28.23	1.92774	1.7547e-48	1.81014e-46	Up
Unigene6594_All	1599	0.66	2.51	1.92715	1.60125e-07	2.05367e-06	Up
Unigene18544_All	1491	0.71	2.7	1.92707	1.60125e-07	2.05426e-06	Up
Unigene8550_All	1010	1	3.8	1.926	4.45048e-07	5.36098e-06	Up
Unigene2088_All	1436	0.69	2.62	1.9249	4.45048e-07	5.35955e-06	Up
CL197.Contig1_All	1080	0.72	2.73	1.92283	6.4246e-06	6.46956e-05	Up
Unigene658_All	1596	0.62	2.35	1.92232	4.45048e-07	5.35813e-06	Up
CL1733.Contig2_All	3124	0.74	2.8	1.91983	3.02926e-15	8.10865e-14	Up
CL2407.Contig2_All	2324	0.69	2.61	1.91938	4.74082e-11	8.98906e-10	Up
Unigene4130_All	1150	0.64	2.42	1.91886	1.6895e-05	0.000156559	Up
CL5015.Contig1_All	428	1.87	7.06	1.91663	1.10847e-05	0.000106564	Up
CL2431.Contig3_All	2038	0.44	1.66	1.91561	1.32751e-06	1.49135e-05	Up
CL612.Contig2_All	2185	0.57	2.15	1.9153	1.21194e-08	1.78256e-07	Up
Unigene20219_All	720	0.96	3.62	1.91488	4.76516e-05	0.000402221	Up
CL4320.Contig2_All	1214	0.77	2.9	1.91312	1.23957e-06	1.40022e-05	Up
CL3312.Contig2_All	2488	2.82	10.62	1.91302	8.80314e-42	7.36595e-40	Up
CL3970.Contig2_All	1210	0.64	2.41	1.91289	1.04409e-05	0.000100825	Up
Unigene12479_All	1599	0.7	2.63	1.90964	9.27856e-08	1.22586e-06	Up
CL1518.Contig2_All	2511	0.65	2.44	1.90837	7.1531e-11	1.33171e-09	Up
CL318.Contig3_All	2625	1.31	4.91	1.90616	4.90534e-21	1.85165e-19	Up
Unigene6684_All	1659	0.59	2.21	1.90526	7.14998e-07	8.40658e-06	Up
Unigene9539_All	1144	1.57	5.88	1.90505	2.43108e-11	4.75936e-10	Up
CL2860.Contig1_All	1424	5.12	19.17	1.90463	3.05656e-42	2.59601e-40	Up
Unigene13580_All	1177	14.77	55.08	1.89886	3.4671e-96	9.26967e-94	Up
CL2507.Contig1_All	667	1.77	6.6	1.89872	1.48701e-07	1.9153e-06	Up
CL4466.Contig1_All	2568	2.47	9.21	1.89869	1.21993e-37	8.91932e-36	Up
CL1031.Contig1_All	1582	1.66	6.18	1.89642	5.35346e-16	1.50336e-14	Up
CL1367.Contig2_All	983	3.86	14.36	1.89538	6.22296e-22	2.47734e-20	Up
CL4950.Contig1_All	990	2.14	7.95	1.89334	6.9225e-13	1.54386e-11	Up
CL3819.Contig2_All	6867	8.83	32.8	1.89321	0	0	Up
Unigene25806_All	2611	0.48	1.78	1.89077	1.94386e-08	2.80075e-07	Up
CL2268.Contig1_All	4977	1.81	6.7	1.88817	5.50788e-52	6.28455e-50	Up
Unigene6789_All	816	9.37	34.65	1.88673	1.6932e-41	1.39864e-39	Up
CL5629.Contig3_All	1445	1.51	5.58	1.88572	2.35746e-13	5.50488e-12	Up
Unigene2212_All	1210	0.88	3.25	1.88486	4.1221e-07	4.98402e-06	Up
CL2803.Contig2_All	1650	0.39	1.44	1.88452	5.12624e-05	0.000430448	Up
Unigene14307_All	1614	0.65	2.4	1.88452	4.1221e-07	4.98536e-06	Up
Unigene13623_All	1957	0.8	2.95	1.88264	5.01206e-10	8.51692e-09	Up
CL3886.Contig1_All	4317	1.96	7.21	1.87915	1.11121e-48	1.15158e-46	Up
CL4879.Contig4_All	1390	0.72	2.64	1.87447	1.14468e-06	1.30018e-05	Up
Unigene24081_All	2101	0.62	2.27	1.87235	1.7984e-08	2.60864e-07	Up
CL1954.Contig4_All	1747	4.81	17.6	1.87147	1.36734e-46	1.34309e-44	Up
Unigene12349_All	1308	0.96	3.51	1.87036	4.95866e-08	6.79357e-07	Up
Unigene20301_All	850	0.96	3.51	1.87036	1.55461e-05	0.000145221	Up
CL3251.Contig1_All	841	0.78	2.85	1.86942	8.34162e-05	0.000668158	Up
CL4518.Contig1_All	3414	0.98	3.58	1.86911	1.34179e-19	4.70711e-18	Up
CL4654.Contig2_All	1882	2.76	10.08	1.86876	1.80942e-29	9.93401e-28	Up
Unigene8790_All	481	2.11	7.69	1.86574	3.18498e-06	3.38532e-05	Up
Unigene25801_All	3054	0.7	2.55	1.86507	5.95114e-13	1.33979e-11	Up
CL4141.Contig1_All	779	1.06	3.85	1.86079	2.48326e-05	0.000222803	Up
CL944.Contig3_All	2118	1.22	4.43	1.86043	2.31608e-15	6.24775e-14	Up
CL2721.Contig3_All	1457	2.22	8.03	1.85484	2.66866e-18	8.56397e-17	Up
Unigene17992_All	1325	2.58	9.33	1.85451	2.29614e-19	7.9562e-18	Up
CL5222.Contig2_All	1838	1.71	6.18	1.85361	7.2308e-18	2.26886e-16	Up
CL1299.Contig1_All	3332	1.49	5.37	1.84961	8.239e-28	4.26916e-26	Up
CL2399.Contig4_All	3663	1.01	3.64	1.84958	2.30838e-21	8.92995e-20	Up
Unigene12436_All	1489	1.24	4.46	1.8467	5.6792e-11	1.06698e-09	Up
CL2383.Contig2_All	4317	0.61	2.19	1.84405	1.3518e-15	3.71306e-14	Up
Unigene18646_All	1628	2.54	9.11	1.84262	9.18376e-23	3.84221e-21	Up
CL3481.Contig1_All	1634	0.65	2.33	1.84182	1.04699e-06	1.19644e-05	Up
CL3464.Contig2_All	2656	1.21	4.33	1.83936	2.66866e-18	8.57006e-17	Up
Unigene15587_All	954	1.27	4.54	1.83786	2.17468e-07	2.72341e-06	Up
CL3795.Contig4_All	1352	1.03	3.68	1.83706	2.61634e-08	3.70469e-07	Up
CL879.Contig2_All	2332	2.14	7.64	1.83596	3.2267e-27	1.64369e-25	Up
Unigene2838_All	693	1	3.57	1.83592	0.00012296	0.00094503	Up
CL3817.Contig2_All	735	1.23	4.39	1.83556	1.41403e-05	0.000133052	Up
CL4272.Contig2_All	1467	1.44	5.13	1.83289	4.06154e-12	8.43367e-11	Up
CL4356.Contig3_All	1035	0.65	2.31	1.82938	0.00012296	0.000945352	Up
Unigene3353_All	2201	30.76	109.3	1.82917	0	0	Up
Unigene16579_All	1274	0.57	2.02	1.82532	6.96356e-05	0.00056815	Up
Unigene16969_All	1852	0.74	2.62	1.82397	2.61634e-08	3.70585e-07	Up
Unigene708_All	587	3.12	11.04	1.82312	6.69942e-10	1.1274e-08	Up
Unigene12557_All	884	0.84	2.97	1.822	6.96356e-05	0.000568253	Up
CL1444.Contig2_All	2930	3.79	13.38	1.81981	1.37385e-57	1.7838e-55	Up
CL4546.Contig2_All	1408	2.53	8.93	1.81952	6.99998e-19	2.34634e-17	Up
CL2227.Contig4_All	4804	3.55	12.53	1.8195	1.95994e-88	4.56483e-86	Up
CL1207.Contig4_All	5103	0.17	0.6	1.81943	5.55554e-06	5.65364e-05	Up
Unigene20427_All	2269	1.7	6	1.81943	4.88346e-21	1.84494e-19	Up
Unigene16630_All	1941	0.74	2.6	1.81291	1.50704e-08	2.20014e-07	Up
Unigene20657_All	1192	13.53	47.52	1.81237	3.7981e-79	7.80061e-77	Up
CL117.Contig3_All	569	1.74	6.1	1.80972	8.05754e-06	7.96134e-05	Up
CL1954.Contig1_All	1117	5.69	19.93	1.80844	8.10698e-32	4.81981e-30	Up
Unigene16419_All	1503	0.88	3.08	1.80735	7.18748e-08	9.61679e-07	Up
CL4649.Contig3_All	3482	1.19	4.16	1.80562	3.283e-22	1.32564e-20	Up
Unigene16783_All	3614	0.87	3.04	1.80498	4.07388e-17	1.23706e-15	Up
CL367.Contig2_All	1114	0.88	3.07	1.80266	3.18498e-06	3.38612e-05	Up
CL1595.Contig1_All	1388	2.47	8.61	1.8015	3.55304e-18	1.13617e-16	Up
CL329.Contig6_All	1727	4.38	15.26	1.80075	3.00796e-38	2.25392e-36	Up
Unigene11967_All	652	1.6	5.57	1.79961	4.5946e-06	4.73978e-05	Up
CL5552.Contig1_All	3002	2.35	8.18	1.79944	2.9179e-36	2.02523e-34	Up
CL3558.Contig1_All	2077	0.34	1.18	1.79518	4.76516e-05	0.000402296	Up
CL133.Contig1_All	5791	1.35	4.68	1.79355	4.44024e-40	3.49526e-38	Up
Unigene1675_All	262	13.79	47.8	1.79339	3.7323e-15	9.96692e-14	Up
Unigene385_All	878	1.16	4.02	1.79307	4.5946e-06	4.74086e-05	Up
CL4183.Contig1_All	2291	0.35	1.21	1.78958	2.48326e-05	0.000222847	Up
CL925.Contig2_All	1680	1.17	4.03	1.78427	5.20298e-11	9.82824e-10	Up
CL3663.Contig2_All	5077	2.55	8.78	1.78372	3.39502e-64	5.09636e-62	Up
CL3470.Contig3_All	1373	0.5	1.72	1.78241	0.00012296	0.000945191	Up
CL149.Contig1_All	1456	0.7	2.4	1.77761	4.5946e-06	4.7387e-05	Up
CL2855.Contig1_All	1923	0.64	2.19	1.77479	2.17468e-07	2.72266e-06	Up
CL302.Contig3_All	4754	1.48	5.06	1.77354	2.72502e-35	1.81872e-33	Up
CL738.Contig3_All	3584	0.58	1.98	1.77138	2.48826e-11	4.85867e-10	Up
CL1079.Contig2_All	3774	1.74	5.94	1.77138	1.1042e-32	6.7513e-31	Up
CL1467.Contig2_All	947	1.14	3.88	1.76702	4.12546e-06	4.3e-05	Up
Unigene20503_All	1592	0.78	2.65	1.76445	4.88926e-07	5.8583e-06	Up
CL3917.Contig2_All	1931	5.91	20.07	1.76381	3.5239e-54	4.26874e-52	Up
CL4980.Contig1_All	1077	3.75	12.72	1.76214	1.61041e-19	5.62761e-18	Up
CL1939.Contig2_All	2714	2.15	7.29	1.76158	1.62494e-28	8.64798e-27	Up
CL4039.Contig2_All	1416	1.39	4.7	1.75758	2.0275e-10	3.59257e-09	Up
Unigene8118_All	2389	0.84	2.84	1.75743	1.05564e-10	1.92408e-09	Up
Unigene26530_All	618	2.26	7.64	1.75725	1.97595e-07	2.49042e-06	Up
Unigene4167_All	1969	1.21	4.09	1.75709	1.77256e-12	3.80301e-11	Up
Unigene14280_All	1668	2.75	9.29	1.75625	2.88658e-22	1.16975e-20	Up
CL2612.Contig3_All	1257	0.64	2.16	1.75489	6.24822e-05	0.000514994	Up
Unigene4667_All	714	1.26	4.25	1.75404	3.53684e-05	0.000305561	Up
CL1480.Contig1_All	1262	0.91	3.06	1.74959	1.49695e-06	1.66843e-05	Up
CL2502.Contig1_All	2939	1.58	5.31	1.74879	1.51167e-22	6.23205e-21	Up
Unigene2114_All	2197	0.42	1.41	1.74723	2.0049e-05	0.000182824	Up
Unigene3982_All	1893	0.65	2.18	1.74582	7.65294e-07	8.95134e-06	Up
CL2199.Contig4_All	5783	0.94	3.14	1.74003	1.58304e-26	7.77479e-25	Up
Unigene935_All	1198	0.83	2.77	1.7387	1.13796e-05	0.000109167	Up
Unigene2213_All	1081	0.87	2.9	1.73697	2.0049e-05	0.000182787	Up
CL5611.Contig1_All	1739	1.51	5.03	1.73601	4.8057e-13	1.09336e-11	Up
Unigene20358_All	2180	2.78	9.26	1.73593	1.8582e-28	9.85456e-27	Up
CL4428.Contig1_All	2703	1.15	3.83	1.73571	2.4795e-15	6.67265e-14	Up
CL787.Contig2_All	850	1.06	3.53	1.7356	3.53684e-05	0.00030562	Up
Unigene16632_All	1884	0.55	1.83	1.73434	6.46648e-06	6.50883e-05	Up
CL2074.Contig3_All	3140	3.85	12.81	1.73434	1.64675e-55	2.05544e-53	Up
Unigene20284_All	2311	0.62	2.06	1.7323	9.16438e-08	1.21112e-06	Up
CL5137.Contig2_All	558	6.02	19.98	1.73072	6.6554e-15	1.74734e-13	Up
Unigene12961_All	610	2.76	9.16	1.73068	3.00888e-08	4.24191e-07	Up
Unigene861_All	563	1.51	5.01	1.73026	9.83854e-05	0.000774738	Up
Unigene12851_All	610	59.76	198.1	1.72898	6.05644e-148	3.29704e-145	Up
CL1474.Contig2_All	1980	2.39	7.91	1.72667	3.63786e-22	1.465e-20	Up
CL3977.Contig14_All	1901	1.26	4.17	1.72662	4.32368e-12	8.95741e-11	Up
CL4258.Contig1_All	1576	1.63	5.39	1.72541	1.29358e-12	2.81275e-11	Up
Unigene5231_All	1581	0.96	3.17	1.72338	5.24996e-08	7.16443e-07	Up
CL806.Contig5_All	6082	0.5	1.65	1.72247	9.22626e-15	2.40138e-13	Up
CL3606.Contig1_All	2763	2.73	9	1.72102	1.22386e-34	7.95667e-33	Up
CL5456.Contig1_All	2688	0.68	2.24	1.71989	2.09784e-09	3.3625e-08	Up
CL5118.Contig2_All	1168	2	6.58	1.71809	2.81968e-11	5.47035e-10	Up
CL1184.Contig3_All	3382	2.57	8.45	1.71718	2.64072e-39	2.02234e-37	Up
CL884.Contig2_All	2722	1.69	5.55	1.71546	2.3264e-21	8.99196e-20	Up
Unigene853_All	1069	1.19	3.9	1.71251	1.1938e-06	1.35189e-05	Up
Unigene6476_All	3154	1.06	3.47	1.71087	6.65532e-16	1.85511e-14	Up
CL2088.Contig2_All	2653	1.86	6.06	1.70402	1.52125e-22	6.26581e-21	Up
CL1153.Contig1_All	2004	1.25	4.07	1.7031	3.48046e-12	7.27724e-11	Up
Unigene14213_All	2727	1.49	4.85	1.70267	1.04516e-18	3.45713e-17	Up
Unigene12625_All	1731	0.83	2.7	1.70178	2.22054e-07	2.77469e-06	Up
CL301.Contig1_All	886	1.27	4.12	1.69782	6.46648e-06	6.50738e-05	Up
CL689.Contig9_All	4295	6.49	21	1.6941	7.55746e-119	2.84564e-116	Up
CL215.Contig1_All	1759	5.29	17.09	1.69181	7.89272e-40	6.13812e-38	Up
Unigene6562_All	1078	1.12	3.61	1.6885	3.26024e-06	3.45152e-05	Up
Unigene14898_All	688	6.35	20.46	1.68798	2.48086e-18	7.9783e-17	Up
CL1731.Contig3_All	1493	0.77	2.48	1.68741	3.67854e-06	3.86358e-05	Up
Unigene156_All	1698	0.77	2.48	1.68741	1.05725e-06	1.20634e-05	Up
CL336.Contig1_All	1962	1.49	4.78	1.6817	1.28339e-13	3.05847e-12	Up
Unigene19233_All	1278	1.04	3.33	1.67894	1.05725e-06	1.20664e-05	Up
Unigene14982_All	621	1.69	5.41	1.67861	2.77126e-05	0.000245378	Up
Unigene4082_All	4489	3.28	10.49	1.67725	7.04088e-62	1.00358e-59	Up
CL2930.Contig1_All	733	1.69	5.4	1.67594	2.35098e-06	2.54496e-05	Up
CL4473.Contig1_All	1427	1.23	3.93	1.67587	1.53651e-08	2.24025e-07	Up
CL4685.Contig2_All	1887	2.43	7.75	1.67324	8.2655e-20	2.93607e-18	Up
Unigene24539_All	2352	4.46	14.22	1.67281	1.277e-43	1.14032e-41	Up
CL5536.Contig2_All	1165	2.54	8.07	1.66774	4.71198e-13	1.07257e-11	Up
CL1848.Contig3_All	655	1.55	4.92	1.66639	3.1418e-05	0.000274582	Up
CL1862.Contig1_All	1162	2.27	7.2	1.6653	7.41916e-12	1.51071e-10	Up
CL187.Contig2_All	3775	0.66	2.09	1.66297	2.69692e-11	5.24796e-10	Up
CL733.Contig1_All	4247	8.14	25.76	1.66203	1.18928e-139	5.84092e-137	Up
Unigene10117_All	3231	0.86	2.72	1.6612	1.25736e-12	2.74855e-11	Up
CL5484.Contig5_All	1759	1.17	3.69	1.65711	1.47516e-09	2.39244e-08	Up
CL241.Contig2_All	1691	4.27	13.45	1.6553	1.75971e-29	9.67285e-28	Up
Unigene12581_All	1469	1.03	3.24	1.65335	3.0323e-07	3.74144e-06	Up
Unigene16275_All	2225	3.68	11.56	1.65136	1.88059e-33	1.17528e-31	Up
Unigene11501_All	1589	5.83	18.31	1.65106	3.49042e-37	2.52338e-35	Up
Unigene6117_All	5118	0.81	2.54	1.64883	7.04498e-18	2.21209e-16	Up
CL4507.Contig3_All	2427	1.05	3.29	1.6477	1.75733e-11	3.48412e-10	Up
CL3732.Contig2_All	3650	0.98	3.07	1.64739	1.11141e-15	3.06394e-14	Up
CL2287.Contig1_All	782	4.17	13.04	1.64482	2.12838e-13	4.99578e-12	Up
CL4285.Contig2_All	2365	4.99	15.59	1.64351	7.1673e-47	7.10191e-45	Up
Unigene8676_All	1048	1.86	5.81	1.64324	1.06183e-08	1.5715e-07	Up
CL1822.Contig4_All	2686	1.15	3.59	1.64235	1.38772e-13	3.30363e-12	Up
Unigene4574_All	1490	2.08	6.48	1.63941	3.25908e-13	7.49406e-12	Up
CL879.Contig1_All	2401	2.53	7.86	1.63539	6.70734e-25	3.04282e-23	Up
CL3838.Contig3_All	2751	1.09	3.38	1.6327	5.6557e-13	1.27837e-11	Up
CL1401.Contig5_All	1761	1.02	3.16	1.63136	3.23798e-08	4.53799e-07	Up
Unigene6512_All	2139	0.58	1.79	1.62583	4.43536e-06	4.59544e-05	Up
CL905.Contig3_All	2396	1.68	5.16	1.61891	1.98083e-16	5.71531e-15	Up
CL56.Contig3_All	861	1.15	3.53	1.61803	7.60826e-05	0.000614426	Up
CL3768.Contig2_All	4002	0.72	2.21	1.61798	3.4937e-12	7.29817e-11	Up
Unigene10444_All	1372	0.72	2.21	1.61798	6.62828e-05	0.000543247	Up
Unigene3107_All	1587	0.62	1.9	1.61566	6.62828e-05	0.000543346	Up
CL5275.Contig2_All	1976	1.46	4.47	1.61431	3.98116e-12	8.27056e-11	Up
CL4415.Contig1_All	888	3.03	9.25	1.61014	6.31494e-11	1.18151e-09	Up
Unigene15621_All	1098	1.71	5.22	1.61005	4.3519e-08	6.01518e-07	Up
CL3006.Contig2_All	2260	1.79	5.46	1.60894	3.01348e-16	8.58519e-15	Up
CL4554.Contig1_All	2151	1.67	5.07	1.60214	2.14752e-14	5.43301e-13	Up
CL2097.Contig3_All	3197	0.32	0.97	1.59991	2.77126e-05	0.00024533	Up
CL4747.Contig3_All	1357	1.93	5.85	1.59984	9.63458e-11	1.76532e-09	Up
Unigene2191_All	1699	1.31	3.97	1.59957	2.34886e-09	3.73964e-08	Up
CL5358.Contig1_All	780	1.79	5.42	1.59833	3.87452e-06	4.0534e-05	Up
Unigene16681_All	1219	1.8	5.45	1.59826	4.09484e-09	6.37565e-08	Up
Unigene2220_All	2086	1.65	4.99	1.59657	9.80132e-14	2.35315e-12	Up
Unigene19738_All	1151	137.21	414.88	1.59631	0	0	Up
CL3042.Contig2_All	2570	0.47	1.42	1.59516	7.80872e-06	7.74258e-05	Up
Unigene8376_All	1798	2.98	9	1.59461	1.82082e-20	6.6725e-19	Up
Unigene4281_All	1883	2.01	6.07	1.5945	6.25894e-15	1.649e-13	Up
Unigene12493_All	1479	21.73	65.61	1.59423	1.31194e-113	4.49082e-111	Up
CL5353.Contig1_All	1526	1.61	4.86	1.5939	4.4436e-10	7.58804e-09	Up
CL4050.Contig1_All	2728	1.17	3.53	1.59316	5.84902e-13	1.31877e-11	Up
CL3802.Contig2_All	1592	3.63	10.95	1.59289	1.03381e-21	4.0832e-20	Up
CL915.Contig2_All	2411	0.62	1.87	1.5927	1.09335e-06	1.24564e-05	Up
CL3867.Contig3_All	3500	10.6	31.97	1.59265	4.96942e-134	2.29121e-131	Up
CL4512.Contig1_All	850	2.41	7.25	1.58895	3.3093e-08	4.63364e-07	Up
Unigene20594_All	1845	5.11	15.34	1.5859	1.91092e-34	1.23347e-32	Up
Unigene11728_All	1068	38.08	114.26	1.58522	8.99668e-139	4.32453e-136	Up
Unigene6330_All	1227	0.92	2.76	1.58496	3.24962e-05	0.000283184	Up
CL79.Contig3_All	3258	2.37	7.1	1.58293	9.17484e-29	4.92932e-27	Up
CL1940.Contig3_All	5587	3.28	9.82	1.58203	1.33338e-66	2.1517e-64	Up
CL708.Contig2_All	2647	1.25	3.73	1.57725	6.76484e-13	1.51019e-11	Up
CL3582.Contig2_All	1891	1.7	5.07	1.57645	1.34618e-12	2.9215e-11	Up
Unigene2606_All	1677	2.03	6.05	1.57546	3.8994e-13	8.92104e-12	Up
Unigene10481_All	1502	0.96	2.86	1.57491	2.9241e-06	3.1279e-05	Up
CL521.Contig10_All	2810	1.27	3.78	1.57356	7.47618e-14	1.81713e-12	Up
CL877.Contig4_All	3016	0.8	2.38	1.57289	6.75342e-10	1.13564e-08	Up
CL3460.Contig2_All	830	1.81	5.38	1.57162	2.9241e-06	3.12864e-05	Up
CL4952.Contig1_All	5009	1.4	4.16	1.57116	3.70858e-26	1.78835e-24	Up
Unigene18319_All	1720	1.03	3.06	1.57089	1.76736e-07	2.24948e-06	Up
Unigene12181_All	2006	0.95	2.82	1.5697	5.78114e-08	7.83959e-07	Up
CL5444.Contig2_All	2266	1.79	5.31	1.56875	1.59326e-15	4.35248e-14	Up
Unigene18360_All	2394	0.81	2.4	1.56704	5.02056e-08	6.87213e-07	Up
CL1218.Contig2_All	717	1.6	4.74	1.56682	3.74506e-05	0.000322256	Up
CL5033.Contig3_All	1904	1.03	3.05	1.56616	5.02056e-08	6.87005e-07	Up
CL3815.Contig1_All	505	5.84	17.29	1.5659	2.55242e-10	4.484e-09	Up
CL1532.Contig3_All	1384	4.29	12.7	1.56578	1.36654e-21	5.36918e-20	Up
Unigene16263_All	2279	1.48	4.38	1.56533	5.89156e-13	1.32704e-11	Up
CL3525.Contig4_All	975	3.38	10	1.5649	2.33678e-12	4.97339e-11	Up
Unigene18632_All	1387	0.95	2.81	1.56457	9.04068e-06	8.83421e-05	Up
CL5063.Contig2_All	2446	1.57	4.64	1.56336	1.25186e-14	3.22853e-13	Up
Unigene14386_All	1680	1.09	3.22	1.56273	1.53327e-07	1.97264e-06	Up
Unigene4345_All	1441	1.01	2.98	1.56096	2.9241e-06	3.12716e-05	Up
Unigene2562_All	831	1.56	4.6	1.56009	1.59238e-05	0.000148595	Up
Unigene9015_All	286	4.77	14.06	1.55954	4.96006e-05	0.00041758	Up
CL571.Contig8_All	7187	9.63	28.38	1.55927	7.08176e-238	7.27232e-235	Up
CL257.Contig2_All	1995	1.38	4.06	1.55681	9.72054e-11	1.78035e-09	Up
Unigene14258_All	1405	0.8	2.35	1.55459	4.96006e-05	0.000417503	Up
CL1761.Contig2_All	3241	1.41	4.14	1.55394	2.98448e-17	9.0931e-16	Up
Unigene8448_All	1227	0.92	2.7	1.55325	4.96006e-05	0.000417425	Up
Unigene8485_All	1166	1.37	4.02	1.55302	1.44117e-06	1.61024e-05	Up
CL1457.Contig1_All	2002	1.66	4.87	1.55274	1.17381e-12	2.56964e-11	Up
CL1450.Contig3_All	8812	0.15	0.44	1.55254	3.87452e-06	4.05246e-05	Up
Unigene12554_All	810	1.35	3.96	1.55254	8.77442e-05	0.000699477	Up
Unigene10369_All	1901	1.1	3.22	1.54956	2.49268e-08	3.5418e-07	Up
CL2832.Contig3_All	3452	2.27	6.63	1.54632	1.83203e-27	9.3747e-26	Up
CL2579.Contig4_All	2133	5.75	16.72	1.53994	1.78204e-41	1.46666e-39	Up
CL3431.Contig2_All	1659	0.74	2.15	1.53874	1.84069e-05	0.000169148	Up
CL5270.Contig2_All	1729	6.17	17.92	1.53823	9.47048e-36	6.4155e-34	Up
Unigene12593_All	1081	1.11	3.22	1.5365	4.26612e-05	0.000363974	Up
Unigene14828_All	1053	1.21	3.51	1.53646	2.41856e-05	0.00021769	Up
CL1838.Contig1_All	2659	0.78	2.26	1.53478	3.76172e-08	5.23789e-07	Up
Unigene6668_All	1280	3.83	11.09	1.53384	5.8188e-17	1.74348e-15	Up
CL4343.Contig2_All	1046	3.44	9.96	1.53374	7.71766e-13	1.71612e-11	Up
CL5174.Contig1_All	1356	1	2.89	1.53107	9.04068e-06	8.83613e-05	Up
CL4807.Contig2_All	1368	1.16	3.35	1.53004	2.18012e-06	2.37137e-05	Up
Unigene2863_All	541	8.43	24.33	1.52913	9.3067e-15	2.42092e-13	Up
CL1565.Contig5_All	4464	2.72	7.85	1.52909	3.47234e-41	2.82692e-39	Up
Unigene18407_All	2130	1.1	3.17	1.52698	6.13632e-09	9.35753e-08	Up
Unigene3623_All	1266	1.52	4.38	1.52686	2.002e-07	2.51903e-06	Up
Unigene12203_All	2513	2.19	6.31	1.52671	4.76522e-19	1.61403e-17	Up
CL3534.Contig1_All	1694	1.01	2.91	1.52666	7.10138e-07	8.35378e-06	Up
Unigene12170_All	1755	1.64	4.72	1.52509	8.4455e-11	1.56074e-09	Up
Unigene16514_All	1725	1.52	4.37	1.52356	1.00581e-09	1.65743e-08	Up
Unigene2098_All	2303	1.74	5	1.52284	2.1458e-14	5.4317e-13	Up
CL5653.Contig2_All	2267	0.71	2.04	1.52268	9.49464e-07	1.09329e-05	Up
Unigene7582_All	2227	5.42	15.52	1.51776	1.96554e-39	1.51296e-37	Up
Unigene20378_All	4203	4.87	13.94	1.51724	1.40608e-66	2.25293e-64	Up
Unigene838_All	585	10.38	29.67	1.5152	6.1633e-19	2.07668e-17	Up
Unigene885_All	1765	0.7	2	1.51457	3.65776e-05	0.000315285	Up
CL85.Contig3_All	5482	0.27	0.77	1.5119	3.82448e-06	4.00569e-05	Up
Unigene6828_All	633	2.1	5.98	1.50976	3.65776e-05	0.000315345	Up
CL3014.Contig2_All	2749	1.42	4.04	1.50846	8.3544e-14	2.0154e-12	Up
CL5432.Contig1_All	2738	0.64	1.82	1.50779	9.20048e-07	1.06158e-05	Up
CL597.Contig6_All	684	66.5	188.42	1.50253	1.21194e-130	5.31654e-128	Up
CL5297.Contig3_All	2050	1.13	3.2	1.50175	1.60559e-08	2.33872e-07	Up
CL1529.Contig3_All	1173	2.49	7.05	1.50148	2.87516e-10	5.01975e-09	Up
CL3870.Contig6_All	3739	0.65	1.84	1.50119	6.82848e-09	1.03467e-07	Up
CL331.Contig2_All	1887	1.89	5.35	1.50115	2.2547e-12	4.80549e-11	Up
CL395.Contig2_All	2818	0.47	1.33	1.50069	1.37292e-05	0.000129508	Up
CL3199.Contig2_All	2154	1.4	3.96	1.50007	1.23162e-10	2.23223e-09	Up
CL3782.Contig1_All	4869	0.64	1.81	1.49985	2.7331e-11	5.3115e-10	Up
CL1090.Contig3_All	2564	2.41	6.8	1.4965	2.24678e-20	8.18038e-19	Up
CL2035.Contig2_All	1444	2.89	8.14	1.49396	5.37976e-14	1.31608e-12	Up
Unigene16288_All	1388	1.19	3.35	1.4932	2.81796e-06	3.02008e-05	Up
CL443.Contig2_All	1424	1.48	4.16	1.49099	6.5644e-08	8.84862e-07	Up
Unigene14526_All	1698	1.16	3.26	1.49075	2.58684e-07	3.21817e-06	Up
Unigene17719_All	1203	10.18	28.58	1.48927	3.08124e-37	2.23113e-35	Up
CL5519.Contig2_All	4882	0.57	1.6	1.48904	4.30774e-10	7.36439e-09	Up
CL4579.Contig1_All	2083	0.93	2.61	1.48875	2.002e-07	2.51833e-06	Up
Unigene20313_All	1127	2.32	6.51	1.48853	5.86414e-09	8.96061e-08	Up
CL2025.Contig1_All	1329	1.34	3.76	1.4885	1.37884e-06	1.54671e-05	Up
Unigene14541_All	1232	0.92	2.58	1.48767	0.000113955	0.000880313	Up
CL2667.Contig1_All	2120	0.96	2.69	1.4865	1.48239e-07	1.90991e-06	Up
CL3219.Contig2_All	1340	1.06	2.97	1.4864	1.18022e-05	0.000112957	Up
Unigene14327_All	1542	1.41	3.95	1.48616	7.29968e-08	9.74959e-07	Up
CL4984.Contig2_All	2664	2.14	5.99	1.48495	1.51652e-18	4.94035e-17	Up
CL5421.Contig1_All	4121	260.34	728.56	1.48465	0	0	Up
CL4839.Contig1_All	2439	8.33	23.3	1.48394	6.71626e-62	9.6034e-60	Up
CL2035.Contig4_All	1761	1.41	3.94	1.4825	5.2962e-09	8.12852e-08	Up
CL1127.Contig2_All	1540	1.68	4.69	1.48113	5.86414e-09	8.95758e-08	Up
CL1060.Contig4_All	869	2.15	6	1.48063	9.20048e-07	1.06185e-05	Up
CL2873.Contig2_All	2798	1.4	3.9	1.47805	4.14768e-13	9.48425e-12	Up
Unigene13336_All	1530	4.21	11.69	1.47338	4.7114e-20	1.6949e-18	Up
Unigene7659_All	859	2.85	7.91	1.47272	3.08164e-08	4.33772e-07	Up
CL2433.Contig6_All	5016	1.6	4.44	1.47249	2.12816e-25	9.89288e-24	Up
CL1421.Contig2_All	1775	3.74	10.37	1.47131	9.21904e-21	3.4256e-19	Up
CL314.Contig2_All	1903	4.81	13.28	1.46515	9.72266e-28	5.02641e-26	Up
CL2829.Contig2_All	1961	1.56	4.3	1.46279	3.49466e-10	6.02912e-09	Up
Unigene10190_All	2640	2.54	7	1.46253	8.67056e-21	3.23243e-19	Up
CL775.Contig1_All	1050	1.47	4.05	1.46211	1.29487e-05	0.000122786	Up
CL2157.Contig2_All	2155	2.3	6.33	1.46057	1.05052e-15	2.89961e-14	Up
CL808.Contig3_All	7384	4.83	13.29	1.46025	8.0269e-105	2.45059e-102	Up
CL1460.Contig2_All	6567	0.91	2.5	1.45799	9.06496e-19	3.01836e-17	Up
CL5629.Contig2_All	1772	1.48	4.06	1.45588	7.47842e-09	1.12823e-07	Up
CL1542.Contig3_All	4934	2.17	5.95	1.45519	2.1668e-32	1.31592e-30	Up
Unigene4409_All	1095	1.16	3.18	1.4549	8.25576e-05	0.00066222	Up
CL1407.Contig5_All	3426	0.67	1.83	1.44961	5.36064e-08	7.30444e-07	Up
CL1029.Contig3_All	975	3.48	9.48	1.4458	1.4785e-10	2.66471e-09	Up
CL521.Contig9_All	3876	0.72	1.96	1.44478	2.12564e-09	3.40464e-08	Up
CL863.Contig3_All	1875	0.75	2.04	1.44361	2.66786e-05	0.000236966	Up
CL5126.Contig1_All	1661	3.05	8.29	1.44256	1.96885e-15	5.35585e-14	Up
CL1254.Contig2_All	1713	1.94	5.27	1.44175	9.9805e-11	1.82501e-09	Up
CL4675.Contig1_All	2406	0.84	2.28	1.44057	4.92396e-07	5.89675e-06	Up
CL718.Contig4_All	1302	2.69	7.3	1.44029	4.9389e-11	9.34112e-10	Up
CL3842.Contig1_All	1672	0.9	2.44	1.43888	1.92949e-05	0.000176661	Up
Unigene4256_All	1825	0.93	2.52	1.43812	5.35576e-06	5.46634e-05	Up
CL905.Contig1_All	3757	2.12	5.74	1.43699	1.22124e-23	5.29054e-22	Up
CL3702.Contig1_All	868	3.38	9.15	1.43675	4.66078e-09	7.22693e-08	Up
Unigene14286_All	1262	1.05	2.84	1.4355	7.0036e-05	0.000570181	Up
Unigene18410_All	1294	1.08	2.92	1.43494	3.98622e-05	0.000341641	Up
CL2332.Contig2_All	3806	4.26	11.51	1.43396	2.94764e-46	2.85195e-44	Up
CL2319.Contig2_All	2225	0.67	1.81	1.43376	1.92949e-05	0.000176625	Up
CL1831.Contig1_All	2112	0.6	1.62	1.43296	8.25576e-05	0.000662102	Up
Unigene7947_All	1245	1.23	3.32	1.43252	1.92949e-05	0.000176553	Up
CL1438.Contig2_All	4017	2.3	6.2	1.43063	5.40648e-27	2.72337e-25	Up
CL2604.Contig3_All	3407	1.73	4.66	1.42956	1.00479e-17	3.12674e-16	Up
Unigene26612_All	885	4.53	12.18	1.42693	1.11235e-11	2.22785e-10	Up
Unigene113_All	3114	3.18	8.54	1.42521	1.95697e-28	1.03662e-26	Up
CL745.Contig1_All	2617	1.33	3.57	1.4245	7.86072e-11	1.45864e-09	Up
CL4255.Contig2_All	3163	0.38	1.02	1.4245	9.71128e-05	0.00076525	Up
Unigene18287_All	1757	0.82	2.2	1.42381	3.38138e-05	0.000293477	Up
CL4432.Contig3_All	1629	7.76	20.8	1.42245	4.60264e-35	3.036e-33	Up
CL575.Contig1_All	3603	9.45	25.32	1.42189	5.58126e-93	1.43286e-90	Up
Unigene12496_All	1734	1.06	2.84	1.42183	2.60772e-06	2.80474e-05	Up
Unigene14651_All	1338	1.09	2.92	1.42164	3.38138e-05	0.000293534	Up
CL4543.Contig1_All	1325	1.18	3.16	1.42114	1.92949e-05	0.000176589	Up
Unigene6854_All	934	1.38	3.69	1.41895	0.000123175	0.000946202	Up
CL216.Contig4_All	3377	1.59	4.25	1.41844	5.23858e-16	1.47293e-14	Up
CL3214.Contig1_All	2346	1.71	4.57	1.4182	2.53762e-12	5.37804e-11	Up
CL1921.Contig2_All	1280	1.61	4.3	1.41728	1.07994e-06	1.23067e-05	Up
CL5015.Contig5_All	1770	7.92	21.13	1.41572	3.26716e-38	2.44006e-36	Up
CL2203.Contig2_All	5363	0.42	1.12	1.41504	1.74795e-07	2.22666e-06	Up
CL4211.Contig2_All	4152	1.23	3.28	1.41504	2.12384e-15	5.76012e-14	Up
CL1565.Contig7_All	4611	1.82	4.85	1.41405	6.00854e-24	2.64095e-22	Up
CL2697.Contig1_All	1331	6.41	17.08	1.41391	9.62504e-24	4.19786e-22	Up
Unigene18946_All	580	2.8	7.46	1.41375	2.86366e-05	0.000253163	Up
CL1319.Contig1_All	6542	4.01	10.68	1.41324	1.00351e-71	1.8432e-69	Up
CL2240.Contig2_All	2549	3.41	9.08	1.41292	1.74651e-24	7.78249e-23	Up
Unigene4083_All	2551	1.33	3.54	1.41232	1.59209e-10	2.85917e-09	Up
Unigene3661_All	1023	1.71	4.55	1.41187	7.93944e-06	7.85495e-05	Up
Unigene3640_All	1128	4.97	13.21	1.41031	9.63056e-16	2.66471e-14	Up
CL3310.Contig2_All	4243	1.86	4.94	1.40921	2.0922e-22	8.57062e-21	Up
Unigene8707_All	674	2.06	5.47	1.4089	0.000104099	0.00081462	Up
CL4818.Contig2_All	1668	8.54	22.65	1.4072	4.3588e-38	3.22337e-36	Up
Unigene14158_All	3905	1.74	4.61	1.40568	2.04376e-19	7.09802e-18	Up
CL654.Contig2_All	1220	1.95	5.16	1.4039	1.74795e-07	2.2254e-06	Up
CL326.Contig2_All	2449	6.27	16.59	1.40378	2.8847e-41	2.35275e-39	Up
CL2238.Contig4_All	3765	2.01	5.31	1.40152	1.69522e-21	6.60886e-20	Up
CL3416.Contig2_All	2090	3.28	8.66	1.40067	3.5058e-19	1.19552e-17	Up
CL2869.Contig1_All	2452	0.86	2.27	1.40028	6.20924e-07	7.35408e-06	Up
Unigene4352_All	1696	0.97	2.56	1.40009	1.38628e-05	0.000130658	Up
Unigene3471_All	1070	5.2	13.72	1.3997	2.42196e-15	6.52557e-14	Up
CL3338.Contig2_All	1482	3.54	9.33	1.39813	6.7256e-15	1.7627e-13	Up
Unigene17050_All	1383	0.96	2.53	1.39803	0.000104099	0.000814762	Up
CL1368.Contig1_All	4057	1.92	5.06	1.39803	6.14854e-22	2.44987e-20	Up
CL5456.Contig3_All	3814	2.06	5.42	1.39565	7.66494e-22	3.04602e-20	Up
CL695.Contig1_All	1651	1.89	4.97	1.39486	2.44918e-09	3.8884e-08	Up
Unigene465_All	1332	1.78	4.68	1.39463	1.74795e-07	2.22603e-06	Up
Unigene2074_All	4230	1.77	4.65	1.39348	7.74542e-21	2.8947e-19	Up
CL2992.Contig2_All	3891	2.01	5.28	1.39334	8.98922e-22	3.55976e-20	Up
Unigene8228_All	2375	0.9	2.36	1.39079	7.7633e-07	9.06869e-06	Up
CL2711.Contig2_All	968	1.82	4.76	1.38702	1.72552e-05	0.000159733	Up
CL5230.Contig4_All	2743	1.92	5.02	1.38658	7.14192e-15	1.86856e-13	Up
CL2304.Contig2_All	2434	12.15	31.75	1.3858	1.83398e-75	3.5565e-73	Up
Unigene12744_All	2100	1.39	3.63	1.38488	1.07035e-08	1.58358e-07	Up
CL1381.Contig2_All	1092	2.08	5.43	1.38437	6.57248e-07	7.75584e-06	Up
Unigene2680_All	1247	1.54	4.02	1.38427	4.80962e-06	4.94579e-05	Up
Unigene16682_All	1574	1.63	4.25	1.38259	9.07344e-08	1.20016e-06	Up
CL3554.Contig2_All	3105	2.13	5.55	1.38163	3.76828e-18	1.20329e-16	Up
CL2865.Contig3_All	5920	1.65	4.29	1.37851	3.96404e-26	1.90341e-24	Up
CL928.Contig2_All	479	25.83	67.15	1.37834	8.80236e-29	4.73483e-27	Up
Unigene8705_All	1669	0.94	2.44	1.37615	3.56894e-05	0.000308276	Up
Unigene11404_All	1370	3.04	7.87	1.37229	1.82436e-11	3.61227e-10	Up
CL2365.Contig4_All	1688	44.01	113.91	1.37199	8.26658e-180	5.92884e-177	Up
CL1179.Contig2_All	1759	1.35	3.49	1.37027	3.21014e-07	3.94578e-06	Up
CL1605.Contig2_All	3515	6.07	15.68	1.36916	1.02295e-53	1.21634e-51	Up
CL2338.Contig2_All	3789	3.5	9.04	1.36897	5.69722e-34	3.62058e-32	Up
CL401.Contig1_All	1798	1.1	2.84	1.36839	4.06106e-06	4.2358e-05	Up
Unigene7540_All	919	3.17	8.18	1.36762	3.18808e-08	4.47778e-07	Up
CL248.Contig3_All	2894	3.55	9.16	1.36753	1.5005e-26	7.37741e-25	Up
CL1197.Contig3_All	2015	1.07	2.76	1.36706	1.66749e-06	1.84305e-05	Up
CL822.Contig3_All	3091	2.35	6.06	1.36666	4.32772e-19	1.46694e-17	Up
CL1149.Contig2_All	4983	2.13	5.49	1.36595	8.79828e-28	4.55374e-26	Up
CL5375.Contig2_All	1211	1.3	3.35	1.36565	4.2327e-05	0.00036119	Up
CL4967.Contig2_All	2523	0.82	2.11	1.36355	2.88786e-06	3.09206e-05	Up
CL1856.Contig1_All	726	4.04	10.38	1.36138	3.76616e-08	5.24246e-07	Up
CL1423.Contig2_All	1828	1.67	4.29	1.36113	9.06904e-09	1.3515e-07	Up
Unigene2678_All	983	2.26	5.8	1.35973	1.66749e-06	1.8435e-05	Up
CL5170.Contig1_All	2167	1.84	4.72	1.35908	5.3831e-11	1.0143e-09	Up
CL4616.Contig2_All	2293	1.01	2.59	1.3586	5.55944e-07	6.62092e-06	Up
CL3181.Contig2_All	4201	3.28	8.41	1.35841	1.07001e-34	6.97653e-33	Up
Unigene18306_All	2304	0.96	2.46	1.35755	9.62824e-07	1.10782e-05	Up
CL4315.Contig2_All	3152	2.01	5.15	1.35738	9.95988e-17	2.92986e-15	Up
Unigene4_All	1114	1.69	4.32	1.35401	1.22446e-05	0.000116771	Up
CL3157.Contig1_All	2894	2.91	7.43	1.35234	1.36683e-21	5.36567e-20	Up
Unigene17034_All	496	4.94	12.61	1.35199	1.40622e-06	1.57469e-05	Up
CL2163.Contig2_All	3016	10.98	27.99	1.35003	1.29009e-79	2.68624e-77	Up
CL1302.Contig1_All	608	5.07	12.92	1.34955	3.18808e-08	4.47639e-07	Up
Unigene9308_All	1306	1.22	3.1	1.34539	5.23802e-05	0.0004391	Up
CL4484.Contig3_All	795	2.43	6.17	1.34431	1.22446e-05	0.000116795	Up
CL3939.Contig2_All	1859	1.04	2.64	1.34395	7.05134e-06	7.03639e-05	Up
Unigene10513_All	1029	3.59	9.11	1.34347	9.49806e-10	1.57144e-08	Up
Unigene12736_All	2770	2.33	5.91	1.34283	1.50111e-16	4.3618e-15	Up
Unigene21966_All	2469	3.62	9.18	1.3425	3.65428e-22	1.4703e-20	Up
Unigene8312_All	1267	1.2	3.04	1.34104	9.12996e-05	0.000724751	Up
CL192.Contig1_All	1719	1.05	2.66	1.34104	1.45422e-05	0.000136521	Up
Unigene2209_All	1920	1.05	2.66	1.34104	5.00116e-06	5.12525e-05	Up
CL732.Contig2_All	3121	2.31	5.85	1.34054	3.2406e-18	1.03773e-16	Up
Unigene4385_All	2377	2.26	5.72	1.33969	7.04956e-14	1.71528e-12	Up
CL5376.Contig3_All	2053	1.17	2.96	1.33909	4.69874e-07	5.64049e-06	Up
CL806.Contig1_All	7250	1.95	4.93	1.33811	8.36046e-35	5.48271e-33	Up
Unigene1532_All	873	1.79	4.52	1.33636	9.12996e-05	0.000724623	Up
Unigene13736_All	1176	1.45	3.66	1.33579	3.00596e-05	0.000263987	Up
CL1569.Contig3_All	2102	2.55	6.43	1.33432	8.33156e-14	2.01097e-12	Up
Unigene16301_All	3119	3.71	9.35	1.33355	4.75798e-28	2.47964e-26	Up
CL4731.Contig1_All	2456	0.79	1.99	1.33284	8.66044e-06	8.49942e-05	Up
CL1471.Contig2_All	823	2.03	5.11	1.33184	5.23802e-05	0.000439181	Up
CL2430.Contig2_All	5130	1.67	4.19	1.3271	3.07426e-21	1.18018e-19	Up
CL1986.Contig2_All	1848	1.75	4.39	1.32687	7.9883e-09	1.20074e-07	Up
CL366.Contig6_All	4064	1.5	3.76	1.32577	1.23109e-15	3.38354e-14	Up
CL656.Contig1_All	1960	0.93	2.33	1.32503	2.59626e-05	0.00023202	Up
CL968.Contig6_All	5119	1.07	2.68	1.32462	5.04252e-14	1.23692e-12	Up
CL5291.Contig3_All	2427	2.72	6.81	1.32405	1.83578e-16	5.30357e-15	Up
CL1149.Contig4_All	5123	2.37	5.93	1.32315	4.35392e-29	2.35884e-27	Up
CL2845.Contig1_All	1460	1.02	2.55	1.32193	0.000108794	0.000845213	Up
CL748.Contig10_All	9309	0.5	1.25	1.32193	1.94318e-12	4.15919e-11	Up
CL3666.Contig1_All	1080	13.65	34.1	1.32087	3.77242e-33	2.33818e-31	Up
CL2654.Contig2_All	1956	1.79	4.47	1.32032	2.79808e-09	4.41594e-08	Up
CL1721.Contig3_All	1478	2.92	7.27	1.31599	5.78528e-11	1.08601e-09	Up
CL4403.Contig3_All	2216	1.8	4.48	1.3155	2.37868e-10	4.18692e-09	Up
CL1453.Contig2_All	1352	1.27	3.16	1.3151	5.37052e-05	0.000447798	Up
CL3279.Contig1_All	1143	4.7	11.69	1.31454	5.06808e-13	1.15189e-11	Up
CL1050.Contig1_All	1951	1.17	2.91	1.31451	2.4957e-06	2.69131e-05	Up
Unigene14662_All	1099	1.52	3.78	1.31431	6.41404e-05	0.000527698	Up
CL5468.Contig1_All	1128	7.36	18.29	1.31328	3.01924e-19	1.03664e-17	Up
CL2603.Contig2_All	1980	0.99	2.46	1.31316	1.25809e-05	0.000119624	Up
CL278.Contig1_All	5058	1.27	3.15	1.31052	9.3537e-16	2.59128e-14	Up
CL2720.Contig9_All	1981	2.42	6	1.30996	4.96462e-12	1.02477e-10	Up
CL2019.Contig1_All	2509	3.36	8.33	1.30986	5.32716e-20	1.90731e-18	Up
CL3491.Contig3_All	5192	2.36	5.85	1.30965	1.32329e-28	7.05923e-27	Up
Unigene14183_All	1943	0.94	2.32	1.30339	2.59626e-05	0.000231974	Up
CL636.Contig3_All	5032	0.9	2.22	1.30256	2.99074e-11	5.78483e-10	Up
CL787.Contig1_All	1028	11.11	27.39	1.30179	4.02624e-25	1.83759e-23	Up
CL803.Contig2_All	3061	0.71	1.75	1.30146	3.53704e-06	3.72362e-05	Up
CL4520.Contig2_All	2256	0.97	2.39	1.30095	3.53704e-06	3.72275e-05	Up
CL1282.Contig4_All	629	2.93	7.21	1.2991	5.37052e-05	0.00044788	Up
CL3567.Contig2_All	2171	6.87	16.9	1.29864	2.4553e-33	1.53021e-31	Up
Unigene6158_All	2240	0.72	1.77	1.29768	9.31058e-05	0.000737663	Up
CL683.Contig2_All	2852	1.43	3.51	1.29546	3.50696e-10	6.04803e-09	Up
Unigene19775_All	1177	3.79	9.29	1.29348	1.22598e-10	2.22291e-09	Up
CL4186.Contig4_All	2572	2.69	6.58	1.29048	5.83732e-16	1.63012e-14	Up
CL185.Contig2_All	1883	3.33	8.14	1.28951	1.60869e-14	4.1043e-13	Up
CL3616.Contig1_All	2319	3.7	9.04	1.2888	1.60029e-19	5.59654e-18	Up
CL5418.Contig2_All	2231	2.92	7.13	1.28793	3.95968e-15	1.05616e-13	Up
CL1381.Contig3_All	5883	2.98	7.26	1.28466	1.42914e-38	1.07804e-36	Up
Unigene4122_All	2107	1.38	3.36	1.28379	1.72453e-07	2.19992e-06	Up
CL4478.Contig1_All	1577	3.09	7.52	1.28313	1.78364e-11	3.53474e-10	Up
Unigene241_All	1499	1.27	3.09	1.28278	3.14258e-05	0.000274597	Up
CL1853.Contig4_All	2044	7.65	18.61	1.28255	1.11038e-33	6.99738e-32	Up
Unigene16474_All	1655	1.11	2.7	1.2824	3.75894e-05	0.000323328	Up
CL1381.Contig7_All	4972	4.44	10.8	1.2824	7.01236e-48	7.13618e-46	Up
Unigene2255_All	1589	1.16	2.82	1.28157	3.75894e-05	0.000323204	Up
CL682.Contig2_All	4986	4.05	9.84	1.28074	9.55332e-44	8.56463e-42	Up
CL317.Contig2_All	346	6.31	15.33	1.28065	3.75894e-05	0.000323266	Up
CL950.Contig3_All	969	2.29	5.56	1.27974	6.10906e-06	6.17797e-05	Up
CL1498.Contig4_All	5817	1.91	4.63	1.27744	1.21153e-24	5.43613e-23	Up
Unigene12339_All	2334	0.92	2.23	1.27734	7.40568e-06	7.37045e-05	Up
CL4123.Contig2_All	1692	1.28	3.1	1.27612	1.0662e-05	0.000102784	Up
CL4314.Contig2_All	1069	2.03	4.91	1.27424	1.27496e-05	0.000121101	Up
CL1953.Contig2_All	3664	0.98	2.37	1.27403	7.17018e-09	1.08317e-07	Up
CL1122.Contig3_All	4190	0.67	1.62	1.27376	2.95626e-07	3.65061e-06	Up
Unigene10199_All	1828	1.25	3.02	1.27262	5.19044e-06	5.30839e-05	Up
CL4359.Contig2_All	4462	10.38	25.07	1.27216	2.5646e-96	6.89755e-94	Up
CL405.Contig4_All	1741	4.41	10.65	1.272	5.14582e-17	1.55006e-15	Up
Unigene18347_All	2571	1.23	2.97	1.2718	7.18198e-08	9.61228e-07	Up
CL4959.Contig1_All	669	2.57	6.19	1.26817	0.000111398	0.000862916	Up
CL5528.Contig2_All	1331	1.3	3.13	1.26765	0.000112167	0.000867838	Up
Unigene2142_All	1410	5.24	12.6	1.26579	5.01908e-16	1.41385e-14	Up
CL5376.Contig4_All	1587	1.93	4.63	1.26241	1.74483e-07	2.2233e-06	Up
CL2503.Contig2_All	2192	1.26	3.02	1.26112	7.26534e-07	8.53111e-06	Up
CL4357.Contig3_All	1480	1.21	2.9	1.26105	9.34676e-05	0.000739881	Up
CL1469.Contig2_All	1208	2.35	5.63	1.26047	5.06538e-07	6.05647e-06	Up
Unigene10370_All	1452	1.18	2.82	1.25691	0.000112167	0.000867689	Up
Unigene9679_All	1284	1.5	3.58	1.255	4.52334e-05	0.000384033	Up
CL2016.Contig8_All	13867	0.44	1.05	1.25481	3.90244e-14	9.6724e-13	Up
Unigene14919_All	666	6.48	15.45	1.25354	2.50206e-09	3.96956e-08	Up
CL3339.Contig2_All	2479	1.45	3.45	1.25054	1.74601e-08	2.53835e-07	Up
Unigene10099_All	5516	1.85	4.4	1.24998	7.66692e-22	3.04413e-20	Up
CL65.Contig3_All	3454	2.25	5.35	1.24961	6.21532e-17	1.85736e-15	Up
CL1953.Contig1_All	1783	1.75	4.16	1.24923	1.46274e-07	1.88997e-06	Up
CL2801.Contig9_All	1070	2.71	6.44	1.24877	8.69066e-07	1.00558e-05	Up
Unigene80_All	3570	2.86	6.79	1.2474	1.54194e-21	6.03733e-20	Up
CL276.Contig2_All	1603	1.39	3.3	1.24738	1.27684e-05	0.000121229	Up
CL1331.Contig3_All	1024	2.76	6.55	1.24683	1.03919e-06	1.18902e-05	Up
CL1495.Contig2_All	1206	1.99	4.72	1.24602	6.2238e-06	6.28416e-05	Up
CL2023.Contig1_All	3495	6.86	16.27	1.24593	3.91256e-48	3.99063e-46	Up
CL2552.Contig1_All	3529	2.38	5.64	1.24473	5.44722e-18	1.71877e-16	Up
CL4915.Contig3_All	2847	1.09	2.58	1.24304	1.46274e-07	1.88943e-06	Up
Unigene1349_All	1439	26.27	62.05	1.24002	4.23566e-72	7.87589e-70	Up
CL2933.Contig2_All	1898	3.73	8.81	1.23997	5.81222e-15	1.53489e-13	Up
CL1381.Contig5_All	4544	4.63	10.93	1.23921	3.90962e-42	3.30809e-40	Up
CL503.Contig5_All	5889	1.7	4.01	1.23807	3.6746e-21	1.39994e-19	Up
CL91.Contig2_All	1010	2.52	5.94	1.23704	3.6329e-06	3.81831e-05	Up
CL3654.Contig1_All	3442	3.07	7.23	1.23576	9.16316e-22	3.62547e-20	Up
Unigene1385_All	1675	3.83	9.01	1.23418	1.90801e-13	4.49253e-12	Up
Unigene14237_All	1493	1.68	3.95	1.23339	4.34164e-06	4.50661e-05	Up
CL1381.Contig6_All	5440	3.94	9.26	1.23282	2.31788e-42	1.97234e-40	Up
Unigene14948_All	734	3.1	7.28	1.23167	2.18704e-05	0.000198233	Up
CL5499.Contig1_All	1557	5.76	13.52	1.23095	3.84362e-18	1.22648e-16	Up
CL5679.Contig2_All	2147	1.2	2.81	1.22754	2.53986e-06	2.73501e-05	Up
CL708.Contig12_All	3555	0.5	1.17	1.22651	9.34676e-05	0.000739751	Up
Unigene7679_All	814	3.19	7.45	1.22368	6.18532e-06	6.2481e-05	Up
CL1415.Contig3_All	3717	6	14	1.22239	4.83912e-43	4.22922e-41	Up
Unigene8348_All	1367	1.35	3.15	1.22239	0.000111383	0.00086325	Up
CL2918.Contig2_All	1464	1.69	3.94	1.22117	7.41596e-06	7.3758e-05	Up
Unigene17948_All	947	3.21	7.48	1.22046	1.22434e-06	1.38405e-05	Up
CL3432.Contig3_All	759	12.35	28.77	1.22005	1.08063e-17	3.35813e-16	Up
Unigene19277_All	351	32.04	74.63	1.21988	7.88888e-19	2.63647e-17	Up
Unigene6281_All	1550	1.19	2.77	1.21892	0.000111383	0.000863398	Up
CL5639.Contig1_All	4302	2.14	4.98	1.21853	1.12959e-18	3.7228e-17	Up
Unigene6750_All	1284	1.45	3.37	1.2167	0.000111383	0.000862954	Up
CL1405.Contig1_All	920	3.55	8.25	1.21658	5.02514e-07	6.01154e-06	Up
CL4527.Contig2_All	2125	17.77	41.29	1.21635	5.97522e-70	1.05876e-67	Up
CL3053.Contig3_All	3578	1.56	3.62	1.21444	1.05724e-11	2.12029e-10	Up
CL5704.Contig5_All	2475	3.58	8.29	1.21141	1.79631e-17	5.52515e-16	Up
CL1545.Contig1_All	499	4.04	9.34	1.20907	9.34676e-05	0.000740011	Up
CL813.Contig2_All	1287	1.58	3.65	1.20797	5.40042e-05	0.000449959	Up
Unigene12105_All	1513	1.97	4.55	1.20767	1.22434e-06	1.3844e-05	Up
CL3597.Contig1_All	2685	1.49	3.44	1.2071	8.56642e-09	1.28337e-07	Up
CL3084.Contig5_All	2430	1.2	2.77	1.20685	1.03411e-06	1.18382e-05	Up
Unigene12176_All	3601	1.59	3.67	1.20675	7.41306e-12	1.51015e-10	Up
CL1308.Contig3_All	1132	1.67	3.85	1.20501	0.000111383	0.000863102	Up
Unigene1295_All	1339	26.73	61.58	1.204	1.79993e-63	2.64912e-61	Up
Unigene12832_All	684	13.39	30.84	1.20365	1.20494e-16	3.53303e-15	Up
Unigene15493_All	2007	6.94	15.96	1.20145	5.21054e-26	2.49135e-24	Up
CL1434.Contig2_All	1434	3.77	8.66	1.1998	1.01169e-10	1.8492e-09	Up
CL4939.Contig2_All	2764	0.71	1.63	1.19898	7.69908e-05	0.000621317	Up
CL5629.Contig1_All	620	6.73	15.44	1.19799	3.46252e-08	4.84067e-07	Up
CL3974.Contig1_All	1770	1.45	3.32	1.19513	7.31662e-06	7.28662e-05	Up
CL1139.Contig2_All	2886	7.95	18.2	1.19491	1.61026e-41	1.33256e-39	Up
Unigene3338_All	1365	7.31	16.73	1.19449	1.51547e-18	4.94048e-17	Up
CL5350.Contig2_All	4469	3.16	7.23	1.19407	1.81313e-26	8.88554e-25	Up
Unigene8610_All	1034	2.92	6.68	1.19388	1.73104e-06	1.90909e-05	Up
CL3885.Contig1_All	2955	1.81	4.14	1.19364	5.10918e-11	9.65509e-10	Up
CL1436.Contig1_All	1095	2.23	5.1	1.19345	1.79582e-05	0.00016536	Up
Unigene6327_All	3554	3.07	7.01	1.19118	1.36715e-20	5.05511e-19	Up
CL1300.Contig2_All	1777	1.52	3.47	1.19086	5.07532e-06	5.19418e-05	Up
CL318.Contig2_All	3360	1.99	4.54	1.18992	2.21518e-13	5.18336e-12	Up
CL2996.Contig2_All	1406	3.47	7.91	1.18874	7.1185e-10	1.19127e-08	Up
CL1082.Contig2_All	2627	4.3	9.8	1.18845	3.43842e-21	1.31328e-19	Up
Unigene6590_All	1094	2.08	4.74	1.1883	3.6757e-05	0.000316771	Up
CL366.Contig1_All	10042	0.61	1.39	1.1882	2.9969e-12	6.28653e-11	Up
CL3002.Contig2_All	2217	1.15	2.62	1.18793	1.03454e-05	9.99886e-05	Up
CL5162.Contig2_All	1640	10.55	24	1.18579	6.34992e-31	3.6643e-29	Up
CL2793.Contig2_All	2499	1.53	3.48	1.18556	4.87722e-08	6.69011e-07	Up
CL1575.Contig1_All	921	3.24	7.36	1.18371	2.93096e-06	3.13376e-05	Up
Unigene1332_All	1853	1.37	3.11	1.18274	8.78388e-06	8.60375e-05	Up
CL619.Contig2_All	1999	2.89	6.56	1.18263	2.46342e-11	4.81849e-10	Up
CL3405.Contig2_All	1501	24.16	54.83	1.18235	4.03816e-62	5.81084e-60	Up
Unigene12183_All	2380	0.82	1.86	1.18161	0.000109323	0.000848734	Up
CL1375.Contig2_All	1664	1.72	3.9	1.18107	2.49186e-06	2.68781e-05	Up
CL2037.Contig1_All	4479	3.22	7.3	1.18084	2.86882e-26	1.39381e-24	Up
CL3406.Contig7_All	1315	1.99	4.51	1.18036	1.03454e-05	9.99672e-05	Up
Unigene2818_All	1106	1.93	4.37	1.17903	7.53298e-05	0.000608891	Up
CL1402.Contig4_All	4237	3.46	7.82	1.1764	1.20904e-26	5.97041e-25	Up
CL3869.Contig2_All	2314	2.56	5.78	1.17493	2.01726e-11	3.98026e-10	Up
CL3542.Contig2_All	2716	3.16	7.13	1.17398	4.64688e-16	1.31146e-14	Up
CL1578.Contig3_All	3089	7.06	15.92	1.1731	4.07644e-38	3.02944e-36	Up
Unigene13342_All	1467	6.87	15.47	1.17109	5.6679e-18	1.78715e-16	Up
CL4828.Contig2_All	3198	4.02	9.05	1.17072	6.6937e-23	2.81086e-21	Up
CL101.Contig2_All	682	3.97	8.93	1.16952	1.45807e-05	0.000136854	Up
CL1768.Contig2_All	4893	2.21	4.97	1.1692	1.21184e-19	4.2678e-18	Up
CL1009.Contig3_All	1614	8.93	20.07	1.16831	4.37872e-25	1.99645e-23	Up
Unigene16602_All	1700	9.24	20.76	1.16784	3.90966e-27	1.97821e-25	Up
Unigene10146_All	5828	0.73	1.64	1.16773	1.37425e-08	2.01669e-07	Up
Unigene6171_All	3006	1.39	3.12	1.16646	2.3067e-08	3.29412e-07	Up
CL4020.Contig1_All	3499	4.51	10.11	1.16458	1.15718e-27	5.96871e-26	Up
Unigene17599_All	927	4.16	9.3	1.16065	1.93808e-07	2.45225e-06	Up
CL1.Contig2_All	2150	1.75	3.91	1.15981	1.61459e-07	2.0702e-06	Up
CL4906.Contig2_All	284	9.34	20.84	1.15786	8.809e-05	0.000701738	Up
Unigene631_All	1658	1.3	2.9	1.15754	8.809e-05	0.000701614	Up
Unigene5416_All	1955	3.47	7.74	1.1574	1.95298e-12	4.17819e-11	Up
CL81.Contig3_All	1592	1.92	4.28	1.1565	2.85458e-06	3.05788e-05	Up
CL4446.Contig2_All	2454	0.89	1.98	1.15362	6.25334e-05	0.000515322	Up
CL3185.Contig1_All	3913	2.54	5.65	1.15342	1.48681e-17	4.59823e-16	Up
CL2339.Contig1_All	891	17.31	38.46	1.15175	5.47826e-25	2.49024e-23	Up
CL1485.Contig5_All	2957	9.32	20.68	1.14983	1.56842e-45	1.47641e-43	Up
CL1524.Contig1_All	2901	8.23	18.26	1.14972	1.40368e-39	1.08417e-37	Up
Unigene3568_All	858	3.57	7.92	1.14958	4.80974e-06	4.94478e-05	Up
CL3308.Contig2_All	2108	1.42	3.15	1.14946	3.99844e-06	4.17434e-05	Up
Unigene20363_All	601	7.98	17.69	1.14847	1.8667e-08	2.70336e-07	Up
CL287.Contig3_All	1767	1.44	3.19	1.14749	1.75423e-05	0.000162258	Up
Unigene16271_All	1795	2.33	5.16	1.14704	5.39738e-08	7.35228e-07	Up
CL3497.Contig2_All	1255	4.12	9.12	1.14639	1.34143e-09	2.18261e-08	Up
Unigene10307_All	2108	4.22	9.33	1.14463	1.93086e-15	5.25567e-14	Up
CL1391.Contig1_All	4709	3.34	7.38	1.14377	1.33573e-26	6.58881e-25	Up
CL2862.Contig1_All	1000	2.6	5.74	1.14254	2.46668e-05	0.000221447	Up
Unigene18417_All	2169	3.47	7.66	1.14241	3.12858e-13	7.21233e-12	Up
Unigene213_All	2275	1.94	4.28	1.14155	2.59984e-08	3.68479e-07	Up
Unigene12392_All	1178	3.11	6.86	1.14129	5.45468e-07	6.5013e-06	Up
Unigene17511_All	2485	4.63	10.21	1.1409	1.74374e-19	6.07941e-18	Up
CL732.Contig3_All	1470	7.62	16.8	1.1406	8.74056e-19	2.91464e-17	Up
CL2789.Contig2_All	4562	3.91	8.61	1.13884	1.20943e-29	6.68874e-28	Up
Unigene4250_All	3611	7.82	17.21	1.13801	1.09205e-45	1.03662e-43	Up
Unigene1506_All	792	2.85	6.26	1.1352	0.000123609	0.000949047	Up
Unigene10259_All	2699	1.64	3.6	1.1343	2.59984e-08	3.68595e-07	Up
CL1519.Contig3_All	2237	1.59	3.49	1.1342	4.69318e-07	5.63681e-06	Up
CL1191.Contig5_All	2159	1.65	3.62	1.13352	4.69318e-07	5.63531e-06	Up
CL1675.Contig1_All	1830	4.09	8.97	1.13301	6.22288e-13	1.39888e-11	Up
Unigene16569_All	2939	9.78	21.44	1.1324	9.8789e-46	9.39723e-44	Up
CL283.Contig4_All	1954	2.83	6.19	1.12914	5.25674e-10	8.92263e-09	Up
Unigene3891_All	3161	0.7	1.53	1.1281	0.000102387	0.00080331	Up
Unigene6301_All	1551	1.78	3.89	1.12789	1.63831e-05	0.000152284	Up
CL5202.Contig2_All	2694	0.76	1.66	1.12711	0.000128155	0.000980451	Up
CL1667.Contig6_All	4709	6.23	13.6	1.1263	1.85245e-46	1.8039e-44	Up
Unigene2177_All	2307	1.26	2.75	1.12601	9.36782e-06	9.13216e-05	Up
Unigene4363_All	2109	1.48	3.23	1.12594	3.85452e-06	4.03528e-05	Up
CL3639.Contig3_All	3428	3.96	8.64	1.12553	3.40288e-22	1.37159e-20	Up
CL565.Contig2_All	1413	1.83	3.99	1.12455	4.00116e-05	0.000342857	Up
Unigene8345_All	1330	1.84	4.01	1.1239	5.82404e-05	0.000482231	Up
Unigene132_All	2363	1.26	2.74	1.12075	7.77676e-06	7.71597e-05	Up
CL2565.Contig5_All	2630	2.82	6.13	1.12019	8.62012e-13	1.91115e-11	Up
CL1629.Contig2_All	1832	69.07	150.08	1.1196	2.93632e-187	2.24872e-184	Up
Unigene13504_All	1589	4.63	10.06	1.11955	2.36756e-12	5.03416e-11	Up
Unigene20516_All	1594	3.08	6.69	1.11908	8.69342e-09	1.30024e-07	Up
Unigene1227_All	1434	2.94	6.37	1.11548	1.44782e-07	1.8723e-06	Up
Unigene14195_All	4762	1.6	3.46	1.1127	6.66066e-13	1.4884e-11	Up
Unigene15396_All	1266	1.97	4.26	1.11266	5.82404e-05	0.000482143	Up
CL715.Contig1_All	2227	5.21	11.26	1.11185	1.21092e-18	3.98212e-17	Up
Unigene4151_All	2886	2.19	4.73	1.11091	7.91848e-11	1.46755e-09	Up
CL5496.Contig1_All	2068	5.89	12.72	1.11076	2.39646e-19	8.28475e-18	Up
Unigene5536_All	892	2.64	5.7	1.11042	0.000102387	0.00080345	Up
Unigene16512_All	1842	15.74	33.98	1.11025	1.70253e-43	1.51134e-41	Up
CL202.Contig3_All	650	4.61	9.9	1.10266	2.62284e-05	0.00023421	Up
CL1044.Contig1_All	2407	2.04	4.38	1.10236	1.38895e-08	2.03497e-07	Up
CL2695.Contig1_All	1585	1.44	3.09	1.10154	0.000102387	0.000803171	Up
Unigene1128_All	1018	2.51	5.38	1.09992	6.71674e-05	0.000549999	Up
CL1100.Contig7_All	4428	6.46	13.84	1.09924	5.78388e-43	5.03543e-41	Up
Unigene11687_All	1205	2.26	4.84	1.09868	3.81872e-05	0.000327908	Up
CL5090.Contig1_All	2100	5.04	10.79	1.0982	1.07015e-16	3.14394e-15	Up
CL2900.Contig1_All	3328	3.06	6.55	1.09796	3.02964e-16	8.62579e-15	Up
CL2236.Contig2_All	6672	6.5	13.91	1.09761	3.1603e-64	4.75983e-62	Up
Unigene14285_All	2355	1.65	3.53	1.0972	5.79148e-07	6.88819e-06	Up
CL619.Contig4_All	1167	2.8	5.99	1.09713	6.16994e-06	6.23675e-05	Up
CL1203.Contig1_All	3575	0.79	1.69	1.0971	1.35968e-05	0.000128339	Up
Unigene20261_All	5330	3.42	7.31	1.09588	7.94494e-28	4.12152e-26	Up
CL2790.Contig1_All	1584	3.72	7.95	1.09565	7.77308e-10	1.29601e-08	Up
CL3942.Contig5_All	3521	6.32	13.5	1.09496	2.88374e-33	1.79228e-31	Up
CL4419.Contig1_All	3123	2.33	4.97	1.09292	9.76988e-12	1.97602e-10	Up
CL3717.Contig2_All	2702	8.86	18.87	1.09072	2.8392e-35	1.89213e-33	Up
Unigene217_All	1626	4.11	8.75	1.09014	9.96384e-11	1.8227e-09	Up
Unigene18972_All	568	6.11	12.98	1.08705	8.52722e-06	8.38142e-05	Up
CL2021.Contig4_All	956	2.69	5.71	1.08588	9.3126e-05	0.000737694	Up
CL1062.Contig1_All	2616	4.49	9.53	1.08576	6.50524e-18	2.04546e-16	Up
CL5622.Contig1_All	1526	6.55	13.9	1.08552	2.78068e-15	7.45651e-14	Up
CL4257.Contig1_All	4083	2.08	4.41	1.0842	1.63993e-13	3.8795e-12	Up
Unigene26790_All	1936	1.67	3.54	1.0839	6.16994e-06	6.23535e-05	Up
CL3453.Contig2_All	1235	32.64	69.09	1.08184	2.0627e-55	2.56047e-53	Up
Unigene6160_All	2366	10.19	21.53	1.07919	1.76206e-34	1.13901e-32	Up
Unigene18229_All	3314	2.58	5.45	1.07889	2.56688e-13	5.97845e-12	Up
CL200.Contig3_All	2451	1.08	2.28	1.078	4.60886e-05	0.000390414	Up
CL4655.Contig2_All	1969	1.35	2.85	1.078	4.60886e-05	0.000390341	Up
CL1881.Contig1_All	3544	1.9	4.01	1.0776	1.08219e-10	1.97168e-09	Up
CL3657.Contig3_All	1156	14.13	29.82	1.07752	2.9293e-23	1.2463e-21	Up
CL2651.Contig2_All	5866	2.09	4.41	1.07728	1.0676e-18	3.52362e-17	Up
CL85.Contig8_All	5422	2.8	5.9	1.07529	2.19896e-22	8.99166e-21	Up
CL4819.Contig1_All	2277	8.25	17.36	1.0733	6.45204e-27	3.22845e-25	Up
CL3017.Contig2_All	1295	3.07	6.44	1.06882	9.6146e-07	1.10682e-05	Up
Unigene11536_All	916	27.56	57.79	1.06824	1.28149e-33	8.04204e-32	Up
Unigene16715_All	833	4.26	8.93	1.06781	6.70322e-06	6.71273e-05	Up
CL5605.Contig1_All	1104	3.03	6.35	1.06744	1.33832e-05	0.000126402	Up
CL2720.Contig1_All	5308	2.36	4.94	1.06572	2.05008e-18	6.62122e-17	Up
Unigene18615_All	1511	7.66	16.02	1.06446	1.4252e-16	4.15191e-15	Up
Unigene2897_All	771	3.65	7.63	1.06379	7.28694e-05	0.000591119	Up
Unigene16262_All	4227	2.44	5.1	1.06362	2.16652e-15	5.86883e-14	Up
CL988.Contig2_All	2061	1.79	3.74	1.06308	2.31166e-06	2.5048e-05	Up
Unigene15717_All	1051	2.49	5.2	1.06237	0.000106416	0.000831025	Up
CL688.Contig2_All	1699	2.29	4.78	1.06166	1.81675e-06	1.99824e-05	Up
CL260.Contig1_All	1290	5.1	10.64	1.06093	6.06358e-10	1.0246e-08	Up
CL2953.Contig1_All	2827	1.16	2.42	1.06088	1.10953e-05	0.000106621	Up
Unigene12369_All	1382	2.1	4.38	1.06054	4.13544e-05	0.000353425	Up
CL1156.Contig2_All	1336	6.37	13.28	1.05989	1.62715e-12	3.5077e-11	Up
Unigene14316_All	1852	3.67	7.65	1.05968	2.42636e-10	4.26752e-09	Up
Unigene14140_All	5105	2.03	4.23	1.05918	2.46194e-15	6.62934e-14	Up
Unigene6250_All	2304	1.8	3.75	1.05889	7.17236e-07	8.4285e-06	Up
CL2311.Contig2_All	3991	1.58	3.29	1.05816	7.28334e-10	1.2175e-08	Up
CL3505.Contig1_All	2681	2.08	4.33	1.05778	9.0096e-09	1.34442e-07	Up
CL691.Contig1_All	2000	3.49	7.26	1.05674	1.90982e-10	3.39069e-09	Up
CL5029.Contig2_All	5507	13.17	27.38	1.05587	1.74363e-96	4.71762e-94	Up
Unigene18519_All	1833	1.78	3.7	1.05565	1.33832e-05	0.000126428	Up
CL3014.Contig3_All	2734	3.59	7.46	1.05519	2.80678e-14	7.04173e-13	Up
CL738.Contig4_All	2030	1.54	3.2	1.05514	1.94804e-05	0.000178143	Up
Unigene10253_All	2103	2.32	4.82	1.05491	9.35226e-08	1.23379e-06	Up
CL45.Contig9_All	2325	1.42	2.95	1.05482	1.10953e-05	0.000106643	Up
CL1806.Contig2_All	3058	1.32	2.74	1.05364	1.0399e-06	1.18954e-05	Up
CL4107.Contig1_All	1646	2.98	6.18	1.05229	8.22624e-08	1.09322e-06	Up
Unigene8111_All	6258	2.04	4.23	1.05209	2.5024e-18	8.04185e-17	Up
CL3990.Contig2_All	2469	1.36	2.82	1.05209	8.08144e-06	7.98146e-05	Up
Unigene16190_All	3291	1.23	2.55	1.05184	1.18144e-06	1.33857e-05	Up
CL862.Contig1_All	2528	3.67	7.6	1.05022	1.96334e-13	4.61319e-12	Up
CL3062.Contig1_All	2818	1.13	2.34	1.05019	1.61453e-05	0.000150228	Up
Unigene17624_All	819	6.67	13.77	1.04577	5.06588e-08	6.92368e-07	Up
CL1628.Contig6_All	847	45.65	94.12	1.04389	7.57412e-48	7.69054e-46	Up
CL2266.Contig1_All	1514	2.6	5.36	1.04372	1.81675e-06	1.99776e-05	Up
Unigene26401_All	2672	8.32	17.14	1.04271	1.25749e-29	6.94602e-28	Up
CL2806.Contig2_All	3680	3.01	6.2	1.0425	1.00627e-15	2.78088e-14	Up
CL311.Contig1_All	2153	1.37	2.82	1.04152	4.6987e-05	0.000397131	Up
Unigene12254_All	1554	2.24	4.61	1.04127	1.0438e-05	0.000100819	Up
Unigene14205_All	2474	1.41	2.9	1.04036	8.6547e-06	8.49563e-05	Up
CL3254.Contig3_All	3449	0.89	1.83	1.03997	2.35082e-05	0.000212015	Up
CL527.Contig2_All	6085	1.46	3	1.03899	7.5068e-13	1.67005e-11	Up
Unigene18430_All	1853	2.01	4.13	1.03895	4.93758e-06	5.06354e-05	Up
Unigene13519_All	1711	16.45	33.8	1.03894	3.16606e-36	2.1941e-34	Up
CL2878.Contig3_All	3220	3.88	7.95	1.0349	4.61182e-17	1.39199e-15	Up
Unigene13049_All	7834	11.72	23.99	1.03346	2.4623e-116	8.90053e-114	Up
Unigene5473_All	1649	5.88	12.03	1.03275	2.67268e-13	6.21206e-12	Up
Unigene10667_All	9587	3.56	7.28	1.03206	2.81786e-44	2.57737e-42	Up
Unigene7490_All	1648	2.9	5.92	1.02954	3.42202e-07	4.18799e-06	Up
CL4365.Contig2_All	2738	1.23	2.51	1.02903	1.71811e-05	0.000159112	Up
CL4442.Contig2_All	1468	2.58	5.26	1.02769	4.93758e-06	5.06469e-05	Up
CL5408.Contig4_All	1322	2.9	5.91	1.02711	4.93758e-06	5.06239e-05	Up
Unigene8706_All	1276	2.91	5.93	1.02701	8.11534e-06	8.01319e-05	Up
Unigene4223_All	3109	1.1	2.24	1.026	1.42402e-05	0.000133881	Up
CL4707.Contig2_All	6193	3.11	6.33	1.02529	2.73274e-25	1.26125e-23	Up
Unigene6483_All	1917	2.01	4.09	1.02491	4.63056e-06	4.77252e-05	Up
Unigene14185_All	2935	1.65	3.35	1.0217	2.36216e-07	2.94595e-06	Up
Unigene10644_All	3676	2.32	4.71	1.0216	7.53912e-12	1.53238e-10	Up
Unigene5665_All	1148	13.25	26.89	1.02108	3.22274e-19	1.10399e-17	Up
CL4916.Contig2_All	4117	2.17	4.4	1.01981	2.52126e-12	5.34588e-11	Up
Unigene10273_All	3218	2.56	5.19	1.01959	1.87958e-11	3.71833e-10	Up
CL2202.Contig1_All	1414	4.78	9.69	1.01949	2.20192e-09	3.51809e-08	Up
CL2164.Contig3_All	3633	3.35	6.79	1.01925	2.81796e-16	8.04338e-15	Up
CL3639.Contig1_All	4086	1.32	2.67	1.0163	6.06062e-08	8.20135e-07	Up
CL5405.Contig6_All	2510	2.78	5.62	1.01549	6.49782e-10	1.09429e-08	Up
Unigene12119_All	5549	1.86	3.76	1.01543	6.93646e-14	1.68867e-12	Up
Unigene9427_All	1924	5.69	11.49	1.01388	2.32792e-14	5.86314e-13	Up
CL1154.Contig1_All	662	4.67	9.43	1.01384	0.000105814	0.000826751	Up
CL953.Contig4_All	2583	2.2	4.44	1.01306	3.9171e-08	5.43582e-07	Up
CL1519.Contig1_All	1878	1.95	3.93	1.01106	1.10337e-05	0.000106142	Up
CL4099.Contig3_All	1215	6.18	12.44	1.00931	5.33144e-10	9.04603e-09	Up
CL1377.Contig3_All	2400	1.75	3.52	1.00822	1.82209e-06	2.00315e-05	Up
Unigene9555_All	971	5.28	10.62	1.00817	3.60208e-07	4.39644e-06	Up
CL1886.Contig4_All	3153	6.42	12.91	1.00784	2.5051e-25	1.15974e-23	Up
Unigene20620_All	316	46.59	93.55	1.00572	2.0074e-15	5.45414e-14	Up
Unigene10402_All	2164	1.89	3.79	1.00381	4.03926e-06	4.21501e-05	Up
CL561.Contig1_All	2176	1.91	3.83	1.00377	3.35186e-06	3.53856e-05	Up
CL1381.Contig1_All	5346	6.23	12.48	1.00231	2.509e-40	1.98889e-38	Up
Unigene28666_All	2985	4.01	8.03	1.0018	1.91804e-15	5.22391e-14	Up
CL740.Contig1_All	1407	9.48	18.98	1.00152	1.58155e-16	4.59258e-15	Up
CL4767.Contig2_All	1765	4	8	1	1.79682e-09	2.89439e-08	Up
CL4057.Contig1_All	5808	5.82	11.64	1	7.12298e-41	5.72677e-39	Up
Unigene12633_All	1012	3.25	6.5	1	5.58108e-05	0.000463728	Up
CL4349.Contig5_All	1110	18.29	0.01	-10.8368	9.23418e-91	2.24321e-88	Down
CL1475.Contig3_All	1158	19.82	0.02	-9.95274	6.05304e-103	1.77598e-100	Down
CL945.Contig1_All	1811	9.52	0.01	-9.89482	3.58516e-79	7.39689e-77	Down
CL1894.Contig2_All	5082	9.33	0.01	-9.86573	3.26298e-221	3.07155e-218	Down
CL663.Contig4_All	1785	8.1	0.01	-9.66178	2.14904e-66	3.43117e-64	Down
Unigene26457_All	226	7.09	0.01	-9.46964	4.51912e-06	4.67901e-05	Down
Unigene28577_All	303	7.05	0.01	-9.46148	9.56408e-09	1.42106e-07	Down
CL3720.Contig2_All	584	6.77	0.01	-9.40301	2.30728e-17	7.06794e-16	Down
CL2755.Contig3_All	5496	6.32	0.01	-9.30378	2.242e-162	1.51198e-159	Down
CL2826.Contig2_All	1709	6.14	0.01	-9.26209	2.8761e-48	2.94013e-46	Down
Unigene11762_All	542	5.65	0.01	-9.14211	1.6832e-13	3.97979e-12	Down
CL4788.Contig1_All	815	5.29	0.01	-9.04712	1.91868e-19	6.67387e-18	Down
CL948.Contig3_All	1671	5.11	0.01	-8.99718	2.36322e-39	1.81598e-37	Down
CL132.Contig4_All	7093	4.87	0.01	-8.92778	8.8095e-162	5.85365e-159	Down
CL2338.Contig3_All	3767	4.87	0.01	-8.92778	1.04007e-85	2.37346e-83	Down
CL3003.Contig1_All	542	4.68	0.01	-8.87036	4.01226e-11	7.68178e-10	Down
CL3075.Contig3_All	5440	4.52	0.01	-8.82018	3.9678e-115	1.40063e-112	Down
CL107.Contig6_All	5313	4.47	0.01	-8.80413	2.89458e-111	9.76035e-109	Down
CL3406.Contig3_All	2118	4.47	0.01	-8.80413	8.2443e-44	7.42053e-42	Down
CL2655.Contig1_All	4192	4.33	0.01	-8.75822	8.10088e-85	1.82105e-82	Down
CL2789.Contig4_All	3938	4.27	0.01	-8.73809	1.40871e-78	2.86717e-76	Down
Unigene28582_All	470	4.09	0.01	-8.67596	1.89583e-08	2.74204e-07	Down
CL209.Contig4_All	3245	4.07	0.01	-8.66888	1.22111e-61	1.7242e-59	Down
CL1204.Contig4_All	1083	3.91	0.01	-8.61102	1.91868e-19	6.66873e-18	Down
CL280.Contig2_All	810	3.65	0.01	-8.51175	1.6832e-13	3.9777e-12	Down
CL5122.Contig2_All	1945	3.53	0.01	-8.46352	6.34486e-32	3.79717e-30	Down
CL5428.Contig2_All	504	3.41	0.01	-8.41363	1.47662e-07	1.90573e-06	Down
CL3204.Contig2_All	641	3.33	0.01	-8.37938	1.22793e-09	2.00443e-08	Down
CL507.Contig2_All	2374	3.31	0.01	-8.37069	1.11664e-36	7.87121e-35	Down
CL2404.Contig1_All	1207	3.29	0.01	-8.36194	2.9623e-18	9.49954e-17	Down
CL2720.Contig4_All	5284	3.2	0.01	-8.32193	3.58516e-79	7.43082e-77	Down
CL4804.Contig7_All	985	3.19	0.01	-8.31741	2.16106e-14	5.4581e-13	Down
CL831.Contig2_All	1842	3.14	0.01	-8.29462	7.14636e-27	3.56403e-25	Down
CL1563.Contig3_All	1963	3.13	0.01	-8.29002	1.178e-28	6.30649e-27	Down
CL603.Contig1_All	1703	3.11	0.01	-8.28077	1.70349e-24	7.61329e-23	Down
CL890.Contig1_All	1944	3.08	0.01	-8.26679	4.6287e-28	2.41505e-26	Down
CL2654.Contig3_All	1841	3.06	0.01	-8.25739	2.808e-26	1.36721e-24	Down
CL999.Contig3_All	1086	3.04	0.01	-8.24793	2.77458e-15	7.44457e-14	Down
CL5677.Contig3_All	372	2.99	0.01	-8.224	6.97718e-05	0.000569056	Down
CL3401.Contig2_All	736	2.96	0.01	-8.20945	6.19464e-10	1.04518e-08	Down
CL4215.Contig4_All	3321	2.95	0.01	-8.20457	6.85578e-46	6.59088e-44	Down
Unigene18135_All	1668	2.91	0.01	-8.18488	1.03342e-22	4.30759e-21	Down
CL473.Contig4_All	2314	2.9	0.01	-8.17991	2.49308e-31	1.45727e-29	Down
CL1012.Contig1_All	1476	2.9	0.01	-8.17991	9.67934e-20	3.42215e-18	Down
CL689.Contig5_All	4253	2.8	0.01	-8.12928	5.40418e-56	6.83985e-54	Down
CL4954.Contig2_All	1638	2.77	0.01	-8.11374	3.16274e-21	1.21312e-19	Down
CL5684.Contig3_All	2672	2.74	0.01	-8.09803	2.66176e-34	1.7108e-32	Down
CL748.Contig11_All	8796	2.69	0.01	-8.07146	2.89458e-111	9.68805e-109	Down
Unigene17989_All	393	2.67	0.01	-8.0607	6.97718e-05	0.000568338	Down
CL1418.Contig7_All	3172	2.63	0.01	-8.03892	4.68448e-39	3.5754e-37	Down
CL3942.Contig3_All	3482	2.55	0.01	-7.99435	9.91404e-42	8.28015e-40	Down
Unigene28676_All	4535	2.52	0.01	-7.97728	1.2882e-53	1.52372e-51	Down
CL334.Contig3_All	3177	2.5	0.01	-7.96578	2.84186e-37	2.0611e-35	Down
CL3705.Contig2_All	745	2.44	0.01	-7.93074	1.89583e-08	2.73765e-07	Down
CL206.Contig2_All	1434	2.4	0.01	-7.90689	3.56226e-16	1.01104e-14	Down
CL2110.Contig3_All	3788	2.39	0.01	-7.90087	1.27286e-42	1.09757e-40	Down
CL4305.Contig1_All	661	2.38	0.01	-7.89482	2.92702e-07	3.61845e-06	Down
CL1192.Contig1_All	1777	2.37	0.01	-7.88874	9.67934e-20	3.42483e-18	Down
CL5506.Contig2_All	2864	2.36	0.01	-7.88264	1.2577e-31	7.45776e-30	Down
CL4521.Contig2_All	2628	2.36	0.01	-7.88264	2.998e-29	1.63207e-27	Down
CL3478.Contig1_All	1137	2.29	0.01	-7.8392	2.59874e-12	5.47419e-11	Down
CL2831.Contig3_All	1450	2.28	0.01	-7.83289	1.39971e-15	3.83766e-14	Down
CL19.Contig7_All	1746	2.25	0.01	-7.81378	1.49442e-18	4.87889e-17	Down
Unigene1903_All	1127	2.24	0.01	-7.80735	1.02112e-11	2.05699e-10	Down
Unigene5964_All	598	2.24	0.01	-7.80735	2.2798e-06	2.47205e-05	Down
Unigene20212_All	2056	2.23	0.01	-7.8009	1.59553e-21	6.24178e-20	Down
CL475.Contig1_All	4475	2.2	0.01	-7.78136	3.4586e-46	3.33917e-44	Down
[truncated: 697 more rows]
